# Supplementary material for: De novo transcriptomic analysis of cowpea (Vigna unguiculata L. Walp.) for genic SSR marker development
Source: BMC Genet. 2017 Jul 11;18:65. doi: 10.1186/s12863-017-0531-5 (PMC5504845; doi:10.1186/s12863-017-0531-5)
Supplement: Supplementary file 1 — Sequences of all unigenes. (XLS 4765 kb) [file 12863_2017_531_MOESM1_ESM.xls]

## Sheet: Table S2
Additional file 1: Sequences of all unigenes
>CL1.Contig1_JD size 2766 gap 0 0%
AGTGAACATAAATAAATTGCCTTGGACATTGTTGGTACGAGAAAGAAAGA
AGAATCTCTATGCAATCATAATCCAAAATGGCTATATCCTACAATTGCAA
AAGAAAAAAGAAACCGTTGAATGACCTTTGCCATTCAAATAATGGATATT
TCACCCAAATATAAGTATATTTCCTAACTAGCAATTTGTTGAAGGTGAGC
TAGTTCCACTGAGCCAAGCATCATGCACAGATACAGGAGAATTGTCCTTC
ACTTCCGTCATTGATTGCAAAAACATTTCAGTCTTGGGTGGAACAATCAA
TGTCTCACTCCCTTGTCCTCCAACTCTCTCAAAACTAGCACCAACCAATG
AATTCTCTCTTCCTATTCGAGGCGATGAACACACGGACCCAACCGATGAA
GCTGTGCATATGGTTTCCTCCAAAGTTTCCCACTCACTGCGTCTGATAAC
TTCAAGCTCCTCAGCCACTTCAATCATTGTAGGCCTCATGTCACTATGAA
AAGCAAGGCATCTAAATGCAAGCTCAGCCACCTTGTGAACAGAATAGAGT
GTCCAAGCATCCCTATGTGGCTCAAGGAATGGATCAATGATATCATCGAG
ACAACCCCTCCTGATCCTTTCAACTGCAAGTGCAGCCAAATTGGTTTCAC
TTTTTGGTCGCGAAAAATCAACCACTTTCATGGCACTTATTATCTCTACC
AAAACCACTCCAAAACTGTAGACATCACTTTTATCAGAAAGGTGAAAGTT
CTGGTGATATTGGGGATCAACATAGCCCGGGGTCCCTTGTGGGGCGGTTG
AGATATGTGATGTTTCTGACATGCCAAGCCTAGAAAGCCCAAAATCTGCC
ACTTTTGATTGAAAATTGTAGTCCAAGAGTATGTTGCTGGATTTTATGTC
TCTGTGATATATTGGAGGGTTAATCGCAGAATGTAGATATGCTATGGCAT
TGGCAGTTTCTGTAGCAATGGTGAGTCTTATTGTCCATGGAAGTATTCCA
CCCCTTTCCCTTTGCAAATGTTCAGATAGTGTTCCATTGGGCATATACTC
ATACACAAGTATCTGTTCTCCCCCTTCTATGCAACAACCTAGGAGGCGCA
CTAAGTTTGGGTGACTCACTGAAGAAAGGAGCTTGATCTCGTTTATGACT
TGGTCAACACTATTGGTGTCTCTATACTTAATCTTTTTTATAGCAACGCA
CTCATCGTTGTGAAGGTGTCCTGCATAAACTGTGCCAAATGCCCCAGTTC
CCAGCCTATGTTTTTCATCGAAAAAACTTGTGGCTCTTTCTATTTCTTTG
TAGGGATATAGAGGAACAGTAGAGTCGCCTGCAGCTTCTCGTAATAAGCG
CTTTACTGTAACTTGTTTTCTCAGCCAAGAGGAACGACGCCTAGTAAAGT
AACATAGAAGAGACAGAGCAACCACCAGGATAGCCGCAATTATGACCACT
CCAACAAGGACAACGATTTTGATTGCTTTTCTACATCCGCCAGGCCATAG
TGTTGAACCTTTGCATTGACGAACTGATGAAAAGGTACTCCTGCAACCAT
CGCCGTCTTTGAAACCATCGCCCACGAAACCTTCATGGCACCGGCACCGG
TAGCCTTGATCTTTTGTGCCAAGCTTGACCACCGTGCAGGAAGCATTGTT
GGAGCAGTTACACGGCCCTTTAAGCCACCACCCCAACTCAAGCATCTGTA
ATTGGAGCAAAAGCTCTTTTCCTTTACTCTTATCATAAGCAATAGCAGAA
AACAAGAAGTTACACCCAATTCCCATCAAATCACTCTGCTGGAGCACATC
TTCACGCCGCGAACTATTACGCGGCAACTGCTTGAAGCAAATAAAATCTT
CACTTTCGTTTTTCCGGTCACACCCCTCCACCGGGTTGTGGTCGCCAACG
AAACTCGACGGGGTAATATCGCAGCTATTGAATTTGGACTTGCAACCCTG
CAACAGAAAGCTATTGTTGAACGTAGGAGAAAAGTTAACACCGAAAAGAG
GGTCTACGATTCCCATGCTGCGGTTGCACTTCACCGGAAGACTCACGAAT
ATGCCATCAGAGGTTATATTCTGAACCTCGAACTCGCCGATTTTGACTTT
CGTACCGTCGTTGCTGCAGTTTAGTTTGACTTTGCTGTCAGAACAGAAGC
CAAAAGGGTATTGCAGGGAATGTTGTCCGCAACTGGGTCTGCAGTTGGTG
GCAGTTGCGGCGATCGTTGAACAGAAAACGAAGATGGAGAGAAGCAGTGC
GAAGTTTATGTTGTGGTGGAACATCTCTGGATGCGAAATGAAACTTGGAT
TTGAGGGAAGGGTGTAATCATCAGCTTTGTGCTGTAATAAAGAGTTAGGC
TTTTGAGGAAGTTGGAAAAGCGTATAAATACGTAGTTGACTTTGGAGAAA
CGGAAATTAAATCCCGTGAAGATGCGGTTGGGTGGCCATCTATCTCAATA
AATGCTCACAGGAAATAAAGGTTTGAATTAAGTTGGGAATGGAAAACAGA
GAGAAAAATGAAGGAGTGATGTTGATATGATATACATGCATTATGCATAC
CTTTAGCTTCCGGGCTGGGCAACGTTGGGAAATTAATTGGTGTGGCAGAG
GCAGGAGTTCTTCACCAAACTACTCGAAGATCGAGGTTGAAAGTTAATGG
TGTGTGTGATGTAACAAGTAGTAGAAGAGTTAAGTTGTGGTCTGTGAAGC
ATAAAAAGACCAATGAATGAAAGAAGAGCATCGCACTGCATAACACAGGC
AAAGAGAGCGCTTTGA
>CL1.Contig2_JD size 420 gap 0 0%
CCGAAACTGTACACATCACTTTTATCAGAAAGATGGAAGTTCTGGTGGTA
TTGGGGATCCACATAACCCGGAGTCCCCTGTGGAGCGGTGGAGATATGAG
ATGTTTCTGTCATGCCGAGCCTAGAAAGCCCAAAATCAGCTATCTTAGAT
TTGAAGTGATAATCCAAGAGTATATTACTAGATTTTATGTCTCTGTGGTA
AATTGGGGGATGAATTGCGGAATGGAGATATGCTATAGCATTAGCAGTTT
CAGTAGCTATGGTAAGTCTTACAGTCCACGGCAATCCTTCACTCCTCTCT
CTTTGCAAGTGCTGAGAAAGTGTTCCGTTTTGCATATATTCATAAACAAG
GATCTGCTCTCCCTTCTCTATGCAGCAACCTAAGAGGCGAACTAAATTTG
GGTGACTCACTGAAGAAAGG
>CL2.Contig1_JD size 7587 gap 0 0%
TCTACCCAGCCAAACCCCAATTCTTTGAACCCTTTTTTTACTGATTATTT
GAATTATCACCATAATTTATTCGCATCACTCACAAAGAGAGAGAAAGCAC
GAGAGAGAGAGAGGGGGTAGCTGGGAACTACTACTACTACTAATACTAGT
TCCTCAAGAGGTGTGGCAAAGGCAGGTACCACGTGCAGCTTTCATTGAAT
AGAGAGACCCAACCCAACCCAAACCTACCTCACTCAATCCCATCCAACTT
TTTCACTATTTGGTTTGGTTTGGTTTATGCATGATCATTGTCACTGATCA
TCATCACCGTTCACATGGAATACCCCAACAACTCTCTCACTTGTAACCCA
CCTTCTTAAGCTCTCAATGCTTCTTCTCCAACTCCCACCAATTTTGTAGA
ATAAAATTAAAAACAACAAAAACAAATTCTTGATTTCGTCCGCCCAGCTT
TCTTTCTTCCGGAGGTCTGTGCTGTGATCCTTTCTCTTCTGCCTTTTGTG
TTCCCCGAGACATACAGAAGGAGAACAATAATGGCTGACGTTGGGCGTCG
GAATGGATATGCAAATAGTGTACAGCCAAATAGGCACCCTGCTGCAATAT
CCGAAGTAGATGAATTCTGCAATGCCCTTGGCGGAAACAAGCCAATTCAT
AGCATTTTAATTGCAAACAATGGAATGGCAGCAGTCAAATTTATACGTAG
TGTTAGGAGCTGGGCCAATGAGACGTTTGGCACAGAAAAAGCCATCTTGT
TGGTTGCCATGGCTACTCCAGAGGACATGCGAATCAATGCCGAACATATC
AGAATAGCTGATCAATTTGTGGAAGTACCTGGTGGGACCAATAACAATAA
CTATGCCAATGTGCAGCTTATTCTTGAGATGGCTGAGATAACTCATGTTG
ATGCCGTGTGGCCTGGTTGGGGTCATGCTTCAGAAAATCCTGAGCTTCCA
GATGCATTAAAAGCAAAAGGAATTGTATTTCTTGGACCTCCTGCCATATC
TATGGCTGCATTGGGAGATAAAATTGGTTCATCCTTGATTGCTCAAGCAG
CAGAAGTGCCAACTCTTCGATGGAGTGGTTCTCATGTGAAAATTCCTCCT
GAAAGTTCCTTGGTTACTATTCCTGACGAAATTTATCGGGAAGCGTGTGT
GTATACAACAGAGGAAGCTGTAGCAAGTTGTCAAGTTGTAGGATACCCTG
CAATGATCAAAGCATCTTGGGGTGGTGGTGGTAAAGGCATAAGAAAGGTT
CATAATGATGATGAGGTAAGGGCATTGTTCAAGCAAGTCCAAGGTGAAGT
TCCGGGTTCACCTATATTTATAATGAAGGTTGCATCCCAGAGTCGACATC
TAGAAGTCCAGTTACTTTGTGATCAGTACGGAAATGTTGCAGCTTTGCAT
AGTCGTGATTGCAGTGTTCAAAGGAGGCACCAAAAGATTATTGAGGAGGG
TCCCATTACCGTAGCACCCATAGAGACAGTGAAACAACTTGAGCAAGCAG
CTAGAAGGTTGGCTAAATCAGTAAATTATGTCGGGGCGGCTACTGTTGAG
TACCTTTATAGTATGGAAACTGGAGAGTACTACTTTCTAGAGTTGAACCC
TCGGCTACAGGTTGAACATCCTGTTACTGAGTGGATAGCAGAGATAAATC
TGCCAGCAGCCCAAGTTGCCGTTGGAATGGGTGTCCCCCTCTGGCAAATT
CCTGAGATAAGGCGTTTCTATGGGGTGGAGCATGGTGGTGGATATGATGC
TTGGAGAAAAACTTCAGTTTTAGCTACCCCTTTTGATTTTGACAAAGCAC
AATCCACAAAGCCAAAAGGTCATTGTGTGGCTGTGCGAGTGACTAGTGAG
GACCCCGATGATGGCTTTAAGCCTACGAGTGGCAAAGTGCAGGAGCTTAG
CTTTAAAAGCAAGCCAAATGTGTGGGCATACTTCTCTGTCAAGTCTGGAG
GAGGAATTCATGAATTCTCAGATTCACAGTTTGGGCATGTGTTTGCTTTT
GGAGAATCTAGGGCTTTAGCAATTGCAAATATGGTTCTAGGGCTGAAGGA
GATTCAAATTCGGGGAGAAATCCGTACCAATGTTGATTACACCATTGATC
TTCTGAATGCTTCTGACTACAGAGACAACAAAATTCACACAGGTTGGCTA
GACAGTAGAATTGCAATGCGTGTTAGAGCAGAGAGGCCTCCCTGGTATCT
TTCTGTTGTTGGAGGGGCACTCTATAAAGCTTCTGCTAGCAGTGCAGCTT
TGGTTTCAGACTATGTTGGCTATCTTGAAAAGGGACAAATCCCTCCCAAG
CACATATCTCTTGTCCATTCTCAAGTGTCCTTGAATATTGAGGGAAGCAA
ATATACAATTGACATGATACGAGGTGGATCTGGAAGTTATAGATTGAGAA
TGAATCAATCAGAGATAGAAGCAGAAATACATACTTTACGTGATGGAGGT
TTGCTTATGCAGCTGGATGGAAACAGTCATGTAATATATGCAGAGGAAGA
AGCAGCTGGAACTCGCCTTCTAATAGATGGAAGGACTTGCTTGCTTCAGA
ATGATCATGATCCATCGAAGTTGATGGCGGAGACACCATGCAAGCTTTTG
AGATATTTGGTCGCAGATGACAGTCATGTTGATGCTGACACACCATATGC
TGAAGTTGAGGTCATGAAAATGTGCATGCCTCTTCTTTCACCTGCTTCTG
GAATTATTCATTTCAAAATGTCTGAAGGTCAAGCAATGCAGGCTGGTGAA
CTTATAGCAAGTCTTGACCTAGATGATCCTTCAGCTGTAAGAAAGGCAGA
GCCCTTCACAGGGAGCTTCCCAGTCCTGGGACCTCCTACTGCAATTTCTG
GTAAAGTTCATCAGAAGTGTGCAGCAAGCTTAAATGCTGCAAGGATGATT
CTTGCTGGGTATGAGCACAATATTGATGAAGTTGTGCAAAGTTTGCTTAA
TTGTCTTGATAGTCCTGAGTTGCCTTTCCTTCAATGGCAAGAGTGCTTGG
CAGTTCTGGCAACCCGTCTTCCCAAAGATCTAAAGAATGAGCTGGAATCA
AAATATAAGGAGTTTGAGAGGATTTCAAGCTCCCAAATTGTTGATTTCCC
CGCCAAATTATTGAAGGGAATTCTTGAAGCTCATCTTTCTTCCTGTCCCG
AGAAAGAAAAAGGAGCCCAAGAAAGACTAGTTGAACCTCTGCTGAGTCTT
GTTAAGTCTTATGAGGGTGGACGAGAGAGCCATGCCCATATAATTGTTCA
ATCCCTTTTTGAAGAGTATCTTTCTGTTGAGGAATTATTTAGCGATAATA
TTCAGGCTGATGTAATTGAACGTCTGCGTCTTCAATACAAGAAGGATCTA
TTGAAGATTGTTGATATTGTGCTCTCTCATCAGGGCATCAAGAGTAAAAA
TAAGCTGATATTGCGTCTAATGGATAAATTGGTTTACCCTAATCCTGCTG
CTTATAGGGATCAATTAATCCGTTTTTCTTTACTCAACCATACAAGTTAT
TCTGAGTTGGCACTAAAGGCAAGTCAACTGCTGGAACAAACTAAATTAAG
CGAACTTCGATCCAACATTGCTAGAAGTCTCTCTGAACTAGAGATGTTCA
CAGAGGATGGTGAAAATATTGATACTCCCAAGAGGAAGAGTGCCATCAAC
GACCGAATGGAAGACCTTGTCAGTGCTCCTTTGGCTGTTGAAGATGCCCT
TGTGGGTTTATTTGATCATAGTGATCACACCCTTCAGAGGAGGGTCGTTG
AAACTTATATTCGCAGACTCTACCAGCCTTATCTTGTCAAAGGGAGTGTT
AGGATGCAATGGCACAGATCTGGTCTTATTGCCACGTGGGAGTTCTATGA
TGAGTACATTGAAAGGAAGAATGGGGTTGAAGACCAAACTTCGAAGAAAT
CAGTGGTGGAGAAAGACAGTGAGAAAAAATGGGGAGTGATGGTTGTAATT
AAATCTCTTCAATTTTTGTCTGCAATTATCAGTGCTGCATTGAAGGAGGC
GACCAATCACCTTCATGAAGCACCGACCAGTGGTTCTGCGGGACCAGTTA
ACCATGGTAATATGATGCATATCGGATTAGTGGGCATCAACAACCAGATG
AGTTTATTGCAAGACAGTGGTGATGAGGATCAGGCTCAAGAAAGAATCAA
TAAATTAGCTAAAATACTCAAAGAGCAGGAAGTAGGCTCTACCATTAGAG
CTGCAGGCGTCGGTGTAATCAGTTGTATCATCCAAAGGGATGAAGGACGT
GCCCCAATGAGGCACTCTTTTCACTGGTCAGAAGAAAAGCTGTACTATGC
GGAAGAACCTCTGTTGCGTCATCTGGAACCTCCTCTATCCATTTATCTTG
AATTGGACAAACTCAAGGGCTATGAGAATATACGGTACACTCCATCTCGA
GATCGTCAATGGCACCTCTACACGGTTACGGATAACAAGCCACAACCAAT
TCAAAGAATGTTTCTTCGTACACTTCTAAGACAGCCAACCACAAATGAAG
GATTTTCTTCATATCAAAGGCTGGATGCAGAAACATCTCGAACCCAATTG
GCTATGTCCTTTACTTCAAGGAGCATTTTTAGGTCCTTGATGGCTGCAAT
GGAGGAGTTGGAACTTAACGCACACAACGCCAATATAAAATCTGAGCATG
CTCATATGTACCTCTATATCATACGGGAGCAACAAATGGACGATCTTGTT
CCCTATCCCAAGAGAATTAATATAGATGCTGGGAAAGAAGAAACAACAGT
TGAGGCAATCTTGGAAGAACTGGCACAGGAGATCCATTCATCCGTTGGTG
TAAGAATGCATAGATTAGGGGTTGTTGTGTGGGAAGTCAAGCTCTGGATG
GCAGCCGTTGGACAGGCAAATGGTGCTTGGAGGGTCATTGTGAACAATGT
GACTGGTCATACATGCACTGTACATATATACCGAGAAAAGGAGGATACCA
GCACTCATAAAGTGGTATACAGTTCAGTCTCGGTTAAGGGTCCACTGCAT
GGTGTACCAGTGAACGAAAATTATCAACCTTTGGGAGTTATTGACCGAAA
ACGTCTTTCAGCAAGAAAGAACAGCACCACATATTGCTATGATTTTCCAC
TTGCATTTGAAACAGCTTTGGAACAGTCATGGGCAATCCAACAACCGGGA
TTTCAAAGAGCCAAAGATAAAAGTCTTCTAAAGGTAACAGAGCTTAAATT
TGCAGAGAGAGAAGGTAGCTGGGGTTCTCCTCTTGTTCCTGTGGAGCGTT
ACCCTGGACTCAATGATGTTGGTATGGTAGCCTGGTTTATGGATATGCGT
ACCCCTGAGTTCCCATCTGGAAGAACAATATTGGTTGTTTCAAATGATGT
GACCTTCAAGGCTGGTTCTTTTGGACCGAGAGAGGATGCTTTCTTCCGTG
CAGTAACAGATCTTGCGTGTAAAAGAAAACTACCTTTAATTTATTTAGCA
GCAAATTCTGGTGCCCGTTTAGGTGTAGCAGAGGAAGTCAAATCCTGTTT
CAGAGTTGGTTGGTCTGAGGAATCTAGTCCTGAGCATGGCTTTCAGTATG
TATATTTAACACCTGAGGACTATGCTCGGATTGGATCTTCAGTTATAGCA
CATGAATTAAAGCTTGAAAGTGGAGAAACCAGATGGGTTATTGATACCAT
TGTTGGCAAGGAGGATGGCCTTGGGGTTGAAAACTTGAGTGGCAGTGGGG
CTATTGCTGGTGCCTATTCCAGGGCATACAAGGAAACTTTTACATTGACA
TATGTGACTGGTAGAACTGTTGGAATAGGTGCTTATCTTGCTAGACTTGG
GATGAGATGCATACAGAGGCTTGATCAGCCCATAATTCTTACTGGTTTTT
CAGCACTAAACAAACTTCTTGGTCGGGAAGTATACAGTTCTCACATGCAA
CTTGGTGGACCCAAAATCATGGCTACAAATGGAGTTGTTCATCTTACAGT
TTCCGATGATCTTGAAGGCGTTTATTCTATTTTGAAGTGGCTTAGCTACA
TTCCTTCTCATATAGGTGGTGTGCTTCCCATTGTTAAGCCTCTTGATCCT
CCAGAAAGGCCAGTGGAGTATTTACCAGAAAACTCGTGTGATCCTCGTGC
TGCCATTTCTGGAACCCTGGATGGTAATGGAAGATGGCTGGGAGGCATCT
TTGACAAGGACAGCTTTGTGGAGACACTGGAGGGATGGGCTAGAACAGTT
GTTACAGGAAGGGCAAAGCTTGGAGGAATCCCTGTGGGAATTGTTGCTGT
AGAAACACAGACAGTGATGCAAATAATACCTGCTGATCCTGGTCAGCTTG
ATTCTCATGAGAGGGTTGTTCCTCAAGCTGGGCAAGTCTGGTTTCCTGAT
TCTGCAACCAAAACAGCCCAAGCAATATTGGATTTCAATAGAGAAGAGCT
CCCGCTTTTCATTCTCGCAAACTGGAGAGGCTTTTCAGGAGGGCAAAGGG
ACCTTTTTGAAGGAATTCTTCAGGCTGGTTCAACTATTGTGGAGAACCTT
AGAACATACAACCAACCCATATTTGTGTACATCCCAATGATGGGGGAACT
CCGAGGTGGTGCATGGGTGGTTGTTGACAGTCAAATAAATTCAGACCACA
TTGAAATGTATGCTGATCGAACAGCTAAAGGTAATGTCCTTGAGCCAGAA
GGAATGATTGAGATAAAATTCAGAACAAGGGAATTGTTAGAGTGTATGGG
TAGACTTGATCAACAGTTGATAACTCTGAAGGCAAAACTTCAGGAAGCAA
AGAGTAACAGGGACCTTGCCGCCTTTGAATCCCTACAGCAGCAGATTAAA
TCCCGTGAGAAACAGCTTTTGCCTGTGTATACCCAGATAGCAACAAAGTT
TGCTGAACTGCATGATACTTCCTTAAGAATGGCTGCCAAGGGTGTAATTA
AAGAAGTTCTGGACTGGCGTAACTCCCGAGCTGTCTTCTACCAGAGACTT
CACCGAAGAATTGGGGAGCAGTCACTGATCAACAGTGTGAGAGATGCTGC
TGGTGACCATTTGTCACATGCATCTGCAATGAACTTGCTCAAAGAATGGT
ATTTGAGTTCTGATATTGCCAATGGTAGAGAAGATGCGTGGTTGGATGAT
GAAGCCTTCTTCAAATGGAAGAACAATCCTGCAAATTACGAGAATAAACT
AAAGGAACTGCGTGTGCAGAAAGTGTTGCTTCAATTGACAAACATTGGTG
ACTCAGCTCTGGATTTGCAAGCTCTACCTCAGGGTCTTGCTGCCCTTTTA
AGCAAGTTGGAGCCATCGGGTCGTGGGAAGTTGACTGATGAACTTCGAAA
GGTACTTGGTTAGAGGACCCTGTATGTGTCTTATAAATGTAAGGGATCCT
CTTGATTCCCAAGGGAAAGAAGGCAGCAGCATATCCCTCATTACTGCAGG
GATCCGTTGCTTCAAAGTGTAAATGACATTAGTCTTGGATTGATTATTAA
TTTATGCAGTTAGAGGATCAAAACCAGCATCGCCATGTTCCATCTATTTA
TATGCTGGTTAGTTAATTCTCTTCCTACATTTGAATAAAAATGTAATAAC
GTGTAACTTTTATTTCTATGCATAATAACAATTTTGG
>CL2.Contig2_JD size 7545 gap 0 0%
TCTACCCAGCCAAACCCCAATTCTTTGAACCCTTTTTTTACTGATTATTT
GAATTATCACCATAATTTATTCGCATCACTCACAAAGAGAGAGAAAGCAC
GAGAGAGAGAGAGGGGGTAGCTGGGAACTACTACTACTACTAATACTAGT
TCCTCAAGAGGTGTGGCAAAGGCAGGTACCACGTGCAGCTTTCATTGAAT
AGAGAGACCCAACCCAACCCAAACCTACCTCACTCAATCCCATCCAACTT
TTTCACTATTTGGTTTGGTTTGGTTTATGCATGATCATTGTCACTGATCA
TCATCACCGTTCACATGGAATACCCCAACAACTCTCTCACTTGTAACCCA
CCTTCTTAAGCTCTCAATGCTTCTTCTCCAACTCCCACCAATTTTGTAGA
ATAAAATTAAAAACAACAAAAACAAATTCTTGATTTCGTCCGCCCAGCTT
TCTTTCTTCCGGAGGAGACATACAGAAGGAGAACAATAATGGCTGACGTT
GGGCGTCGGAATGGATATGCAAATAGTGTACAGCCAAATAGGCACCCTGC
TGCAATATCCGAAGTAGATGAATTCTGCAATGCCCTTGGCGGAAACAAGC
CAATTCATAGCATTTTAATTGCAAACAATGGAATGGCAGCAGTCAAATTT
ATACGTAGTGTTAGGAGCTGGGCCAATGAGACGTTTGGCACAGAAAAAGC
CATCTTGTTGGTTGCCATGGCTACTCCAGAGGACATGCGAATCAATGCCG
AACATATCAGAATAGCTGATCAATTTGTGGAAGTACCTGGTGGGACCAAT
AACAATAACTATGCCAATGTGCAGCTTATTCTTGAGATGGCTGAGATAAC
TCATGTTGATGCCGTGTGGCCTGGTTGGGGTCATGCTTCAGAAAATCCTG
AGCTTCCAGATGCATTAAAAGCAAAAGGAATTGTATTTCTTGGACCTCCT
GCCATATCTATGGCTGCATTGGGAGATAAAATTGGTTCATCCTTGATTGC
TCAAGCAGCAGAAGTGCCAACTCTTCGATGGAGTGGTTCTCATGTGAAAA
TTCCTCCTGAAAGTTCCTTGGTTACTATTCCTGACGAAATTTATCGGGAA
GCGTGTGTGTATACAACAGAGGAAGCTGTAGCAAGTTGTCAAGTTGTAGG
ATACCCTGCAATGATCAAAGCATCTTGGGGTGGTGGTGGTAAAGGCATAA
GAAAGGTTCATAATGATGATGAGGTAAGGGCATTGTTCAAGCAAGTCCAA
GGTGAAGTTCCGGGTTCACCTATATTTATAATGAAGGTTGCATCCCAGAG
TCGACATCTAGAAGTCCAGTTACTTTGTGATCAGTACGGAAATGTTGCAG
CTTTGCATAGTCGTGATTGCAGTGTTCAAAGGAGGCACCAAAAGATTATT
GAGGAGGGTCCCATTACCGTAGCACCCATAGAGACAGTGAAACAACTTGA
GCAAGCAGCTAGAAGGTTGGCTAAATCAGTAAATTATGTCGGGGCGGCTA
CTGTTGAGTACCTTTATAGTATGGAAACTGGAGAGTACTACTTTCTAGAG
TTGAACCCTCGGCTACAGGTTGAACATCCTGTTACTGAGTGGATAGCAGA
GATAAATCTGCCAGCAGCCCAAGTTGCCGTTGGAATGGGTGTCCCCCTCT
GGCAAATTCCTGAGATAAGGCGTTTCTATGGGGTGGAGCATGGTGGTGGA
TATGATGCTTGGAGAAAAACTTCAGTTTTAGCTACCCCTTTTGATTTTGA
CAAAGCACAATCCACAAAGCCAAAAGGTCATTGTGTGGCTGTGCGAGTGA
CTAGTGAGGACCCCGATGATGGCTTTAAGCCTACGAGTGGCAAAGTGCAG
GAGCTTAGCTTTAAAAGCAAGCCAAATGTGTGGGCATACTTCTCTGTCAA
GTCTGGAGGAGGAATTCATGAATTCTCAGATTCACAGTTTGGGCATGTGT
TTGCTTTTGGAGAATCTAGGGCTTTAGCAATTGCAAATATGGTTCTAGGG
CTGAAGGAGATTCAAATTCGGGGAGAAATCCGTACCAATGTTGATTACAC
CATTGATCTTCTGAATGCTTCTGACTACAGAGACAACAAAATTCACACAG
GTTGGCTAGACAGTAGAATTGCAATGCGTGTTAGAGCAGAGAGGCCTCCC
TGGTATCTTTCTGTTGTTGGAGGGGCACTCTATAAAGCTTCTGCTAGCAG
TGCAGCTTTGGTTTCAGACTATGTTGGCTATCTTGAAAAGGGACAAATCC
CTCCCAAGCACATATCTCTTGTCCATTCTCAAGTGTCCTTGAATATTGAG
GGAAGCAAATATACAATTGACATGATACGAGGTGGATCTGGAAGTTATAG
ATTGAGAATGAATCAATCAGAGATAGAAGCAGAAATACATACTTTACGTG
ATGGAGGTTTGCTTATGCAGCTGGATGGAAACAGTCATGTAATATATGCA
GAGGAAGAAGCAGCTGGAACTCGCCTTCTAATAGATGGAAGGACTTGCTT
GCTTCAGAATGATCATGATCCATCGAAGTTGATGGCGGAGACACCATGCA
AGCTTTTGAGATATTTGGTCGCAGATGACAGTCATGTTGATGCTGACACA
CCATATGCTGAAGTTGAGGTCATGAAAATGTGCATGCCTCTTCTTTCACC
TGCTTCTGGAATTATTCATTTCAAAATGTCTGAAGGTCAAGCAATGCAGG
CTGGTGAACTTATAGCAAGTCTTGACCTAGATGATCCTTCAGCTGTAAGA
AAGGCAGAGCCCTTCACAGGGAGCTTCCCAGTCCTGGGACCTCCTACTGC
AATTTCTGGTAAAGTTCATCAGAAGTGTGCAGCAAGCTTAAATGCTGCAA
GGATGATTCTTGCTGGGTATGAGCACAATATTGATGAAGTTGTGCAAAGT
TTGCTTAATTGTCTTGATAGTCCTGAGTTGCCTTTCCTTCAATGGCAAGA
GTGCTTGGCAGTTCTGGCAACCCGTCTTCCCAAAGATCTAAAGAATGAGC
TGGAATCAAAATATAAGGAGTTTGAGAGGATTTCAAGCTCCCAAATTGTT
GATTTCCCCGCCAAATTATTGAAGGGAATTCTTGAAGCTCATCTTTCTTC
CTGTCCCGAGAAAGAAAAAGGAGCCCAAGAAAGACTAGTTGAACCTCTGC
TGAGTCTTGTTAAGTCTTATGAGGGTGGACGAGAGAGCCATGCCCATATA
ATTGTTCAATCCCTTTTTGAAGAGTATCTTTCTGTTGAGGAATTATTTAG
CGATAATATTCAGGCTGATGTAATTGAACGTCTGCGTCTTCAATACAAGA
AGGATCTATTGAAGATTGTTGATATTGTGCTCTCTCATCAGGGCATCAAG
AGTAAAAATAAGCTGATATTGCGTCTAATGGATAAATTGGTTTACCCTAA
TCCTGCTGCTTATAGGGATCAATTAATCCGTTTTTCTTTACTCAACCATA
CAAGTTATTCTGAGTTGGCACTAAAGGCAAGTCAACTGCTGGAACAAACT
AAATTAAGCGAACTTCGATCCAACATTGCTAGAAGTCTCTCTGAACTAGA
GATGTTCACAGAGGATGGTGAAAATATTGATACTCCCAAGAGGAAGAGTG
CCATCAACGACCGAATGGAAGACCTTGTCAGTGCTCCTTTGGCTGTTGAA
GATGCCCTTGTGGGTTTATTTGATCATAGTGATCACACCCTTCAGAGGAG
GGTCGTTGAAACTTATATTCGCAGACTCTACCAGCCTTATCTTGTCAAAG
GGAGTGTTAGGATGCAATGGCACAGATCTGGTCTTATTGCCACGTGGGAG
TTCTATGATGAGTACATTGAAAGGAAGAATGGGGTTGAAGACCAAACTTC
GAAGAAATCAGTGGTGGAGAAAGACAGTGAGAAAAAATGGGGAGTGATGG
TTGTAATTAAATCTCTTCAATTTTTGTCTGCAATTATCAGTGCTGCATTG
AAGGAGGCGACCAATCACCTTCATGAAGCACCGACCAGTGGTTCTGCGGG
ACCAGTTAACCATGGTAATATGATGCATATCGGATTAGTGGGCATCAACA
ACCAGATGAGTTTATTGCAAGACAGTGGTGATGAGGATCAGGCTCAAGAA
AGAATCAATAAATTAGCTAAAATACTCAAAGAGCAGGAAGTAGGCTCTAC
CATTAGAGCTGCAGGCGTCGGTGTAATCAGTTGTATCATCCAAAGGGATG
AAGGACGTGCCCCAATGAGGCACTCTTTTCACTGGTCAGAAGAAAAGCTG
TACTATGCGGAAGAACCTCTGTTGCGTCATCTGGAACCTCCTCTATCCAT
TTATCTTGAATTGGACAAACTCAAGGGCTATGAGAATATACGGTACACTC
CATCTCGAGATCGTCAATGGCACCTCTACACGGTTACGGATAACAAGCCA
CAACCAATTCAAAGAATGTTTCTTCGTACACTTCTAAGACAGCCAACCAC
AAATGAAGGATTTTCTTCATATCAAAGGCTGGATGCAGAAACATCTCGAA
CCCAATTGGCTATGTCCTTTACTTCAAGGAGCATTTTTAGGTCCTTGATG
GCTGCAATGGAGGAGTTGGAACTTAACGCACACAACGCCAATATAAAATC
TGAGCATGCTCATATGTACCTCTATATCATACGGGAGCAACAAATGGACG
ATCTTGTTCCCTATCCCAAGAGAATTAATATAGATGCTGGGAAAGAAGAA
ACAACAGTTGAGGCAATCTTGGAAGAACTGGCACAGGAGATCCATTCATC
CGTTGGTGTAAGAATGCATAGATTAGGGGTTGTTGTGTGGGAAGTCAAGC
TCTGGATGGCAGCCGTTGGACAGGCAAATGGTGCTTGGAGGGTCATTGTG
AACAATGTGACTGGTCATACATGCACTGTACATATATACCGAGAAAAGGA
GGATACCAGCACTCATAAAGTGGTATACAGTTCAGTCTCGGTTAAGGGTC
CACTGCATGGTGTACCAGTGAACGAAAATTATCAACCTTTGGGAGTTATT
GACCGAAAACGTCTTTCAGCAAGAAAGAACAGCACCACATATTGCTATGA
TTTTCCACTTGCATTTGAAACAGCTTTGGAACAGTCATGGGCAATCCAAC
AACCGGGATTTCAAAGAGCCAAAGATAAAAGTCTTCTAAAGGTAACAGAG
CTTAAATTTGCAGAGAGAGAAGGTAGCTGGGGTTCTCCTCTTGTTCCTGT
GGAGCGTTACCCTGGACTCAATGATGTTGGTATGGTAGCCTGGTTTATGG
ATATGCGTACCCCTGAGTTCCCATCTGGAAGAACAATATTGGTTGTTTCA
AATGATGTGACCTTCAAGGCTGGTTCTTTTGGACCGAGAGAGGATGCTTT
CTTCCGTGCAGTAACAGATCTTGCGTGTAAAAGAAAACTACCTTTAATTT
ATTTAGCAGCAAATTCTGGTGCCCGTTTAGGTGTAGCAGAGGAAGTCAAA
TCCTGTTTCAGAGTTGGTTGGTCTGAGGAATCTAGTCCTGAGCATGGCTT
TCAGTATGTATATTTAACACCTGAGGACTATGCTCGGATTGGATCTTCAG
TTATAGCACATGAATTAAAGCTTGAAAGTGGAGAAACCAGATGGGTTATT
GATACCATTGTTGGCAAGGAGGATGGCCTTGGGGTTGAAAACTTGAGTGG
CAGTGGGGCTATTGCTGGTGCCTATTCCAGGGCATACAAGGAAACTTTTA
CATTGACATATGTGACTGGTAGAACTGTTGGAATAGGTGCTTATCTTGCT
AGACTTGGGATGAGATGCATACAGAGGCTTGATCAGCCCATAATTCTTAC
TGGTTTTTCAGCACTAAACAAACTTCTTGGTCGGGAAGTATACAGTTCTC
ACATGCAACTTGGTGGACCCAAAATCATGGCTACAAATGGAGTTGTTCAT
CTTACAGTTTCCGATGATCTTGAAGGCGTTTATTCTATTTTGAAGTGGCT
TAGCTACATTCCTTCTCATATAGGTGGTGTGCTTCCCATTGTTAAGCCTC
TTGATCCTCCAGAAAGGCCAGTGGAGTATTTACCAGAAAACTCGTGTGAT
CCTCGTGCTGCCATTTCTGGAACCCTGGATGGTAATGGAAGATGGCTGGG
AGGCATCTTTGACAAGGACAGCTTTGTGGAGACACTGGAGGGATGGGCTA
GAACAGTTGTTACAGGAAGGGCAAAGCTTGGAGGAATCCCTGTGGGAATT
GTTGCTGTAGAAACACAGACAGTGATGCAAATAATACCTGCTGATCCTGG
TCAGCTTGATTCTCATGAGAGGGTTGTTCCTCAAGCTGGGCAAGTCTGGT
TTCCTGATTCTGCAACCAAAACAGCCCAAGCAATATTGGATTTCAATAGA
GAAGAGCTCCCGCTTTTCATTCTCGCAAACTGGAGAGGCTTTTCAGGAGG
GCAAAGGGACCTTTTTGAAGGAATTCTTCAGGCTGGTTCAACTATTGTGG
AGAACCTTAGAACATACAACCAACCCATATTTGTGTACATCCCAATGATG
GGGGAACTCCGAGGTGGTGCATGGGTGGTTGTTGACAGTCAAATAAATTC
AGACCACATTGAAATGTATGCTGATCGAACAGCTAAAGGTAATGTCCTTG
AGCCAGAAGGAATGATTGAGATAAAATTCAGAACAAGGGAATTGTTAGAG
TGTATGGGTAGACTTGATCAACAGTTGATAACTCTGAAGGCAAAACTTCA
GGAAGCAAAGAGTAACAGGGACCTTGCCGCCTTTGAATCCCTACAGCAGC
AGATTAAATCCCGTGAGAAACAGCTTTTGCCTGTGTATACCCAGATAGCA
ACAAAGTTTGCTGAACTGCATGATACTTCCTTAAGAATGGCTGCCAAGGG
TGTAATTAAAGAAGTTCTGGACTGGCGTAACTCCCGAGCTGTCTTCTACC
AGAGACTTCACCGAAGAATTGGGGAGCAGTCACTGATCAACAGTGTGAGA
GATGCTGCTGGTGACCATTTGTCACATGCATCTGCAATGAACTTGCTCAA
AGAATGGTATTTGAGTTCTGATATTGCCAATGGTAGAGAAGATGCGTGGT
TGGATGATGAAGCCTTCTTCAAATGGAAGAACAATCCTGCAAATTACGAG
AATAAACTAAAGGAACTGCGTGTGCAGAAAGTGTTGCTTCAATTGACAAA
CATTGGTGACTCAGCTCTGGATTTGCAAGCTCTACCTCAGGGTCTTGCTG
CCCTTTTAAGCAAGTTGGAGCCATCGGGTCGTGGGAAGTTGACTGATGAA
CTTCGAAAGGTACTTGGTTAGAGGACCCTGTATGTGTCTTATAAATGTAA
GGGATCCTCTTGATTCCCAAGGGAAAGAAGGCAGCAGCATATCCCTCATT
ACTGCAGGGATCCGTTGCTTCAAAGTGTAAATGACATTAGTCTTGGATTG
ATTATTAATTTATGCAGTTAGAGGATCAAAACCAGCATCGCCATGTTCCA
TCTATTTATATGCTGGTTAGTTAATTCTCTTCCTACATTTGAATAAAAAT
GTAATAACGTGTAACTTTTATTTCTATGCATAATAACAATTTTGG
>CL3.Contig1_JD size 166 gap 0 0%
GTTGTTTGCTGCATCCTCCTTTCCACTGATAAGCTGCTCAGGGTGGAACA
ATTGGCGGTATGCGCCGGTCCTAACTTCATCAATGACAGTGGGCTCAAGA
TCTACAAAAACTGCACGAGGCACGTGCTTTCCTGCACCAGTCTCGCTGAA
GAAGGTGTTGAAAGCA
>CL3.Contig2_JD size 1279 gap 0 0%
CATAAATACACCGAAACCAAGCGCACACGCCACAGCACTTCTCTCATTGT
AACCCAAATCTCAATCAGAGAAGCAGAGAGGCGTCTTAATAAACGCTCAT
CTCTGAAACCCTTTCCTTCTTTTCCATTTCGATCTTCCTTCTTCTCCAGC
AACCATGAGAGAGTGCATCTCAATCCACATCGGCCAGGCTGGCATTCAGG
TCGGAAACGCCTGCTGGGAGCTCTATTGTCTTGAACACGGCATCCAGCCT
GATGGCCAGATGCCTAGTGATAAGACCGTTGGAGGAGGCGATGATGCTTT
CAACACCTTCTTCAGCGAAACTGGAGCTGGAAAGCACGTACCTCGTGCGA
TTTTTGTAGATCTCGAGCCCACTGTGATTGATGAAGTTAGGACCGGGACG
TACCGCCAACTATTCCATCCTGAGCAGCTCATCAGCGGAAAGGAGGATGC
AGCAAACAACTTCGCTCGTGGCCACTATACCATTGGAAAGGAGATTGTTG
AGCTTTGCTTGGACCGCATCAGAAAGCTTGCTGACAACTGTACTGGTCTC
CAAGGCTTTCTAGTTTTTAATGCTGTAGGTGGGGGCACTGGCTCCGGTCT
TGGTTCCCTTTTGTTGGAACGCCTTTCCGTGGACTATGGCAAGAAGTCAA
AGCTTGGTTTCACTGTCTATCCTTCACCCCAAGTTTCAACCTCTGTTGTT
GAGCCTTACAACAGTGTTCTCTCCACCCATTCCCTTCTTGAGCACACAGA
TGTGTCTGTTCTGCTTGATAACGAGGCCATTTACGATATATGCAGGCGTT
CCCTTGACATTGAGAGGCCAACCTACACTAACCTCAATCGTTTAGTTTCT
CAGGTGATATCCTCACTGACTGCTTCCCTGAGGTTTGATGGTGCATTGAA
CGTTGATGTTAATGAATTCCAGACCAATCTAGTGCCATACCCCAGGATCC
ACTTTATGCTTTCATCTTATGCTCCCGTGATTTCAGCTGAGAAGGCTCAC
CATGAGCAGTTATCAGTAGGTGAAATCACCAACAGCGCCTTTGAGCCATC
GTCTATGATGGCCAAGTGTGATCCGCGCCATGGGAAATACATGGCTTGCT
GTCTCATGTACAGAGGTGATGTTGTGCCTAAAGATGTTAATGCAGCTGTG
GGCATTATCAAGACCAAGCGCACCATTCAATTTGTTGACTGGTGCCCCAC
TGGGTTCAAATGTGGAATCAACTACCAGGCCCCAACTGTTGTTCCAGGTG
GTGATCTTGCGAAGGTGCAGAGGGCTGTG
>CL3.Contig3_JD size 1224 gap 0 0%
TTTCCCTGCATCCAGATTCAAAGAAGGCGTCTTCATAAACGCCTTTCTTT
TCCATTTCTTCTTCCTCTCTACGCTCCTATTACCTCGTTGCAAATTCGCT
ATTTTTAATCTGCGAAAATGAGAGAGTGCATCTCAATTCACATTGGTCAG
GCCGGTATCCAGGTCGGAAATGCTTGCTGGGAGCTCTACTGTCTCGAGCA
CGGCATCGGGCCCGATGGTCAAATGCCAAGTGACAAAACAGTTGGTGGTG
GTGACGATGCTTTCAACACTTTTTTCAGCGAGACAGGTGCTGGAAAGCAT
GTTCCACGTGCCATCTTTGTGGATCTTGAGCCCACTGTGATTGATGAGGT
GAGGACTGGACCTTACCGCCAGCTTTTCCACCCAGAGCAGCTCATCAGCG
GCAAAGAAGATGCCGCCAACAACTTTGCCCGTGGCCATTATACCATTGGG
AAAGAGATCGTTGATCTGTGCTTGGACCGCATCCGAAAGCTTGCTGACAA
CTGCACTGGTCTCCAGGGCTTCCTGGTCTTCAATGCTGTTGGTGGAGGAA
CTGGTTCTGGTCTTGGTTCTCTCCTGTTGGAGCGTCTCTCTGTTGATTAT
GGCAAGAAATCCAAACTTGGTTTCACTGTCTACCCCTCTCCTCAGGTCTC
CACCTCTGTTGTTGAGCCATACAACAGTGTCCTCTCCACTCACTCTCTCT
TGGAGCACACTGATGTTGCAGTGCTTTTGGACAATGAGGCCATTTATGAC
ATCTGCAGGCGCTCCCTTGACATCGAGCGGCCCACATACACTAATCTCAA
CCGTCTTGTTTCTCAGGTGATTTCTTCCCTGACTGCTTCCCTGAGATTTG
ATGGTGCCCTGAATGTGGATGTGACTGAATTCCAGACCAACTTGGTCCCA
TATCCCAGAATCCATTTCATGCTTTCCTCCTATGCCCCAGTTATCTCTGC
CGAGAAGGCTTACCATGAACAGCTTTCAGTGGCTGAAATTACCAACAGTG
CTTTTGAGCCATCTTCCATGATGGCTAAGTGTGATCCTCGCCATGGAAAG
TACATGGCCTGTTGCCTGATGTACCGTGGTGATGTTGTGCCTAAAGATGT
GAATGCTGCTGTTGCCACCATCAAGACGAAGAGAACCATTCAGTTTGTGG
ATTGGTGTCCTACCGGTTTCAAGTGTGGTATCAACTACCAGCCACCTACC
GTTGTTCCTGGTGGTGACCTTGCT
>CL4.Contig1_JD size 190 gap 0 0%
TATTAGATCAACATATGTGCTCCCACCACAGCTTATTGGTGAAGCTTTGC
ATGTCTATGCTTGTAAGTGGCTACCTGGCATCACAAAGCTTAAAAACTCA
CTTGGTTCTGCAGCAATAACAGAAGAATCCAAAGCCATTAACCGAAAAAT
TCTGGAGACAATTGTGAGCATGATTCCTGCAGATAGAGGG
>CL4.Contig2_JD size 2266 gap 0 0%
TTGTGTTACATGTGTCAGGAACTGCAGATGAGGCAGAAAAATCTGAAGCC
TGGTGTTAGTCAGTGAGAGTATTCTGCATCTGCAACACTTTTAGACTTTA
GTTAACTTCACCTACTCATCTATTCTATTCTAACGGTTGGGGCAGAAACT
CTCAGAAGTATACATACCACAGAGAGAAACAGAAAAGAATGTCAATTTGC
AAAACTCTGTAAGCAATCTGCGGATAACGGCCTAAACTGGAGTTTGGTTG
CTTTTTTATTTTTTTCTTTAATATGTGGAGGGCACCATCTTCAATGAATT
GAAGGGCTTTCAGGATTGTATATAAAAATCAATGAGGTTGAGGTTTTGAA
GTAGAGGTTTTTTCTTCACGATTTCAACAAATAAAAATGAAGTTCATGAA
ACTTGGGACAAAGGCAGATACATTCTACACTGAACAAGCTACCAGGACTC
TGATATCAGAGATAGCTGCAGACCTTGTGATACAAATCAATGACATCACT
TATCTGTTACACAAGTTTCCGCTTCTTCCCAAATGTGGCCTCCTACAAAG
GCTTTGCTATGACAGTAGTGATTCGGAGAGTGTCTCTCTGGAGCTGCATG
ATATACCTGGAGGAGAAGAGGCTTTCGAACTGTGTGCCAAGTTTTGTTAC
GGAATTGCAATCAACATAAGTGCCCATAACTTTGTATCCGCTCTCTGTGC
TGCCAAGTTCCTTAGAATGAACGATTCCATTGAGAAGGGAAACTTTGTGG
GAAAGCTTGAGTCTTTCTTCAATTCATGCATACTTGAAGGTTGGAAAGAT
TCCATTGTAACGCTTCAAACCACTGCTACGTTGCCAGAGTGGTCTGAGAA
TCTTGGTATTGTCAGAAAGTGCATTGATTCAATTATTGAGAAAATTCTCA
CACCACCACCACAGGTCAAATGGTCCTACACCTACACCAGGCCAGGTTAC
ACAAAAAAACAGCACCACTCTGTGCCAAAGGATTGGTGGACGGAGGATGT
TTCTGATCTTGACATAGATCTTTTCCGGTGCATAATAATGGCTATTAGAT
CAACATATGTGCTCCCTCCACAGCTTATTGGAGAAGCTTTGCATGTCTAT
GCCTGCCGGTGGCTACCGGGAATCACAAAGCTTAAAAGTTCTGGCAGTTC
AGTGTCTCAAACAGAAGAATCTAAAGAGAAAAACAGAAAAATTCTCGAAA
CAATTGTCAGCATGATTCCTGCAGATAGAGGGTCTGTGTCGGTTGGCTTC
TTGTTTAGGCTTCTCAGCATTTCAATTCACTTCGGTGTCTCCTCGGTGAC
CAAAACAGAACTCATAAGGAGAGCCAGTCTGCAGTTTGAGGAGGCAACAG
TGAGTGACTTGCTTTACCCTTCAACATCCTCTTCTGACCAGAACTATTAT
GATACAGAGTTAGTTCTGGCAGTGTTGGAGACTTTCTTGAAGCTTTGGAA
AAGAATGTCCCCAGGTGCTGTGGATAGCAGCTACTTTTTGAGATCAATTA
GAAATGTTGGCAAGCTCATTGATTCTTATCTTCAAGTGGTCGCAAGGGAT
GATAACATGCAAGTTTCAAAATTTGTGTCTCTTGCTGAAACTGTGCCCAG
TATTGCTCGTGAAGACCATGATGATCTGTACCAGGCAATTAACATCTATC
TTAAGATGCATCCTGAACTGAGCAAAGCAGACAAGAAACGGTTGTGTGGG
ATTCTAGACTGTCAAAGGTTGTCCCCAGAAGTGCGTGGACATGCAGTGAA
AAACGAGCTTCTGCCATTAAGAACAGTGGTGCAGCTTCTGTACTTTGAAC
AAGACAAAGGGTCCAAGGCAACCTCGAGTCACAAACTACCAAAGGCACAT
GAGATTCTTCTGGGAGCAAAAGATAGAGCAGCTACCACAAGAGACACCCA
AAGCAAACATTCTTTGGGTCCAACGAAAGAAGCATTGAACGGAGAAGAAA
TTAGGGAAAGGGATCATCAGCAGAAAACAAAAAGATCAGATGGGAAGTTG
GCATTGGAGTTGGAAAAGAAAATGGTTATAAGAGGAGACATTGAAGAGAC
ACAATCTGAGAAAGCGAGGGTTGTGAGAGATGAAAGTAGTTCAAGCGGCA
AGGTGAAGATGGTGGATCTTAAGAAAATGATAAGAAGGGCAAGAAGTAAA
TCAGAACATGGTGTGAAGAAGTAAGATTCAGATCACCATATCACAGCAAC
AGTAATAATAATCTTTGTAACTTCAATTCTTATTATTTCTTTTTCAACGT
CTCATAAATGCCAGCA
>CL4.Contig3_JD size 1810 gap 0 0%
TTGTGTTACATGTGTCAGGAACTGCAGATGAGGCAGAAAAATCTGAAGCC
TGGTGTTAGTCAGTGAGAGTATTCTGCATCTGCAACACTTTTAGACTTTA
GTTAACTTCACCTACTCATCTATTCTATTCTAACGGTTGGGGCAGAAACT
CTCAGAAGTATACATACCACAGAGAGAAACAGAAAAGAATGTCAATTTGC
AAAACTCTGTAAGCAATCTGCGGATAACGGCCTAAACTGGAGTTTGGTTG
CTTTTTTATTTTTTTCTTTAATATGTGGAGGGCACCATCTTCAATGAATT
GAAGGGCTTTCAGGATTGTATATAAAAATCAATGAGGTTGAGGTTTTGAA
GTAGAGGTTTTTTCTTCACGATTTCAACAAATAAAAATGAAGTTCATGAA
ACTTGGGACAAAGGCAGATACATTCTACACTGAACAAGCTACCAGGACTC
TGATATCAGAGATAGCTGCAGACCTTGTGATACAAATCAATGACATCACT
TATCTGTTACACAAGTTTCCGCTTCTTCCCAAATGTGGCCTCCTACAAAG
GCTTTGCTATGACAGTAGTGATTCGGAGAGTGTCTCTCTGGAGCTGCATG
ATATACCTGGAGGAGAAGAGGCTTTCGAACTGTGTGCCAAGTTTTGTTAC
GGAATTGCAATCAACATAAGTGCCCATAACTTTGTATCCGCTCTCTGTGC
TGCCAAGTTCCTTAGAATGAACGATTCCATTGAGAAGGGAAACTTTGTGG
GAAAGCTTGAGTCTTTCTTCAATTCATGCATACTTGAAGGTTGGAAAGAT
TCCATTGTAACGCTTCAAACCACTGCTACGTTGCCAGAGTGGTCTGAGAA
TCTTGGTATTGTCAGAAAGTGCATTGATTCAATTATTGAGAAAATTCTCA
CACCACCACCACAGGTCAAATGGTCCTACACCTACACCAGGCCAGGTTAC
ACAAAAAAACAGCACCACTCTGTGCCAAAGGATTGGTGGACGGAGGATGT
TTCTGATCTTGACATAGATCTTTTCCGGTGCATAATAATGGCTATTAGAT
CAACATATGTGCTCCCTCCACAGCTTATTGGAGAAGCTTTGCATGTCTAT
GCCTGCCGGTGGCTACCGGGAATCACAAAGCTTAAAAGTTCTGGCAGTTC
AGTGTCTCAAACAGAAGAATCTAAAGAGAAAAACAGAAAAATTCTCGAAA
CAATTGTCAGCATGATTCCTGCAGATAGAGGGTCTGTGTCGGTTGGCTTC
TTGTTTAGGCTTCTCAGCATTTCAATTCACTTCGGTGTCTCCTCGGTGAC
CAAAACAGAACTCATAAGGAGAGCCAGTCTGCAGTTTGAGGAGGCAACAG
TGAGTGACTTGCTTTACCCTTCAACATCCTCTTCTGACCAGAACTATTAT
GATACAGAGTTAGTTCTGGCAGTGTTGGAGACTTTCTTGAAGCTTTGGAA
AAGAATGTCCCCAGGTGCTGTGGATAGCAGCTACTTTTTGAGATCAATTA
GAAATGTTGGCAAGCTCATTGATTCTTATCTTCAAGTGGTCGCAAGGGAT
GATAACATGCAAGTTTCAAAATTTGTGTCTCTTGCTGAAACTGTGCCCAG
TATTGCTCGTGAAGACCATGATGATCTGTACCAGGCAATTAACATCTATC
TTAAGGTGAAGTACCCATAACACTCCTACACTCACTCTTTACTTTCTCAG
TCCCTAGTTTAATTGCACGTGAAAAATGAAAGACATTTACAGCTAAAGCA
ATGAAATTGATTAACGAAAAATGTATTAAGTGCTGGGACTACTTCCTTAA
CATGATTTTT
>CL5.Contig1_JD size 1985 gap 0 0%
AAAATTCCCCCCTTGCATCAGCGCAACGCAATTGACCTTAGAAGAACCCT
AATTGCTTCAGCTCTATCACCATCTTCTTCTCGATTCGATCCGATTCGTG
AAAGAAGAAGCGAAACAATGAAGCTTTCGTTTTCTGTCCCGTCATCGAAA
TCCCAATCAAAGCCCAAACCCGTCAATACCTTCGACGACACTTCCACCGC
CCAAAACGACGCTGGCGGATCCAAACACCTCATCACCGAATTCGATCCTT
CCAAACCCGCTCCCTCCCTCGCCCCCAAAACCCTAATTCCGCCAATCGAA
AACCAATGGAAACCCTTTAAGAAGATGAAGAACCTCCACCTCCCCACCGC
CGACCCCGAATCCGAACCACTTACATTCGAAGTCCACGCCGCCGACGGCC
AACCCGACTCCGACGTCACCTACGGCCTCAACCTCCGCACCGACAAAAAA
AATGAGCAAAACAACGGCACAGCACTTCCGCCGCCGCCGCGCCGCGTTCC
GGCGGAGAGCACGATGCTGCAGAAGCTGAAGGACGACATGGAGCGGCTAC
CGGAGGATCAGGGGTTTGACGAATTCAAGGATGTCCCAGTCGAGGGTTTT
GGCGCGGCGCTGCTTGCCGGGTACGGGTGGAAGGAAGGGATGGGGATTGG
GAAGAACGCGAAGGAGGACGTGAAGGTTAGGGAGATCAAGCGGAGAACTG
CCAAGGAAGGATTGGGTTTTGTTGGTGATGCTCCTGCTGCGCTGGTTCGG
AGTAGCAATGACAAGGACAATAAGGACAGGGAGAAGAATGAGAAGAATGA
GAAGGTTGTTAGGATTGTTGGGGGAAGAGATGCTGGGCGGAAGGGTACTG
TTGTGTCTTGTATAGGTGATGATTATCTTGTTTTGGAGCTATCCGGGAGT
GAAGAGAAGGTGAAGGTGAAGGTGGGGGATGTTGCTGAATTGGGTTCTAA
GGAGGAAGATAGGTGTTTGAGAAAATTGAAGGAGTCGAAGTCTCAGCGTG
AGGATAGAGTGCCGAAGAAGAAGCACGACAGGGATGAGGTGGAGAATAGA
GTGGATGTTAGTCGGAGAGAGGAGAGGAAAGGGGTGGATCGTAGGGATGT
GGTTGAGGAGAAGAGAGTGGATGGTGGTAGGAGAGAGGAGAGAAAAGTGG
TGGATCGGAGGAAGGTTTCTTGGCTTACTAGTCATATTCGGGTGAGGGTG
ATTAGCAGGGATTTGAAAGGAGGGCGGTTGTATTTGAAGAAGGGGGAGAT
TCTGGATGTTGTTGGACCTACCACTTGTGATGTATCTATGGATGAGAGCA
GGGAGATTGTTCAAGGGGTATCCCAAGATTTTCTGGAGACGGCAATTCCG
AAACGCGGGGGACCTGTGCTTGTGTTGGCTGGTAAATACAAGGGTGCATT
TGGGAGTCTCGTGGAGAGGGATTTGGACCGGGAAATGGCCATTGTTAGGG
ATGCTGATACTCATGAGCTGCTAAATGTGAAGCTTGAACAAATTGCGGAG
TATATAGGGGACCCAAGCTTGTTGGGACATTGATTCTGTTGCATCTGATT
CCGCGTATGACTGATTTCATTAGGATCAACATATTTGCAAATTTCATTTT
AAACCAATAGGCACTTAGCAAAGTTGTCCAACATATTGTAAGTCGCACTC
CAAGAATTGAGCTAGGATGTGAGACTCCCGACATGTAAAAAGGTTGTAAT
ATGAATAAGACTTCAAGCTCGTCGGAGTCTCTTTATTGCACAAGATAGCG
ATCAAAGTTCAGCTTCGAGAGATTCACTTTCTAATCTTAAGATGTATATC
AGGTTCTGCTATGAGTGAATCTACCACGACTCCGGGTGAAACAACTACCA
GATCCACAGTGAGTAGTTGCTTCATTAGAGCCTGTTGATTCAGGCTATTC
TGTTGATGAAAGTAGTTAATGAAGAAAGACATGGGTTTTGCAGAGCTGAT
AGCCCTACCAATTGGGGTAACCAATAGAACGTGAG
>CL5.Contig2_JD size 1965 gap 0 0%
AAAATTCCCCCCTTGCATCAGCGCAACGCAATTGACCTTAGAAGAACCCT
AATTGCTTCAGCTCTATCACCATCTTCTTCTCGATTCGATCCGATTCGTG
AAAGAAGAAGCGAAACAATGAAGCTTTCGTTTTCTGTCCCGTCATCGAAA
TCCCAATCAAAGCCCAAACCCGTCAATACCTTCGACGACACTTCCACCGC
CCAAAACGACGCTGGCGGATCCAAACACCTCATCACCGAATTCGATCCTT
CCAAACCCGCTCCCTCCCTCGCCCCCAAAACCCTAATTCCGCCAATCGAA
AACCAATGGAAACCCTTTAAGAAGATGAAGAACCTCCACCTCCCCACCGC
CGACCCCGAATCCGAACCACTTACATTCGAAGTCCACGCCGCCGACGGCC
AACCCGACTCCGACGTCACCTACGGCCTCAACCTCCGCACCGACAAAAAA
AATGAGCAAAACAACGGCACAGCACTTCCGCCGCCGCCGCGCCGCGTTCC
GGCGGAGAGCACGATGCTGCAGAAGCTGAAGGACGACATGGAGCGGCTAC
CGGAGGATCAGGGGTTTGACGAATTCAAGGATGTCCCAGTCGAGGGTTTT
GGCGCGGCGCTGCTTGCCGGGTACGGGTGGAAGGAAGGGATGGGGATTGG
GAAGAACGCGAAGGAGGACGTGAAGGTTAGGGAGATCAAGCGGAGAACTG
CCAAGGAAGGATTGGGTTTTGTTGGTGATGCTCCTGCTGCGCTGGTTCGG
AGTAGCAATGACAAGGACAATAAGGACAGGGAGAAGAATGAGAAGAATGA
GAAGGTTGTTAGGATTGTTGGGGGAAGAGATGCTGGGCGGAAGGGTACTG
TTGTGTCTTGTATAGGTGATGATTATCTTGTTTTGGAGCTATCCGGGAGT
GAAGAGAAGGTGAAGGTGAAGGTGGGGGATGTTGCTGAATTGGGTTCTAA
GGAGGAAGATAGGTGTTTGAGAAAATTGAAGGAGTCGAAGTCTCAGCGTG
AGGATAGAGTGCCGAAGAAGAAGCACGACAGGGATGAGGTGGAGAATAGA
GTGGATGTTAGTCGGAGAGAGGAGAGGAAAGGGGTGGATCGTAGGGATGT
GGTTGAGGAGAAGAGAGTGGATGGTGGTAGGAGAGAGGAGAGAAAAGTGG
TGGATCGGAGGAAGGTTTCTTGGCTTACTAGTCATATTCGGGTGAGGGTG
ATTAGCAGGGATTTGAAAGGAGGGCGGTTGTATTTGAAGAAGGGGGAGAT
TCTGGATGTTGTTGGACCTACCACTTGTGATGTATCTATGGATGAGAGCA
GGGAGATTGTTCAAGGGGTATCCCAAGATTTTCTGGAGACGGCAATTCCG
AAACGCGGGGGACCTGTGCTTGTGTTGGCTGGTAAATACAAGGGTGCATT
TGGGAGTCTCGTGGAGAGGGATTTGGACCGGGAAATGGCCATTGTTAGGG
ATGCTGATACTCATGAGCTGCTAAATGTGAAGCTTGAACAAATTGCGGAG
TATATAGGGGACCCAAGCTTGTTGGGACATTGATTCTGTTGCATCTGATT
CCGCGTATGACTGATTTCATTAGGATCAACATATTTGCAAGCACTTAGCA
AAGTTGTCCAACATATTGTAAGTCGCACTCCAAGAATTGAGCTAGGATGT
GAGACTCCCGACATGTAAAAAGGTTGTAATATGAATAAGACTTCAAGCTC
GTCGGAGTCTCTTTATTGCACAAGATAGCGATCAAAGTTCAGCTTCGAGA
GATTCACTTTCTAATCTTAAGATGTATATCAGGTTCTGCTATGAGTGAAT
CTACCACGACTCCGGGTGAAACAACTACCAGATCCACAGTGAGTAGTTGC
TTCATTAGAGCCTGTTGATTCAGGCTATTCTGTTGATGAAAGTAGTTAAT
GAAGAAAGACATGGGTTTTGCAGAGCTGATAGCCCTACCAATTGGGGTAA
CCAATAGAACGTGAG
>CL5.Contig3_JD size 2221 gap 0 0%
AAAATTCCCCCCTTGCATCAGCGCAACGCAATTGACCTTAGAAGAACCCT
AATTGCTTCAGCTCTATCACCATCTTCTTCTCGATTCGATCCGATTCGTG
AAAGAAGAAGCGAAACAATGAAGCTTTCGTTTTCTGTCCCGTCATCGAAA
TCCCAATCAAAGCCCAAACCCGTCAATACCTTCGACGACACTTCCACCGC
CCAAAACGACGCTGGCGGATCCAAACACCTCATCACCGAATTCGATCCTT
CCAAACCCGCTCCCTCCCTCGCCCCCAAAACCCTAATTCCGCCAATCGAA
AACCAATGGAAACCCTTTAAGAAGATGAAGAACCTCCACCTCCCCACCGC
CGACCCCGAATCCGAACCACTTACATTCGAAGTCCACGCCGCCGACGGCC
AACCCGACTCCGACGTCACCTACGGCCTCAACCTCCGCACCGACAAAAAA
AATGAGCAAAACAACGGCACAGCACTTCCGCCGCCGCCGCGCCGCGTTCC
GGCGGAGAGCACGATGCTGCAGAAGCTGAAGGACGACATGGAGCGGCTAC
CGGAGGATCAGGGGTTTGACGAATTCAAGGATGTCCCAGTCGAGGGTTTT
GGCGCGGCGCTGCTTGCCGGGTACGGGTGGAAGGAAGGGATGGGGATTGG
GAAGAACGCGAAGGAGGACGTGAAGGTTAGGGAGATCAAGCGGAGAACTG
CCAAGGAAGGATTGGGTTTTGTTGGTGATGCTCCTGCTGCGCTGGTTCGG
AGTAGCAATGACAAGGACAATAAGGACAGGGAGAAGAATGAGAAGAATGA
GAAGGTTGTTAGGATTGTTGGGGGAAGAGATGCTGGGCGGAAGGGTACTG
TTGTGTCTTGTATAGGTGATGATTATCTTGTTTTGGAGCTATCCGGGAGT
GAAGAGAAGGTGAAGGTGAAGGTGGGGGATGTTGCTGAATTGGGTTCTAA
GGAGGAAGATAGGTGTTTGAGAAAATTGAAGGAGTCGAAGTCTCAGCGTG
AGGATAGAGTGCCGAAGAAGAAGCACGACAGGGATGAGGTGGAGAATAGA
GTGGATGTTAGTCGGAGAGAGGAGAGGAAAGGGGTGGATCGTAGGGATGT
GGTTGAGGAGAAGAGAGTGGATGGTGGTAGGAGAGAGGAGAGAAAAGTGG
TGGATCGGAGGAAGGTTTCTTGGCTTACTAGTCATATTCGGGTGAGGGTG
ATTAGCAGGGATTTGAAAGGAGGGCGGTTGTATTTGAAGAAGGGGGAGAT
TCTGGATGTTGTTGGACCTACCACTTGTGATGTATCTATGGATGAGAGCA
GGGAGATTGTTCAAGGGGTATCCCAAGATTTTCTGGAGACGGCAATTCCG
AAACGCGGGGGACCTGTGCTTGTGTTGGCTGGTAAATACAAGGGTGCATT
TGGGAGTCTCGTGGAGAGGGATTTGGACCGGGAAATGGCCATTGTTAGGG
ATGCTGATACTCATGAGCTGCTAAATGTGAAGCTTGAACAAATTGCGGAG
TATATAGGGGACCCAAGCTTGTTGGGACATTGATTCTGTTGCATCTGATT
CCGCGTATGACTGATTTCATTAGGATCAACATATTTGCAAATTTCATTTT
AAACCAATAGGCACTTAGCAAAGTTGTCCAACATATTGTAAGTCGCACTC
CAAGAATTGAGCTAGGATGTGAGACTCCCGACATGTAAAAAGGTTGTAAT
ATGAATAAGACTTCAAGCTCGTCGGAGTCTCTTTATTGCACAAGATAGCG
ATCAAAGTTCAGCTTCGAGAGATTCACTTTCTAATCTTAAGATGTATATC
AGGTTCTGCTATGAGTGAATCTACCACGACTCCGGGTGAAACAACTACCA
GATCCACAGTGAGTAGTTGCTTCATTAGAGCCTGTTGATTCAGGCTATTC
TGTTGATGAAAGTAGTTAATGAAGAAAGACATGGGTGAGTCAATCGAATG
GGTGATAATGAGGGATAGGGACAAATTTAATTGGTTATTTGAATGGTCTA
TGGCATGAGTAGATTCTTATCTGTTTTTATTGTTGTTCCGGCCCAGAGTA
ATGCTACTTTAAGCCAAAGAATTCAATTGTGTTTTGATTCTAAGTTGTCA
TCTTGCCTAGAGTACAGACCAGACAAAATAAATGCTAATCTGGGAAACGT
ATTAAACTTCTCAAGTTTAGTTTGGAGCTTAAAATTTTTTATTTCTCGTG
AACTGATCCGCGGAAACCCCA
>CL5.Contig4_JD size 1637 gap 0 0%
AAAATTCCCCCCTTGCATCAGCGCAACGCAATTGACCTTAGAAGAACCCT
AATTGCTTCAGCTCTATCACCATCTTCTTCTCGATTCGATCCGATTCGTG
AAAGAAGAAGCGAAACAATGAAGCTTTCGTTTTCTGTCCCGTCATCGAAA
TCCCAATCAAAGCCCAAACCCGTCAATACCTTCGACGACACTTCCACCGC
CCAAAACGACGCTGGCGGATCCAAACACCTCATCACCGAATTCGATCCTT
CCAAACCCGCTCCCTCCCTCGCCCCCAAAACCCTAATTCCGCCAATCGAA
AACCAATGGAAACCCTTTAAGAAGATGAAGAACCTCCACCTCCCCACCGC
CGACCCCGAATCCGAACCACTTACATTCGAAGTCCACGCCGCCGACGGCC
AACCCGACTCCGACGTCACCTACGGCCTCAACCTCCGCACCGACAAAAAA
AATGAGCAAAACAACGGCACAGCACTTCCGCCGCCGCCGCGCCGCGTTCC
GGCGGAGAGCACGATGCTGCAGAAGCTGAAGGACGACATGGAGCGGCTAC
CGGAGGATCAGGGGTTTGACGAATTCAAGGATGTCCCAGTCGAGGGTTTT
GGCGCGGCGCTGCTTGCCGGGTACGGGTGGAAGGAAGGGATGGGGATTGG
GAAGAACGCGAAGGAGGACGTGAAGGTTAGGGAGATCAAGCGGAGAACTG
CCAAGGAAGGATTGGGTTTTGTTGGTGATGCTCCTGCTGCGCTGGTTCGG
AGTAGCAATGACAAGGACAATAAGGACAGGGAGAAGAATGAGAAGAATGA
GAAGGTTGTTAGGATTGTTGGGGGAAGAGATGCTGGGCGGAAGGGTACTG
TTGTGTCTTGTATAGGTGATGATTATCTTGTTTTGGAGCTATCCGGGAGT
GAAGAGAAGGTGAAGGTGAAGGTGGGGGATGTTGCTGAATTGGGTTCTAA
GGAGGAAGATAGGTGTTTGAGAAAATTGAAGGAGTCGAAGTCTCAGCGTG
AGGATAGAGTGCCGAAGAAGAAGCACGACAGGGATGAGGTGGAGAATAGA
GTGGATGTTAGTCGGAGAGAGGAGAGGAAAGGGGTGGATCGTAGGGATGT
GGTTGAGGAGAAGAGAGTGGATGGTGGTAGGAGAGAGGAGAGAAAAGTGG
TGGATCGGAGGAAGGTTTCTTGGCTTACTAGTCATATTCGGGTGAGGGTG
ATTAGCAGGGATTTGAAAGGAGGGCGGTTGTATTTGAAGAAGGGGGAGAT
TCTGGATGTTGTTGGACCTACCACTTGTGATGTATCTATGGATGAGAGCA
GGGAGATTGTTCAAGGGGTATCCCAAGATTTTCTGGAGACGGCAATTCCG
AAACGCGGGGGACCTGTGCTTGTGTTGGCTGGTAAATACAAGGGTGCATT
TGGGAGTCTCGTGGAGAGGGATTTGGACCGGGAAATGGCCATTGTTAGGG
ATGCTGATACTCATGAGCTGCTAAATGTGAAGCTTGAACAAATTGCGGAG
TATATAGGGGACCCAAGCTTGTTGGGACATTGATTCTGTTGCATCTGATT
CCGCGTATGACTGATTTCATTAGGATCAACATATTTGCAAGTATGCATCT
TTGGAATCTTTGATTTTCTTCTTCTTTAATACCCCGT
>CL5.Contig5_JD size 2201 gap 0 0%
AAAATTCCCCCCTTGCATCAGCGCAACGCAATTGACCTTAGAAGAACCCT
AATTGCTTCAGCTCTATCACCATCTTCTTCTCGATTCGATCCGATTCGTG
AAAGAAGAAGCGAAACAATGAAGCTTTCGTTTTCTGTCCCGTCATCGAAA
TCCCAATCAAAGCCCAAACCCGTCAATACCTTCGACGACACTTCCACCGC
CCAAAACGACGCTGGCGGATCCAAACACCTCATCACCGAATTCGATCCTT
CCAAACCCGCTCCCTCCCTCGCCCCCAAAACCCTAATTCCGCCAATCGAA
AACCAATGGAAACCCTTTAAGAAGATGAAGAACCTCCACCTCCCCACCGC
CGACCCCGAATCCGAACCACTTACATTCGAAGTCCACGCCGCCGACGGCC
AACCCGACTCCGACGTCACCTACGGCCTCAACCTCCGCACCGACAAAAAA
AATGAGCAAAACAACGGCACAGCACTTCCGCCGCCGCCGCGCCGCGTTCC
GGCGGAGAGCACGATGCTGCAGAAGCTGAAGGACGACATGGAGCGGCTAC
CGGAGGATCAGGGGTTTGACGAATTCAAGGATGTCCCAGTCGAGGGTTTT
GGCGCGGCGCTGCTTGCCGGGTACGGGTGGAAGGAAGGGATGGGGATTGG
GAAGAACGCGAAGGAGGACGTGAAGGTTAGGGAGATCAAGCGGAGAACTG
CCAAGGAAGGATTGGGTTTTGTTGGTGATGCTCCTGCTGCGCTGGTTCGG
AGTAGCAATGACAAGGACAATAAGGACAGGGAGAAGAATGAGAAGAATGA
GAAGGTTGTTAGGATTGTTGGGGGAAGAGATGCTGGGCGGAAGGGTACTG
TTGTGTCTTGTATAGGTGATGATTATCTTGTTTTGGAGCTATCCGGGAGT
GAAGAGAAGGTGAAGGTGAAGGTGGGGGATGTTGCTGAATTGGGTTCTAA
GGAGGAAGATAGGTGTTTGAGAAAATTGAAGGAGTCGAAGTCTCAGCGTG
AGGATAGAGTGCCGAAGAAGAAGCACGACAGGGATGAGGTGGAGAATAGA
GTGGATGTTAGTCGGAGAGAGGAGAGGAAAGGGGTGGATCGTAGGGATGT
GGTTGAGGAGAAGAGAGTGGATGGTGGTAGGAGAGAGGAGAGAAAAGTGG
TGGATCGGAGGAAGGTTTCTTGGCTTACTAGTCATATTCGGGTGAGGGTG
ATTAGCAGGGATTTGAAAGGAGGGCGGTTGTATTTGAAGAAGGGGGAGAT
TCTGGATGTTGTTGGACCTACCACTTGTGATGTATCTATGGATGAGAGCA
GGGAGATTGTTCAAGGGGTATCCCAAGATTTTCTGGAGACGGCAATTCCG
AAACGCGGGGGACCTGTGCTTGTGTTGGCTGGTAAATACAAGGGTGCATT
TGGGAGTCTCGTGGAGAGGGATTTGGACCGGGAAATGGCCATTGTTAGGG
ATGCTGATACTCATGAGCTGCTAAATGTGAAGCTTGAACAAATTGCGGAG
TATATAGGGGACCCAAGCTTGTTGGGACATTGATTCTGTTGCATCTGATT
CCGCGTATGACTGATTTCATTAGGATCAACATATTTGCAAGCACTTAGCA
AAGTTGTCCAACATATTGTAAGTCGCACTCCAAGAATTGAGCTAGGATGT
GAGACTCCCGACATGTAAAAAGGTTGTAATATGAATAAGACTTCAAGCTC
GTCGGAGTCTCTTTATTGCACAAGATAGCGATCAAAGTTCAGCTTCGAGA
GATTCACTTTCTAATCTTAAGATGTATATCAGGTTCTGCTATGAGTGAAT
CTACCACGACTCCGGGTGAAACAACTACCAGATCCACAGTGAGTAGTTGC
TTCATTAGAGCCTGTTGATTCAGGCTATTCTGTTGATGAAAGTAGTTAAT
GAAGAAAGACATGGGTGAGTCAATCGAATGGGTGATAATGAGGGATAGGG
ACAAATTTAATTGGTTATTTGAATGGTCTATGGCATGAGTAGATTCTTAT
CTGTTTTTATTGTTGTTCCGGCCCAGAGTAATGCTACTTTAAGCCAAAGA
ATTCAATTGTGTTTTGATTCTAAGTTGTCATCTTGCCTAGAGTACAGACC
AGACAAAATAAATGCTAATCTGGGAAACGTATTAAACTTCTCAAGTTTAG
TTTGGAGCTTAAAATTTTTTATTTCTCGTGAACTGATCCGCGGAAACCCC
A
>CL6.Contig1_JD size 2276 gap 0 0%
GAACGACTCGGTTTTTCTCAGACCGAGTCCGACCCGGAGGGCGAGCAAGG
CCAACTCAGTAACCTTTTCTTCCTTTGCAATTTACAGTTACACACCATTT
AACCATTTTTCCCGCACAAACAACACAGACACTGACACCCTCTTCTCTCA
CTACACGAGTGAGATAGTTAGAGAGAGAAAGAGAGAGATTCAGTGTTGAG
TTGCAGAGACGCAACGTGCATTTTGCATTGGCACAATACAACGGACACCA
TCACGCCGTTTTCGCGTCCCTTTCGTTTTCGGATCCGTCACCGACGTCGT
TTTCCTCTTTTCCAATCAGTTGGTTGAGAATCCCAAGACACAGAGCTGGA
GCCGCTACAAGATCCCAAGCAATTGAAGGCTCCGCCCGCCGCCGCCTCCT
CCAACGGTCAGATCCGGTACAGGTCGCCGTCCTCGGCTGAGCTCTTTGAC
GGCCAGGCTAGCAGCAATTCCCCGCCCTCGCACGCTGCCGATCAGCACTC
GCAGGAGTTCGAGTCCAGCAAAATGCTGAAGCGCATCGGCCGCCAGGAGT
CACTCTCCGACAAGATCTACCGGTTCCGAGGGACTCTGCTCGTTGTCGCG
ATCCCGCTCCTTCTCATTGTGTTCGTCCTCTACGTCATGCCGTCCAGCTC
CTCCAACGAGTCCGCCGGAGACTTTGCCCTCGTCAACCGCAAAATGTCTC
CCAACAAGAAATCCGGAGGTTCCTACGCCGTCATCTTTGACGCCGGCAGC
TCCGGCAGTCGCGTCCACGTCTTCCATTTCGATCAAAACCTAGATCTCGT
TCACATTGGCAAAGATCTCGAGCTTTTCGTTCAGCTTAAACCGGGTTTGA
GTTCGTACGCTCAAGATCCCAAAAAGGCAGCAGAATCTTTGGTTCCGCTT
CTGGAAAAAGCTGAGAGTGTTGTTCCTCGTGAATTGCGATCCAAGACAAT
CGTTCGAGTTGGGGCTACTGCGGGTTTGAGGGCTTTGGAAGGAGATGCAT
CAGATAGGATCTTGCAAGCGGTAAGGGATTTGCTTAAGGACAAGAGTAGC
CTGAGATCTGAGATTGATGCAGTTACAGTGCTGGATGGAACACAGGAAGG
TGCTTATCAATGGGTTACGATCAACTATCTATTGGGAAATTTGGGAAAAG
ATTATTCAAAGACTGTTGGGGTTGTTGATCTTGGTGGTGGATCTGTTCAA
ATGGCTTATGCCATCTCAGAGACAGACGCTGCCATGGCTCCAAAAGTAGC
AGATGGAGGGGATCCATATGTCAGGGAGATGTTCCTGAGGGGAAGGAAAT
ACTACGTCTATGTTCACAGTTACCTGCGCTATGGTTTACTAGCTGCCCGT
GCAGAGATTTTAAAGGTTTCTGATGATGCTGAAAACCCTTGTATCTTATC
TGGCTATGATGGGTCCTATCTGTATGGGGGAAAGTCGTTTAAGGCTTCAT
CTTCCTCATTAGGAGCAAACATAAATGAATGCAAAAGTGTTGCTCTTAAG
GCTCTCAAAGTTAACGAGTCAGCATGTACTCATATGAAGTGTACTTTTGG
TGGGATATGGAATGGTGGAGGGGGAGATGGGCAGAAGAATCTTTTTGTTG
CATCTTTTTTCTTTGACCGCGCAGCTGAGGCTGGTTTTGCTGATCCAAAG
TCGCCAGTTGCGATAGTTCGTCCAGCAGATTTTGAGGATGCAGCTAAGCA
AGCATGTCAAACAAAACTTGAGAATGCCAAATCGACTTATCCAAATGTTG
ATGAGGGGAACCTTCCTTATCTTTGCATGGATCTCGTATACCAGTATACA
CTGCTTGTTGATGGGTTTGGCATATATCCATGGCAAGAAGTTACACTGGT
GAAGAAAGTTAAATACGATGATGCCCTCGTTGAGGCAGCATGGCCCCTTG
GCAGCGCCATTGAAGCTGTATCATCTACGTAGTGTCACTGGCATCACCAC
TTAGATTACTCATCAGACATCTAGGGAAACATTAGTTTCATCACACTGGG
ATATTGTGGTGAAATAGTGTCGTTCAAGATGATCAGAGATTAACTTTCAG
GCTGAATTGAGATTGGATATGGATCTGTGATTCAGAAATAATGGGAGATC
ATATCTTCATTATTTTTCATATGTAATTAATTACAAACATATCTGATTTA
AGATTTTGGAAGATTCATTCGATTCGTTAAGTGCATCTAAATATGTTGTT
GTCTTAAGAGACGAACAAAATGGTGATGCTATAACACCATTTCATTTTTG
TTTCTATAAATGGTTCCATTCGTGAT
>CL6.Contig2_JD size 1364 gap 0 0%
AACAGATCCACCACCAAGATCAACTACCCCAACTGTCTCTGAATAATCTC
TTCCTAGGTTTCCCAGTAGATAGTTGATAGTCACCCATTGAAAAGCACCT
TCTTGTGTTCCATCCAGCACTCTTACTGAATCGGACTCAGATTTTAGGGT
GCTTCTTTGCTTAAGCAAATCCCGAACCGCTTGCAAAATCCTGTCCGGAG
CATCCCCTTCCAAAGCCCTCAACCCTGCAGTTGCCTGCATTAGCATATAA
AATGTTTCAGATATCCCAACCCAAATGAATATGAATATAAAATTAAACAC
ACCCCAACTCTAACAGGTGTCTTCGGCCGAAACTCCCGAGGAACAACACT
CTCAGCTTTATCCAATAGAGTAATCAAAGATTCAGCAGCCTGTTGTGGAT
TCTGTGCATAAGCACTCAAACCAGGTTTAATCTTACTGGAAATGAAGACC
CAACGATCATAACAAAGACGAGGAGGGAGGTCCAACAAGTCTTGTTGAGG
AGGCGCGATGTCACTCCAGTTAGAGGATGACAGCATGTGCATGTCACACA
CCTAGATGCTGTGAACAACGAGTATGCGTGTGGTGGCGCATTGAGTAGAT
TCAGCCTTTTGGACCGACAGGGTTGGCTATTGCTTAGAGAGATGCTCCAA
ATCCAGTGGTTATTGGAGATAACTATGGAAGTGAACAGTGGTGGAAGGTG
GCTTATATTTTGCCGAACAAGACTGAACGAAAAGCTCGAGGTCATTCCCG
ATGGGAACGAGATCCAAGTTCTGGTCGAAACGAAAGACGTGGACACGGCT
TCCGGAGCTTCCGGCGTCGAAGATGACGGCGAAGGCGGTTTTCCGATCGG
GGGCGGCCTTGCGGTGTGTTAGGGCGTAGTCTTCGATGGACTCGTTGGAG
GAGGCGGAAGGCATGGCGTAGAGCACGAGCGCGACGAGGAGGAGCGGAAC
CGCCACCATGAGAAACGCTCCCCGGAGGTTGTAGATCTTGTCTTTAAGCG
ACTCCGGCGGCGGCTGCCGCCCGGAGCGCTTGATCATTTTGGTTGTTTCG
AGCTCCAGCTCGGCGTCGAGAAGTTCAGCTGAGGACGAGGAGCGGAGGCG
GATCTGAGAGGCGGTGGCGGAGGGCGAGGGCGGCTTTAACAGCGCTTTTG
TGTGAAACGAATTTGAAGGATGAGAGACTCTGGGAAACGACAGCGTTTGG
GGAATGGGAATGCTGGTGTGTCGGTGTGGGAGGGGAGAAGAGGGAAATGA
TTGATGGTATGGGAACGAGAGATGGGAAGGGAAGAGAGAAAGTGACAGTG
TGTGCTCGATTTGAGAGAGAGAGTGGCGGAGAGTGTGTCAGTGCGCGTGT
TTTGTCTGGGAGCG
>CL6.Contig3_JD size 1073 gap 0 0%
AACAGATCCACCACCAAGATCAACTACCCCAACTGTCTCTGAATAATCTC
TTCCTAGGTTTCCCAGTAGATAGTTGATAGTCACCCATTGAAAAGCACCT
TCTTGTGTTCCATCCAGCACTCTTACTGAATCGGACTCAGATTTTAGGGT
GCTTCTTTGCTTAAGCAAATCCCGAACCGCTTGCAAAATCCTGTCCGGAG
CATCCCCTTCCAAAGCCCTCAACCCTGCAGTTGCCTGCATTAGCATATAA
AATGTTTCAGATATCCCAACCCAAATGAATATGAATATAAAATTAAACAC
ACCCCAACTCTAACAGGTGTCTTCGGCCGAAACTCCCGAGGAACAACACT
CTCAGCTTTATCCAATAGAGTAATCAAAGATTCAGCAGCCTGTTGTGGAT
TCTGTGCATAAGCACTCAAACCAGGTTTAATCTGAACGAAAAGCTCGAGG
TCATTCCCGATGGGAACGAGATCCAAGTTCTGGTCGAAACGAAAGACGTG
GACACGGCTTCCGGAGCTTCCGGCGTCGAAGATGACGGCGAAGGCGGTTT
TCCGATCGGGGGCGGCCTTGCGGTGTGTTAGGGCGTAGTCTTCGATGGAC
TCGTTGGAGGAGGCGGAAGGCATGGCGTAGAGCACGAGCGCGACGAGGAG
GAGCGGAACCGCCACCATGAGAAACGCTCCCCGGAGGTTGTAGATCTTGT
CTTTAAGCGACTCCGGCGGCGGCTGCCGCCCGGAGCGCTTGATCATTTTG
GTTGTTTCGAGCTCCAGCTCGGCGTCGAGAAGTTCAGCTGAGGACGAGGA
GCGGAGGCGGATCTGAGAGGCGGTGGCGGAGGGCGAGGGCGGCTTTAACA
GCGCTTTTGTGTGAAACGAATTTGAAGGATGAGAGACTCTGGGAAACGAC
AGCGTTTGGGGAATGGGAATGCTGGTGTGTCGGTGTGGGAGGGGAGAAGA
GGGAAATGATTGATGGTATGGGAACGAGAGATGGGAAGGGAAGAGAGAAA
GTGACAGTGTGTGCTCGATTTGAGAGAGAGAGTGGCGGAGAGTGTGTCAG
TGCGCGTGTTTTGTCTGGGAGCG
>CL6.Contig4_JD size 1296 gap 0 0%
AACAGATCCACCACCAAGATCAACTACCCCAACTGTCTCTGAATAATCTC
TTCCTAGGTTTCCCAGTAGATAGTTGATAGTCACCCATTGAAAAGCACCT
TCTTGTGTTCCATCCAGCACTCTTACTGAATCGGACTCAGATTTTAGGGT
GCTTCTTTGCTTAAGCAAATCCCGAACCGCTTGCAAAATCCTGTCCGGAG
CATCCCCTTCCAAAGCCCTCAACCCTGCAGTTGCCCCAACTCTAACAGGT
GTCTTCGGCCGAAACTCCCGAGGAACAACACTCTCAGCTTTATCCAATAG
AGTAATCAAAGATTCAGCAGCCTGTTGTGGATTCTGTGCATAAGCACTCA
AACCAGGTTTAATCTTACTGGAAATGAAGACCCAACGATCATAACAAAGA
CGAGGAGGGAGGTCCAACAAGTCTTGTTGAGGAGGCGCGATGTCACTCCA
GTTAGAGGATGACAGCATGTGCATGTCACACACCTAGATGCTGTGAACAA
CGAGTATGCGTGTGGTGGCGCATTGAGTAGATTCAGCCTTTTGGACCGAC
AGGGTTGGCTATTGCTTAGAGAGATGCTCCAAATCCAGTGGTTATTGGAG
ATAACTATGGAAGTGAACAGTGGTGGAAGGTGGCTTATATTTTGCCGAAC
AAGACTGAACGAAAAGCTCGAGGTCATTCCCGATGGGAACGAGATCCAAG
TTCTGGTCGAAACGAAAGACGTGGACACGGCTTCCGGAGCTTCCGGCGTC
GAAGATGACGGCGAAGGCGGTTTTCCGATCGGGGGCGGCCTTGCGGTGTG
TTAGGGCGTAGTCTTCGATGGACTCGTTGGAGGAGGCGGAAGGCATGGCG
TAGAGCACGAGCGCGACGAGGAGGAGCGGAACCGCCACCATGAGAAACGC
TCCCCGGAGGTTGTAGATCTTGTCTTTAAGCGACTCCGGCGGCGGCTGCC
GCCCGGAGCGCTTGATCATTTTGGTTGTTTCGAGCTCCAGCTCGGCGTCG
AGAAGTTCAGCTGAGGACGAGGAGCGGAGGCGGATCTGAGAGGCGGTGGC
GGAGGGCGAGGGCGGCTTTAACAGCGCTTTTGTGTGAAACGAATTTGAAG
GATGAGAGACTCTGGGAAACGACAGCGTTTGGGGAATGGGAATGCTGGTG
TGTCGGTGTGGGAGGGGAGAAGAGGGAAATGATTGATGGTATGGGAACGA
GAGATGGGAAGGGAAGAGAGAAAGTGACAGTGTGTGCTCGATTTGAGAGA
GAGAGTGGCGGAGAGTGTGTCAGTGCGCGTGTTTTGTCTGGGAGCG
>CL6.Contig5_JD size 1005 gap 0 0%
AACAGATCCACCACCAAGATCAACTACCCCAACTGTCTCTGAATAATCTC
TTCCTAGGTTTCCCAGTAGATAGTTGATAGTCACCCATTGAAAAGCACCT
TCTTGTGTTCCATCCAGCACTCTTACTGAATCGGACTCAGATTTTAGGGT
GCTTCTTTGCTTAAGCAAATCCCGAACCGCTTGCAAAATCCTGTCCGGAG
CATCCCCTTCCAAAGCCCTCAACCCTGCAGTTGCCCCAACTCTAACAGGT
GTCTTCGGCCGAAACTCCCGAGGAACAACACTCTCAGCTTTATCCAATAG
AGTAATCAAAGATTCAGCAGCCTGTTGTGGATTCTGTGCATAAGCACTCA
AACCAGGTTTAATCTGAACGAAAAGCTCGAGGTCATTCCCGATGGGAACG
AGATCCAAGTTCTGGTCGAAACGAAAGACGTGGACACGGCTTCCGGAGCT
TCCGGCGTCGAAGATGACGGCGAAGGCGGTTTTCCGATCGGGGGCGGCCT
TGCGGTGTGTTAGGGCGTAGTCTTCGATGGACTCGTTGGAGGAGGCGGAA
GGCATGGCGTAGAGCACGAGCGCGACGAGGAGGAGCGGAACCGCCACCAT
GAGAAACGCTCCCCGGAGGTTGTAGATCTTGTCTTTAAGCGACTCCGGCG
GCGGCTGCCGCCCGGAGCGCTTGATCATTTTGGTTGTTTCGAGCTCCAGC
TCGGCGTCGAGAAGTTCAGCTGAGGACGAGGAGCGGAGGCGGATCTGAGA
GGCGGTGGCGGAGGGCGAGGGCGGCTTTAACAGCGCTTTTGTGTGAAACG
AATTTGAAGGATGAGAGACTCTGGGAAACGACAGCGTTTGGGGAATGGGA
ATGCTGGTGTGTCGGTGTGGGAGGGGAGAAGAGGGAAATGATTGATGGTA
TGGGAACGAGAGATGGGAAGGGAAGAGAGAAAGTGACAGTGTGTGCTCGA
TTTGAGAGAGAGAGTGGCGGAGAGTGTGTCAGTGCGCGTGTTTTGTCTGG
GAGCG
>CL7.Contig1_JD size 926 gap 0 0%
AGCGTGCAAACAAAACCCCAACAAACAAACCCTAAGCCGAGTCTTCAGGA
TAGATTTTCATTTCTCACTCAAGATCAAGGAGCAGTGAGACAACGCCATG
GATGACGAGGTGCGCCAGATCTTCAACAAGTTTGACAAGAACGGTGATGG
AAAAATCTCGATCACAGAACTGCGAGACATGCTCAGCACGCTCGGATCCA
AAACAACGAAAGAGGAACTGAAACGCATGATGGAGGAACTCGACAAGAAC
GGTGACGGTTTTATCGATCTCAAAGAGTTTGCGGACTTCCACTGCAATGA
CGTCGGAAACGATCAGTCAAAGGAGCTCCGCGACGCGTTCGATCTTTATG
ATGTTGACAAGAATGGCCTCATCACTGCGAAGGAGTTGCACGACGTGCTT
CGCAAGCTTGGAGAGAAGTGTTCCCTTAGCGACTGCCGGAGAATGATCAG
CAACGTTGACGCTGATGGCGATGGCAGCGTTAACTTCGAGGAATTTAAGA
AGATGATGGCTCGTTCTTAAACGCGACTCGATTGTTTAAAGGTACGTTTA
CGTTTCGTGATGCCAGGGTTTCGTTTAAGCAGTTGTTAGGAGAGTACGAA
TTGCACATAAAGTAACTGTTAACATCTTTTGTACATCCTCTACCGTGATA
TGTGGCGTGGCTTTAGGTGTTAGGTTAGGGACTGAAGATTGAAGAACGAA
GAAGTAAGAAGTAGGAAGCAGTAGTAGAAGTAAAATTTGTAGGACTAAGT
TCTCTACTTATTATGATAATAACTCTTGTTTTTCAAGGAAAACTTATGGT
TTGTTTTTTCGTAATTCCATTGTCACTGCACTATTATTTTTTTTAAATTC
GAATCGAACTACCATTTTCAATTTCATACACTGCAACATTTTTTTTGTTC
TTCCTTAGATGTTTCTTTTTTGCGCG
>CL7.Contig2_JD size 1252 gap 0 0%
GCAGTGGTATCCCTTTCTCTACCCAACCTAGCGCGCGACGGCGAACGTGG
GCGACGGTCTGTGGTTCGACGGCGAACGGTTCAGAAGAAGGAACGGACCA
GTGCGGGACAGCAGAAGAAGAAGAGTAAAACCCTAATGCCCTAATCAAAG
CAAAGGAGAAACTCCCTTTTTGTTACTTCCTTCTCTCTTAGTGTCTCACA
AATGAAGATCTTAGAGGCCAATGCTGGTGCACTCACAAATTTTGAGGTGC
TTGATTTCTTACGAGCTAAAGGAGCTTCAAAGGATCCAACAAGGGTTATT
GCCAAAGTAGCGCAGTCTGAATACAAGGTTTATGATTATTTGGTTGACAC
TGCTGCTGCTGATCAAACAAGAGAGAGCATCAACGAGTTTTTGACTAGTA
TTAAACGGCATGACCTAGCAAAAGCCGAGGTTCTGAACATATTAAACACT
AGGCCAGCTGCTGAAGTTGAATTATTCCCTATCATAGAGAGTTGTGAGGG
GCGTTTTCCAGATGAAGAGGTGACCGAAATAGTAGAGCTGGTGACAAGAA
CATTGCCGCCACCTCCCAGTATGAAGCAGGAAGAAATCACAAAGGGTGAT
GAAGAAACTGCTACATAAACTACGAGCGCGTCATCATCTTCTTGAACTCT
TCGAAATTCACGCTGCCGTCGCCGTCGGCATCCACGTTTCCGATCATTCT
CCGGCAGTCACTGAGGGAGCACTTCTCCCCCAGCCTCCGCATCACGGAGT
GCAGCTCCTTCGCCGAGATCAGCCCGTTCTTGTCCAGATCGTACAGTTCG
AACGCCTCCCGGAGCTCCCTTCCGTCGCCGCCTCCACCGCAGTGGAACTC
CCCAAACTCCTTCAAATCAATGTAGCCGTCGCCGTTGCGGTCGAGTTCCG
CCATCATGCGTCGCACCTCCTCTGTGGTAGTTTTCGATCCCAGCGCCGCC
ATCAACTCCCTCAGTTCCACGCTCGAGATCTTCCCGTCGCCGTTCTTGTC
GAACTTGTTGAAGATCTTGCGCACCTCATCGTCCATGGCGACACCGAGAG
AGAAGAAAAAAATGAAAACCAGAAACTGAAGAGTTTGGGGTTGGGTGAGT
TCCGCTCCGCTGGTTGCAGTGACTCACTCGCGCTTTATAGGAAGCGCGGT
TGTGCGATTGGATCAGCAGGCAAACGCGTTAAGAAGTTGTGAAAGAAATT
ATGTGTTGTGTGAGGTGTGAGCCAAACGCGGTATTGTTGAGTGTGGCAGA
AG
>CL7.Contig3_JD size 764 gap 0 0%
GCAGTGGTATCCCTTTCTCTACCCAACCTAGCGCGCGACGGCGAACGTGG
GCGACGGTCTGTGGTTCGACGGCGAACGGTTCAGAAGAAGGAACGGACCA
GTGCGGGACAGCAGAAGAAGAAGAGTAAAACCCTAATGCCCTAATCAAAG
CAAAGGAGAAACTCCCTTTTTGTTACTTCCTTCTCTCTTAGTGTCTCACA
AATGAAGATCTTAGAGGCCAATGCTGGTGCACTCACAAATTTTGAGGTGC
TTGATTTCTTACGAGCTAAAGGAGCTTCAAAGGATCCAACAAGGGTTATT
GCCAAAGTAGCGCAGTCTGAATACAAGGTTTATGATTATTTGGTTGACAC
TGCTGCTGCTGATCAAACAAGAGAGAGCATCAACGAGTTTTTGACTAGTA
TTAAACGGCATGACCTAGCAAAAGCCGAGGTTCTGAACATATTAAACACT
AGGCCAGCTGCTGAAGTTGAATTATTCCCTATCATAGAGAGTTGTGAGGG
GCGTTTTCCAGATGAAGAGGTGACCGAAATAGTAGAGCTGGTGACAAGAA
CATTGCCGCCACCTCCCAGTATGAAGCAGGAAGAAATCACAAAGGGTGAT
GAAGAAACTGCTACACTGAAAAATGAAAACGATGAGGTTATTGAAGATCC
CATGGACACAAGATAAAACGACTAATTGGGTGTTATTCATATATTTAGAA
AAATGATATATACTATACGCATCTTAATTTTATGTACAATTATTACATTT
TTGTTATCTCTTTT
>CL8.Contig1_JD size 162 gap 0 0%
AATCTCCACCTTGTCTCCTGATCCAAAATTTGACATTATGTCATGCCAAT
CTTCATCACTAAAGGAAATTACTGTGCCATGGTTGTGTATCACTAATGTA
CACTTGGTGTAATTAACAATTAAGACAGTAGTAAGTTCAGGTTCAATGAT
TTTGGAGGTTGA
>CL8.Contig2_JD size 342 gap 0 0%
TTTTGTGTGTTGTTTATTTATCAAGCCCTGGAATCGTGGCAACTGAATGT
CTTACAAGTGTCTTGATTGTGAATTACACAAAGTGCACATTCCAGATTCA
CAAGCGTGACACAGTATTTTCTTTTAATGAGGAAGATTGGCATGGCATAA
TATCAAATTTAGGATCTAGAGACAAAGTGGAGATTTTTGTGACTTTTGGT
CATGGATTGATGATCAAGAGCACAAGTGTCTATCTTATATATGGTGAATT
AAATGACTTGGAAATGGAGCATTGTCCTGAGCCAAAGGAAAATGCGTTAA
ATAAATTCATTAAGAAAATGTTAATGTCTCACTTCTGGTAAG
>CL8.Contig3_JD size 251 gap 0 0%
ATTGGCCCATACAGGCGAGGGACATTCAGTGGATTTCACTGTGCCTCAGG
ATTGGGACATGAAGGGAATGGCTTTGTGTTTTGTGTATTTATCAGCACCT
GAAACCGTAGCAACTAAGTGCCTTATTAGTGTCGTACTGGTTAATTACAC
AAAGTGCAGCATCCAGATATACAAGCGAGACACAGTCATTTCCTTTAATG
ATGCAGATTGGCAGGGCATAATATCTCATTTGGAAGCTGGAGACAAGGTG
G
>CL8.Contig4_JD size 214 gap 0 0%
AGGAAATTACTGTGTCATGCTTGTATATCTGGATGGTGCACCTTGTGTAA
TTAACCATTAAGACACTAACAAGATATTCAGTCATCGTGTTTTCAGGGGT
TGAAAAATACACAACACAAAGCCATTCCCTTTATGCAACAATCGTCAGGC
ACAATGAAAGACACTGAACGTCCCTCTCCTGTTTGGGCCAACCAATAAGG
ATAATTGTCACCTG
>CL8.Contig5_JD size 273 gap 0 0%
AATGACTTTCCAGAAGTTACTTTACAATTTTCTTTATGAATCTAATGAGA
GAATGTTTCTTTGGCAGAGACTCTTTGTCCATGTTATTTGATTCACCACA
GATCAGATAGACAACTGTGTTCTTAACCACCAATCCAGGACCAAAACTCA
CAAAAATCTCGATCTTATCTTCAGATTCTAAATTTGACTTTATGGCATTC
CAATCGTCATCGTTAAAGGAAATTACTGGGCCATGGTAGTGTATTTGGAA
TGTACACTTTGTGTAATTAACAA
>CL8.Contig6_JD size 524 gap 0 0%
ATGATCCTTATTGGTTGGCCCATACAGGTGAGGGACAGTCAGTGTTTTTC
ACTGTGCCTGAGGACTGTGGCATGAAGGGAATGACTTTGTGTATTGTTTA
CTTATCAAACCCCGAAATCAAGCCCACCGAATGTCTTACTAGTGTCTTAA
TTGCTAATTACACAAAGCGCACCCTGCAGATACACAGGCAAGAAACAGTG
ATTTCCTTTAATGATGAAGATTGGCAGGAGATAAAATCACATTTGGAAGG
TGGAGACAAGGTGGAGATTTTTGTGACTTTTAGTCATGACTTGGTGGTCA
AGAAAACGGCTGTGTATCTGATGTATGGTGAATCAAACGACATAGAAATT
GAGCCGACGAATTGGGAATCCATTGATGTAGAAATTGAGCCGAGACATTT
TGAATCAAATGATATCGAAATTGAGCAGATACATTGTGAATCAAATGGTA
TCGAAATTAAGCCGATCCATTCTGAAGCAAATGACATCAAAATTGAACCC
ATCAATTCTGAATCAAATGTCTTG
>CL8.Contig7_JD size 903 gap 0 0%
GTCACCAACAATGAATCCCCTATCTTATGTTCGTCCATTTTGTAGCACAT
CGTCATATCTAGTTTCCATGGATATGCGAAGTTATAATTTGGGTGATCTT
GAACCAATGCTTAGCGGCCTTTCAAATCTACGAAGTGTTTTGGTTCAATG
TGACAGAGAGTCTCAAGTTTCTATGCAAGTAAGAACAATTTTGGACGACA
GTGTAGATTTTACACAATTTGAAATAACATCACAAATATCAAATCATTAC
CTTAGGTCTTATTTGATTGGAATTGGAAGTTATCAAGAAGTCTTCAATAT
TCTAAGCGCTAGCATATCTGAGGGATTGGCAACCAGTGATTCTTGTGATG
CTTTTCTCCCTGGTGACAATGATCCTTTTTGGTTGGCCCATATGGGTGAG
GGAAATTCAGTGTATTTCACCGTGCCTGAGGATTGTCGCATGAAAGGAAT
GACTTTGTGTGTAGTTTATTTATCAGCCCCTGAAATCACAGCAACTGAAT
ATCTTATTAGTGTTTTGATGGTTAATTACACAAGGTACACTATCCAGGTA
TTCAAGCGAGAGACGGTATTTTCCTTTAATGATGTAGATTGGCAGGGCAT
AATATCACATTCGAGCCCTGGAGACAAGGTGGAGATTTTTGTTACTTTTG
GTCATGGATTGGTGCTCAAGAACACAGTTGTCTATCTGATATGTGATGAT
CAATTAAATGACTTGGAAAAGGAGCCTGCGCCAAAGAAAAACTCCCTCAT
TAGATTTAGAAAGAAAAATGTAATGTGAATTTTGGCAAGTTATCTTCTTT
GAGAAGAGCATGATCCAATAGGTCCTTGAGTTATGGAATTAATCCTTGTG
TCCTTTTGAGTGTAATTTATTTTTTCTCTAACATTCCTTGTGTTTCTTTC
GGT
>CL8.Contig8_JD size 742 gap 0 0%
GTGACACCGAGTTTCCACTATCTACACAAGTAAAAACTACTCTGGTTGAA
TATGTTGTAAATATTTCAGAATCGGGAATTTCAAAGCATCACTTCAGGTT
ATCTTTGATTGGTTTTGGAAGACACGGTGAATTCTTCAATACTGTGAGCG
ATGGCATATCTGAGGTATTGGCAAGTAGTGAGTCAAGTGAAGTTTCTCTC
CCTGGCGACAATGATCCTTTTTGGTTGGCCCATATGGGTGAGGGACATTA
TGTTTCTTTCACTTTGCCTCAGGATCGTGTCATGAAGGGAATGGCTTTGT
GTGTTGTTTATTTATCAACCTCCAAAATCATTGAACCTAAAGTTACTATT
GTCTTAATTGTTAATTACACGAAGTGCACATTACAAATGCACAACCATAG
CTCAGTAGTGTCCTTTAACGATGAAGATTGGGATTTCATAATGTCAAATT
TAGGATCTGGAGACAAGGTGGAGATTTTTGTTACTTTTGGTCATGGATTG
GTGCTCAAGAACACAGTTGTCTATCTGATATGTGATGATCAATTAAATGA
CTTGGAAAAGGAGCCTGCGCCAAAGAAAAACTCCCTCATTAGATTTAGAA
AGAAAAATGTAATGTGAATTTTGGCAAGTTATCTTCTTTGAGAAGAGCAT
GATCCAATAGGTCCTTGAGTTATGGAATTAATCCTTGTGTCCTTTTGAGT
GTAATTTATTTTTTCTCTAACATTCCTTGTGTTTCTTTCGGT
>CL8.Contig9_JD size 176 gap 0 0%
TGTGACACCGAGTTTCAACTATCTTTGCAATTGGAAACTATTTTGGCTGA
ATATGGTGTAAATATTATAGAATCAGGAATTTCAAAGCAGCACTTCAGGT
CTTCTTTGATTGGTGTTGGAAGATACAATGATTTCTTCAGTACTGTCAGC
GATAGCATATCTGAGGTATTAGTAAG
>CL9.Contig1_JD size 273 gap 0 0%
GGCTGAAGGACTTCTATCTTTTCGAGGTGTTTCATTGGAACGAGATAGAT
TTTATGTTTGTTGTGGATTAGAAGGCCTATATACACCAGGAAGAAGGTGG
AGAAGGAAGCTTGAAATAATCCAACCATTAGACATTCATTCTTTTGCTGC
TGATGTCAATTCGGATGATCTTCTTTGCGTTCAGTTAAAGAATGTTGCTC
CTACACATGCTCCAGATATTATGATATTTATAGATACCATTACTCTTGTT
TTTGAGGAGCTAGCACAAAACGG
>CL9.Contig2_JD size 3211 gap 0 0%
GAATACAAGGCTTCCAGTGATGATAAATTGAAACGCACTGAATTGCAGCT
TCCTACTGCCATGAATGCTTTCAGTCCGAAGAGTCAGAGATAAGTACATC
TTAACAAAAAAATCGATCTATCTATAAAGATTACAATCTTCCCCTAAATG
GGGTATGTAACAATAATCTACTTTAAGCTCGTGGTTTTTACAATACAAAG
TGAACCGCTATTTCTGGACAAATTAACACGCCAACTCCATCACCATGCTA
CGATAACGAAAGGAAGATACCTTCGTGCCACTGAGAGTATGTTGGAAGAA
CAATTTGGAATCCAGGCAAACAAATCGTCCATATTTGCTTCCACTGCACT
GGATAACATACATAATGAAATATGCAACCAGCCTGAGTCCATCTTAAATA
ATCCCCTTGGAAATGCTGGATGTTGCATTAATCTTTAGAGACCGCTCAGG
GATGTACGTAACACCTTTTTCCATGACATCAATTTGCAAAGAGTCAAGTG
TAATTATGCCATCTGTCAACGGAAGCAGTTGAAGCTTAATGGTTGCTGTT
GACTGAGATGGGATACATCCAAGTGGAACTCTACTGTGCAGCCAAAGATG
TGTACAACTTAGGCCAGAACTAGGGATGACATCATCATTCATTGAAACTG
ACTGAGGTCTGACATCATCTTGTTTGTCGTTTTCTTTTAAAGGAGAAGTA
ATGCTCGCCCCCTGAGTGGTACCGGCATGTCTTTCACCATTTATCCTTCC
TAAAAACTCTGTGAAACCAATAAAAGGACTATTTGGACTAGTGGGTGAAC
TCAGAGAGACAACTGAAGGGGGTGAAGTGAATGAGGCTGGAGCGAGAACT
GTCAACGTTAGATCTTCAGATGTCAAATTCGAAGCTTGAAGAGTTAAAAC
CTGCACAGGAAGTTGAGAATTTCTTTCATATGGTCCAGGAGACTCTCCTG
AAATCTCGGATGCAACAGATATTATAATATCCCTTGATGTTCGAGGTCGC
CAACTGGTTGCTTGCTTAAAGAATAATCTTGATGTTGTATAATTGCATCG
ACATGACACCATAATGGCATACTGATTGTCTGACACGATCTTTGTTCTGT
CAGGGCTCTTGGAGGAAAGATTTGATTTTGATTCCGAATTTGGAGATTGC
AACTTTGAAAATTGAGAGCCTTCCTCTTGTATCTTAACATTTTTCCACAT
AGAAGTTGCAGGTTTAAGGATGAAAGAATGCTCTTCACCTCTCCTGAGGG
CTAAATTTGGTAAAGAATGGTCATTTCCAGCTTCAATACACGCAATTGGC
AATGATGATGGTGGTCCGCCTTTTGTAGCCTCTTCGAAAACTATTGTTAT
GGCATCTATAAATATCACAATTTCTGGAACATGTGCAGGAGCAACATTCT
TTATCCGAACACACAGAAGATCCTCTGAATTGCAGTCAGCTGCGAAGGAA
TGAATCTCTACAGGTTGTATTATTTCAAATTTCCTTCTCCACCTTCTTCC
AGGAGTGTAGATACCTTCTAATCCACAGCAAACTGAAAACCTTTCTCGCT
CCAATGAGACACCTCTAAAAGATAAAAGTTCTTCAGCTCCACTTTTTTTC
TTCAAAAATTTATGAGATGAGAATTGATCCCAGTCTTCAATTTCAAAGCT
TGGCTTAGAACTAGCTGCTTTTAAAGGAGCTGTCGGTGGAGTCGTATTCT
GGGGTATTGCTGACATTGACTGACTTCTAAAATGGCCACCAAAGGAAAAT
AATTGAGAGCTAGATGATGATGAAACATTGGATCTCTGAGTGGCACCACT
AATTCCTGAACTTGAAGAAATCTGAGGAGATAATGGGCGGGAAGCAGGGG
GGAGAGAGTTATCTAAAGGAAGTATCCATTTCAATAGAGCTCCACACGGA
TCCTGATGTGTGTGAATTGAATTGTCCTGGTTCTCAGAAGACAATATTTT
CTCCTGATACTTTTCATATTGGAGAATTTCTATACAAGGGTCTTTAAGAA
AGTCAACACCAACATTCACCTGTAAAAGAACCACTATATCTCCATTTGGT
AGGGCACAACACTTGACTGAATTTCTTGCCACTCCACTGGAAATAGTTGC
ATCAAAATTAGCTCTATCAATAACTGCACTAATAGAAGATGCCTTTTTTG
CAGTCTCTTTAATATGAAATGATGAGATCCTTTGCCCATTTAGTTCGATA
AAGTTGGACTTTTCTGAAGAGCCTCGTTTAGACCAAAGCGGCTCATCAGC
CTCAGCAATCCTGGCAAAGAAATGAGAATTCTCAAATTTTTGTAGCAACA
ATGCAGTTTGTCTTTTGTGAACCTCCATCCTTAAAAGGGATTCACCAGCA
TAAGCATCCCCCGGGTGATTGGTGTTCACTTTTTCCAGGTCTTTCTGCTC
TTCTCCAGTAGGGTTCAGTTGCTCTTCTCTAGACACTGAGTCATCTCTGT
TTTCAACATTTCCATTTTCTTTGTCATGACTGTGACCCATGCCACTTTTA
CTCATCACAGCGGCAACTTTAAATGGAGTAATAATCTCCATATCCTGCTT
ACAAGCAGACAGGCACGCTATGATCTGAACTTGTTCACCGGGAAAGAGAA
AGGAACGATCTAGGGAGCGAAAGAACTGCATATCTGATACATGATTCCAG
TCTTCAGGAAGTTCCTTGTAAGGAATAGTGATCCATCCTTCCTCTTCAGA
AACATCCAAGTGCTTAGCCAAAACGGAGGCGTCGTTTTTGGAAGTGAAAC
GGAGAGCACCGTTTTCGCCATCGACCACTCCGTCGAAGCGGCCGACTTGG
AGATAGGGGTCCTCGGCTATGAGACTCTCCAAAGACGATACGCCATCTGC
GCGGGGCTCTGGAATCGTCGGAGCCGGAGCCTTCGTCGGAGTTGTGGCTG
CCGTGGACGAAGGCTTTTCCCTATCGGAGTACACGTGCGTGGTGGTACGC
ATCAGGAAATTCATCGTGCGAGTTTCCCTGGAAATCGGAATCCAAGGGTT
TAGGGGTGATTGGTGAATTTGAGAGAGTGAATGAGGTTGGTGGTTGGTTG
GTTCAGTGAATCAGTGATGGCAGTGAGAATGGAGTAAGGGAATGAGTGAG
TGAAGAAGGAATTGAAAGATCAAAGAAAAGGAGAATTGGTAGAGAGAGAG
AATTGGAGTTCTGTGAGTAGTGCCAACTGCAATCTCGATCTAATTCTGTT
TCTGTTTCTGC
>CL10.Contig1_JD size 1640 gap 0 0%
ATATGTTGAGGCAACGAAGAGCCTTTTCCACTGTCTTCTCCTTTCAATTT
TTCTTAGAAGGGAAAAACGAAGATGAACAACATTGCAGAGAGAAAGCCAC
ACGCTGTGCTGGTTCCATTTCCACTTCAAGGCCATATAAACCCTTTGTTC
AAACTAGCAAAGCTGCTTCATCTCAGAGGCTTTCACATAACCTTTGTCCA
CACTGAATACAACCACAAACGCTACCTCAAATCAAGGGGTCCTAATGCTC
TTCAGGGTCTCCCAGATTTTCGCTTTGAAACCATCCCAGATGGTCTTCCT
CCTTTGGATGACGATGCTGATGGTGATGTTAGTCAACCCGTACCCTCTCT
TTGTGACTCTATCAGAAAGAACTTTCTCCAACCCTTTCGCGAACTTCTTG
CTAGACTTAACCACTCTGCAACTACTGGTCTCAACCCCCCAGTTACCTGC
TTGGTTTCTGACTGTTTCGTCTCTTTTCCTATTCAAGCGGCTCAAGAACT
TGGAATCCCTGTCCTTCTCCTTTCCCCACTCAGTGCTGCTGCATTCTGGT
CTTTTATGCACTATCGTACTCTCGTTGAAAGAGGAATCGTACCCCTCAAA
GATGAGAGTTATCTGACAAACGGATATTTGGACACCACCAAGGTAGAATG
TATTCCGGGTTTGAAAAATTTTCGCATGAGGGACCTTCCTAGCTTTGTAA
AGACAGCAGATCCAAATGATTTCATGCTAGAGTATTTCATTGAAGTAGCT
GCTAGAGTTCCCACAGTCTCAGCTATTGTTTTTAATACTTTTGATGAGCT
TGAGAGAGATGCTATGAATGCTCTTTCTTCTATGCTTCCTTCTCTCTACA
CCATTGGTCCTTTCCCTTCGTTTTTGGATCAAAGTCCGAATAACCACTTG
GCTTCTCTTGGTTCCAATCTTTGGAATGAAGATCCCAAGTGTCTTGAGTG
GCTTGAATCCCAGGAACCCAGATCCGTAGTTTATGTGAATTTTGGCAGCA
TCACTGTTATGTCTGCAGATCAACTTTTGGAATTTGCTTGGGGTTTGGCC
AACAGCAAGAAACCGTTTTTGTGGATCATTAGGCCTGACCTTGTCATTGG
AGGTTCCGTGATTTTGTCATCTGATTTTGTGAATGAAACCAGAGACAGAA
GCCTAATAGCAGGTTGGTGTCCACAAGAACAGGTGCTGAACCATCCATCA
ATTGGTGGATTCTTGACTCATTGTGGATGGAACTCGATCACTGAAAGTGT
TTGTGCTGGAGTCCCAATGTTGTGCTGGCCATTTTTTGCAGATCAGCCAA
CAAACTGTAGATTTGTGTGCAATGAGTGGGAGATTGGGATTGAGATTGAT
ACCAATGTGAAGAGAGAGGAGGTGGAGAATCTGGTCAATGAGTTGATGGT
AGGGGAGAAGGGAAAGAAGATGAGAGAAAAGACGATGGATTTCAAGAAGA
AGGCAGAGGAGGGAACAAGACCCGGTGGTCGTTCATATATAAACTTGGAC
AAAGTAATTGAAGATGTTTTGCTTAAGCAAACATCATTTGATTGAAGGGT
TTTCCTTTTTATAATGTTGTACTGTAATAATTCATTGATCTTCTTTTCTC
TAAACTTTATTTGAAATCCAAATAATGCGCCGGTTACGAG
>CL10.Contig2_JD size 153 gap 0 0%
GAGACCAGTAGTTGCAGAGTGGTTGAGTCTAGCAAGAAGTTGGCGAAAGG
GTTGGAGGAAGTTCTTTCTGATAGAGTCACAGAGAGAGGGTATGTGTTGA
CTAACATCACCATCACCATCGTCATCCAGAGGAGGAAGACCATCTGGGAT
GGT
>CL10.Contig3_JD size 197 gap 0 0%
AAGAAGATGAGAGAAAAGACGATGCAACTGAAGAAGAAAGCAGAGGAGGT
TACAAGACCCGGTGGTAGTTCATACGTAAACTTGGACAAAATAATTAAGG
AGGTGTTGCTTAAGCACAACACATCATTCGATTGAAGGGTTTTTTTCTAA
TTCGTAATGTTGTACTGTAATAATAATTCATTCCTTTAGAATTTGTG
>CL11.Contig1_JD size 1159 gap 0 0%
GCGGCTCGTCGGACTAGTAAAATTTTCAAAAGCAAAGTGAAAAGAGCTTG
CTTTATCGAGTTTTCGTCCCGTTGAATCTTCCATCCCCAAACTTCAAAAT
CAAATCTTTCTTGATCTGAACTTTCTTGGTTGCTTTTCTTTACGCCATGG
AATCCAAAAACCCTGCGAGGTTTACGCTGGGGAAGCAGTCATCGCTTGCC
CCAGAACGCCATAACGAAGGAGCGGAGCCTCAAAACGATGGAGACGCTGT
TGATCAGGGTGTGAGGTTGATGTACTCGGCGTTCGAAGGGGATGTGGATG
GTATTCGCGAGGTGTTGGAGTCTGGTGTGAGTGTGAATTACAAGGATATT
GATAATCGCACTGCTCTTCATGTCGCATCATGTGAGGGCTTCACTGATGT
CGCTGATTTGTTACTCCAAAAAGGTGCTGAAGTTGACGCTAAAGATCGAT
GGGGGAGCACGCCCCTTGCAGATGCTATTTTTTATAAAAGAAATGACGTG
ATTAAACTATTGGAGAAGCATGGAGCAAAGCCACTGATGGCCCCTATGCA
CGTTGACCATGCACGTGAAGTCCCAGAGTATGAAATAAATCCTAAAGAGC
TCGATTTTAGCAACAGTGTGGAGATAACGAAGGGGACTTTCTGTAGTGCA
TTGTGGCGTGGAACAGAGGTTGCAGTAAAAAAGCTCGGGGAGGAGGTGCT
TAGTGACGAGGGGAAAGTGAAGGCTTTCAGAGATGAACTTGCCTTGTTCC
AGAAGATCCGGCATCCAAATGTCATTCAATTTCTGGGTGCTGTGACTCAG
AGCAGTCCAATGATGATTGTGACAGAATATCTTCCCAAGGGAGATCTTTG
TGATTTCTTGAAAAGAAAGGGAGCTTTGAAACCATCTACAGCTGTGAGAT
TTGCGCTTGATATTGCTAGGGGAGTGGGTTATTTGCATGAAAATAAGCCA
TCACCCATTATTCACCGTGATCTTGAACCTTCTAATATATTGCGGGATGA
TTCTGGGCACCTAAAAGTTGCAGACTTTGGGGTTAGCAAGTTGCTGGCCG
TTAAAGAAGACAAGCCTCTAACTTGCCAAGAAACTTCCTGTGGGTGCTGC
TTTTCTTCAGAACTGTCATTAATGCATACTTGAAATATTGAATTATCTGA
AATGCTGTA
>CL11.Contig2_JD size 1364 gap 0 0%
GCGGCTCGTCGGACTAGTAAAATTTTCAAAAGCAAAGTGAAAAGAGCTTG
CTTTATCGAGTTTTCGTCCCGTTGAATCTTCCATCCCCAAACTTCAAAAT
CAAATCTTTCTTGATCTGAACTTTCTTGGTTGCTTTTCTTTACGCCATGG
AATCCAAAAACCCTGCGAGGTTTACGCTGGGGAAGCAGTCATCGCTTGCC
CCAGAACGCCATAACGAAGGAGCGGAGCCTCAAAACGATGGAGACGCTGT
TGATCAGGGTGTGAGGTTGATGTACTCGGCGTTCGAAGGGGATGTGGATG
GTATTCGCGAGGTGTTGGAGTCTGGTGTGAGTGTGAATTACAAGGATATT
GATAATCGCACTGCTCTTCATGTCGCATCATGTGAGGGCTTCACTGATGT
CGCTGATTTGTTACTCCAAAAAGGTGCTGAAGTTGACGCTAAAGATCGAT
GGGGGAGCACGCCCCTTGCAGATGCTATTTTTTATAAAAGAAATGACGTG
ATTAAACTATTGGAGAAGCATGGAGCAAAGCCACTGATGGCCCCTATGCA
CGTTGACCATGCACGTGAAGTCCCAGAGTATGAAATAAATCCTAAAGAGC
TCGATTTTAGCAACAGTGTGGAGATAACGAAGGGGACTTTCTGTAGTGCA
TTGTGGCGTGGAACAGAGGTTGCAGTAAAAAAGCTCGGGGAGGAGGTGCT
TAGTGACGAGGGGAAAGTGAAGGCTTTCAGAGATGAACTTGCCTTGTTCC
AGAAGATCCGGCATCCAAATGTCATTCAATTTCTGGGTGCTGTGACTCAG
AGCAGTCCAATGATGATTGTGACAGAATATCTTCCCAAGGGAGATCTTTG
TGATTTCTTGAAAAGAAAGGGAGCTTTGAAACCATCTACAGCTGTGAGAT
TTGCGCTTGATATTGCTAGGGGAGTGGGTTATTTGCATGAAAATAAGCCA
TCACCCATTATTCACCGTGATCTTGAACCTTCTAATATATTGCGGGATGA
TTCTGGGCACCTAAAAGTTGCAGACTTTGGGGTTAGCAAGTTGCTGGCCG
TTAAAGAAGACAAGCCTCTAACTTGCCAAGAAACTTCCTGCCGGTATGTG
GCTCCGGAAGTTTTCAAACAAGAAGAATATGACACCAAAGTGGATGTGTT
TTCATTTGCACTAATTCTACAAGAGATGATTGAAGGGTGCCCTCCTTTTT
CTGCAAAGCAAGAAGATGAAGTTCCTAAGGTGTATGCTGCCAAAGAGCGT
CCACCTTTTCGAGCTCCAGCCAAGCGTTACTCCCATGGAATTAGAGAATT
GATTGAAGAGTGCTGGAATGAAAATCCAGCTATGAGGCCAACATTCAGGC
AAATTATAACAAGG
>CL12.Contig1_JD size 1163 gap 0 0%
GAAGCATAGAAGAAGAGTGAGTGAGGAAGATACAGTGAATAAAACCTCTC
CCTCAAAGTGAGTTCCTTCTTCTTCCAGAGAAGTGAAGCAGAAAAAGTGA
GATTGGAATGGGTGTGAGCAACAACATAACCGCAGTGCTGAACTTTGTGG
CCATGATCTGCTCAATTCCCATCATAGCCTCCGGCATTTGGCTGGCCTCA
AAGCCCGACAACGAGTGCGTCGCCAACTTCCGCTGGCCCATTCTCATAAT
GGGCCTTCTCATCCTCCTCGTCTCTCTCGCGGGCTTTGTCGGTGCCTACT
GGAACAAACAGGGCCTCCTCGCCCTTTACCTCTTCTCCATGGCTCTCCTC
ATCGCCATCCTCCTCATCCTCCTCGTCTTCGCCTTCGTCGTCACCCGACC
CGACGGAGCCTACGATGTCCCCGGAAGATCCTACAAGGAGTACAACCTCC
GCGGCTTCTCTTCCTGGTTCCGGAACCGCGTCACCGGCTCCGGCAGCTGG
CACAAGATAAAACCCTGTTTGGCTGCTTCCGATGTCTGCACTAAGCTCAC
GCTCAATTACATCACCGCCGATCAATTCTTCGCTTCTCACATCTCCCCCT
TGCAGTCAGGATGTTGCAAACCTCCTACAGTTTGTGGTTACAGCTTTGTG
AGCCCCATACTTTGGACAAACCCTGTGAATCCCACAGCTGATCCAGATTG
CTACTCGTGGAGCAATGATCAAAATCAACTATGCTACGATTGTAATGCGT
GCAAGGCTGGTTTATTGGGTAACCTCAGAAAAGAATGGAGGAAAGCTAAC
ATCATTCTCATAGTAGCAGTGGTTGTCCTCATATGGGTCTATGTCATCGC
TTGCAGTGCCTTCAGGAATGCACAAACAGAAGACCTCTTCAACCGTTACA
AACAGGGTTGGGTTTGATCCTATTTACTCTCAATACTCGGAAGTTCTTAA
CGTAAGTTTTTGTGTTTTTTGGTTATCGTTCTTTCTTGTCCATGTAACTT
CGTTAAAGTCTTTGTCTTTAGTGTACATATTGGAAGTAATACGAGTCTCG
TTGCTCAGGGAAAACAGAGAATAGAATATTCTAATTATACTTTCTCTGAG
TGTATGATTAGATGAAATATATATAGAGTTGTTATTGTACATTTTTGTTT
TAAATAAACTTTG
>CL12.Contig2_JD size 497 gap 0 0%
GGAACCTACTATGTCCCCGGAAGAGGCTTCAAGGAGTCCATGCTCCATGG
TTTCTCCCCCTGGCTAAGGAACCATCTCACCGCTTCTCGGAGTTGGAACA
AGATTACCACTTGTTTGGCTGATTCCGATGTCTGCATTAAGCTCACGCAG
GACTACGTATCTGCTGATCAGTTCTTCAACTCTCATATCTCTCCTTTACA
GTCAGGATGCTGCAAACCTCCAAGTGCTTGCGGATACAATTATGTGAACC
CCATACTGTGGATAAATCCTGTTAATCCAATGGTAGACCCAGATTGCTAC
TTGTGGACTAATGAGCAGAGTCAACTCTGCTACAACTGCAATGCATGCAA
AGCAGGTCTTCTGGGGAATCTCAGAGAAGAGTGGAGAAAAGCAAATATCA
TTTTGATGGTGGCAGTTGTTGTCCTCATCTGGGTCTATCTCATTGCATGC
AGTGCCTTCAAAAATGCACAAACAGAAGACCTTTTCCGTCGTTACAA
>CL13.Contig1_JD size 277 gap 0 0%
AGATGGTTTTTCTTCTGATACTGAGGTGATCTATGTGGGATCCCTCAAGG
TTGAAATAGAGGCCCACGAGCAGGAAGTAGTTGCTCAGAAACTGCAGGAG
GACTTTAACTGCATACCTACCTTTTTACCCCATGATCTCATGAAAAACTT
TTATCTTGGCTTTTGCAAACAGCAGCTTTGGCCTCTCTTTCATTACATGC
TACCTATGTTCCCTGATCATGGTGAGCGGTTTGACCGCACGCTTTGGAAG
GCTTATGTTTCTGCAAACAAAATATTT
>CL13.Contig2_JD size 3133 gap 0 0%
TGGTGATTATGTATAGTGAAGAAAAATAGTGTAACTGTACAAGCTATTGG
TGCCCCATGTTGAACAGGGCAAAGATGTGTATGGTCTACAGTTCTAAGCA
CAACTAAAGCTAAAGGTGGCACCAGCAAATACAACAATTAATGTAACCAT
GTACCTGAGAAGAATTGTCAGTTCATTTATGAACCGCACTATAAATGCTT
CCAAAGCCACGCAAACCGGTTCAGGTGCAACGAATCCTATCTGCAACACC
AAGGTCCCACCATATGAAAGGGTAACACTAATAACCTAACATTCCCTGAT
TCACATGTCAACAATCCTCCCAATAACTCAAGCCATGCTTTCAAAGGAAA
CTTGGAATTGTGCTAGATTCCTGGGCTTTGGTTTAGATGAAGCACCGAGG
CCATGAAGCAACTTCGTGACATCAGCAGAATCATCCAGATAATATTTCGC
CTTACTGGGTTTCTGACCAACAGTGCAGGCAAAGATCTCTGGAACTACCG
GTAATGATGGGCATGAAACTGTCCTTAATATGCTCTCAAACATGTCTTCA
TCGGAAATGTCATCTCCCACACACATAACAAAATCTGGGGGGTTACCACC
ATTAACCATAGTGGAAAGAATCTTTTCAGTTACCAGGCCCTTGTTTAACC
CCTGTGGCTTGACTTCAACAATATGTTGGCCCCGGGTGACAACTGCAGGT
TCATTGGCAAGGACACTTTCCAGATGATTTAACAATTCTTTGGCCTGGCA
AGAGCCAAAATCAGGGTCCGCATCTTGATGATGCCACACCAAAGCACTTT
CCTTAGTTTCAATATTAGATCCATCAGTTGCCTCCGTATACAATTGCATG
ACAGGTTCCACAATCTTCTTCCAATCAAGATCAGAAGACAAGTGACTGGT
TTCCCACTCAGAGTCTTTGTTCCACCTTAAAAAGTATCCATGTTCGGCAG
CAAGTCCAATCATTTTGCATGAACTAAACCAATTACTTAAAGAATCTCTT
GACCTTCCACTCACAATGAAGAGTGTATTTTTAGGATCATTACACATGTC
ATTTAGCACGGATATGACTTCAGGGCTGGGGGTCTTGTTTATAGAAGATT
TTGATACGATAGTACCATCATAATCAAGAAATATAGCTCGTTTATCAGTT
CTTTTGTATGCTGAAACAATGTGATCAACAGACAATTTTCTAAAACCAGG
AGAAAGAGAAACAACTCTAAACCCTAGGCCCAAACCCATTCCCCAGCACC
TTTTGGTGTAATGATCTTTGCATGCTCTCTCCAAATCCTGCATAAAGCTG
CGTGCCCAATACGCCACATCATGAGAACTGATGTACCGATAGTGTTTCTC
GTGCCTCAATTGCTTCTCTGAATCATGCATAGTAACAGCTGAATACAGAG
CATCAGCCACAGAGTCTATGTTCCAGGGATTGACCCTGATTGCTCCACTT
AGAGAAGGAGAACAACCTATGAACTCAGACACAACTATCGTGCTCGTACG
GGGAGAATCACTTTTTCTACTCAAAGCTTTATCCATCTGTGCAGTTCCTT
GTCTGCAGACAATATACTTGTATGGGACTAAGTTCATACCATCCCTCACA
GCATTAACAATGCAACATTCTGCTACAGCATAATAGGCACTCTTTTCAAA
ACGAGGAACAGGACGGTCAATGAGAATAACTGGCTGATAATTATTTGAGC
CATAAGTATCATTAATCCTCTGGGCAATTAAATATGTTTCCCTTTTTGCT
TCCAGAACACCCTTGCCTGAACTCCTAGCAGGATTCACAATTTGTATCAG
GACAACTTTGCCCTTCAAATCTCGATTCTGCTCCAGCAGCTGCTCAACAG
CTAGAAGTTTTAGACTGATGCCTTTAAAGATATCCATGTCATCAACACCA
AGAATCACCTTCCTACCCTTAAACTCTTCCTGAATTTCTTTCAGTTTTGC
CGATGTAGATTGGAGATTTAATACAGATTCAAGCCTACCCATATGAATGC
CTACAGGCAAAATTTTGATAAATACAGTACGCCCAAAGTAATCAAGTCCT
ATATGCCCACGTTTAGATTCGTAGTCAAGACCTAGCATTCTTTTGCAACA
AGAAAGAAAGTGGCGAGCATAATCAAATGTGTGGAAGCCAATTAAGTCAG
TATTCAACAAGCCCCTCAGAATTTCATCCCTTACAGGCAAAGTTCGGTAA
ATTTCAGATGAAGGGAACGGACTGTGAAGAAAGAATCCAAGTTTAACACG
ATTATATCGCTTCCTCAGGAATGTAGGCAAAACCATCAAGTGATAGTCTT
GAACCCAAACAAAATCATCATCAGGATTAATTACTTCCATGACCTTGTCT
GCAAATATTTTGTTTGCAGAAACATAGGCCTGCCAAAGTATTCTGTCAAA
GCGATCACCATGATCTGGGCATATGGGTAACATATAATGAAAGAGAGGCC
AAAGTTGCTGCTTACAGAAGCCAAGGTAGAACTTCTTCTGGAGATCATGG
GGAAGGAAAGTAGGTACACAATTAAATTCATCCAGCAATCTCTGAGCAAC
TGCATCCTGCTCACAGAGATCTATTTCGACCTTGAGAGAACCCACGTAGA
TTACTTCAGTATCAGAAGAAAAACCATCTTTTAATTGTAATAAAATTGAA
TCCTCATCCCAACTAAAAACCCATTTAGCAGTTTCTATATCTCTTTTAGC
CTGCAATGGCAACATGTTTGCCACAATGATTTTCCGCTCCCTACACCCAG
AAGAGCTAACATCTGAATCACCATCATTACAACCATAACCATCCAGATCA
GAAATAATTCCAGGAACCGTCATAACCCTTGGAAGAGCTCTTGGAGTGTG
AGGAATATCAAGCCAGTCCCCATTCGCCAAGCCTAACAGATTAGCATAAG
ATCTTGAAGCCATATATGGGACAAGGGGTACCTTTCTACAATTCTTTCTA
TCAGTTCTTTCCTGCTACAGAGAGGAGAGGAGATTCCGGCAAAACGATGA
GAGAGAAATCCAAAAGTACACTCTGGAGAGAGAAGTTCGGTTTCGGTTTT
GGAGAAGGAAGAACAAACGCGAACGGCAACTGCTAGATTTTTCTTTTCTT
TTCTTTTTTTCTCTTTTATTTATATCTCTGAGT
>CL13.Contig3_JD size 3195 gap 0 0%
CTTTTCAGAAAAAATGGATTACCCTACCCACCGAGTTAAAGAGATCTCAA
ACCAGAAAAGTATTATGTATTGCAACAAAGGTATTGTAACTATACAAGTT
TCGGTGCCCCATTGTCCATGATGACAGCCATAAGATCTAACATTCTAAGC
ACGACTAAATCTCTCGATGGCACCAGAAAATATAACAGTCGATGTTACCA
TGTACAAGAGAAGAATTGCAGTATCAAACAAAAGCCTTCCACATGCCACG
CATACCGGTTCAGGAGCCCTAAAAAGAATTAGATCCGGACAACACGGTCG
CACCATTTGTCTGTCAGGTTAAGATTAATAACCAAAAATTTCATTGATTC
ACAATCCTCGCAAGAGTAGCACAATGAACCAATAATGCTGTCTGTAACTC
AAATTGTGCTCTCAAAGGAGACCTGAAAGTGAGCAAGATGCCTGGGTTTT
GGATTGGATGAAGCAGCAAGGCTTTGAAGCAACTTCACCACATCACTAGT
ATCATCAAGAAAATACTTGGCCTTGCTAGGCTTCCTACCTACAGTACAGG
CAAAGATCTCTGGAGCTGATGGCAGTGATACCGTCCTCAAAATGGTCTCA
AACATGTCCTCGTCAGACCTATCATCCCCTATGCACAGTACAAAATCTGG
TGGATTACCGCCGTTCACCATGGTCTGAATAACCTCTTCAGCTACCCAAC
CCTTGCTTATTCCCTGTGGCTTAACTTCAACAATATGCTGGCCTCTCGTA
ACAACTGCTGGTTCATTAGCAAGCACACTTTCCAAGTGACTCAACAACTC
TTTGGCTTGGCAAGAACCAAAATCAGGGTCTGCATCTTGATGATGCCACA
CCAAAGCACTTTCCTTAATTTCAATATTAGAACCATCAGTTGCTTCTGTA
TACAATTGCATGACAGGTTCCACTATCTTTTTCCAATCCAGGTCTGCAGA
CAAGTGACTTGATTCCCATTCTGAATCTTTGTTCCACCGTAAAAAGTATC
CATGTTCTGCTGCAAGTCCCAGCATTTGGCATGAAGTAAACCATTCACTC
AGTGAATCCCTTCCCCTCCCACTGACAATGAACACTATATTCTTGGGATC
ATTACAGAGAGCATTTAAGACGGAGATGACTTCAGGGCTGGGGACTTTAC
TTATGGAAGATTGTGATACAACAGTACCATCATAATCAAGAAAGATGGCC
CTTCTATTGGTTCTCTTGTATGCTGAAACAACATGGTCAATCGTCAACTT
CCTAAAACCATGAGAGAGAGAAACAACTCTGAACCCCAAGCCCAAACCAA
ATCCCCAGCATCTTTTGGTGTAATGATCTTTGCAGGCTCTCTCCAGATCC
TGCATAAAGCTATGTGCCCAATATGCCACATCATGAGAACTGACATACCT
ATAGTGCTTCTCATGGCGCAACTGCTTCTCTGAATCACTCATAGTAACGG
CAGCATACATAGCATCGGCCACGGCATCTATGTCCCAGGGATTGACCCTT
ATTGCTCCACTAAGAGAAGGTGAACAACCAATGAACTCAGACACAACAAG
CATGCTTGTCCGAGGAGAATCACTTTTTCTACCCAAGGATTCATCCAGTC
GTGCAGTTCCCTGTCTACAGACTATGTATTTGTATGGAACTAAGTTCATA
CCATCCCTTACAGCATTGACAATGCAACATTCTGCTACAGCATAATATGC
ACTCTTCTCAAAGCGAGGAACATGTCGGTCAATGAGAATGACTGGCTGAT
AATTATTTTTGCTATATGTATCATTAATCCTCCTGGCAATTAAATATGTT
TCATTCTTTGCTTCTTGAACATCCTTCCCTAAGCCCCTTGCAGGATTTAC
AATTTGAACTAGGACAACTTTGCCCTGCAAATCTGAATTCTGCTGCAGCA
GATGTTCAACGGCTAGAAGTTTCAGACTAATGCCCTTAAAAATATCCATG
TCATCAACACCAAGAATTACTTTCTTACCCTTAAACTCTTCCTGAACCTC
TTTCAGTTTAGAAGATGTAGAAGAAAGATTTAATACAGATTCAAGTCTAC
CCATGTGAATGCCTACAGGTAAAATTTTAATAAAAATAGTGCGACCAAAG
TAATCAAGCCCTATATGTCCTCGCTTAGATTCATAGTCCAGACCTAGCAT
TCTACTGCAGCAAGAAAGAAAGTGGCGAGCATAATCAAATGTATGAAAGC
CAATCAAATCAGAGTTCAACAATCCCCGCAAAATTTCATCCCTAACAGGT
AAAGTTCGGTATATTTCAGAAGAAGGGAAAGGACTATGCAGAAAGAATCC
AAGCTTCACCCGATTATATCGCTTCCTCAAGAAAGTAGGCAAAACCATTA
AGTGATAGTCATGAACCCAAACAAAATCATCATCAGGATTAATTACTTCC
ATGACCTTGTCTGCAAATATTTTGTTTGCAGAAACATAGGCCTGCCAAAG
TATTCTGTCAAAGCGATCACCATGATCTGGGCATATGGGTAACATATAAT
GAAAGAGAGGCCAAAGTTGCTGCTTACAGAAGCCAAGGTAGAACTTCTTC
TGGAGATCATGGGGAAGGAAAGTAGGTACACAATTAAATTCATCCAGCAA
TCTCTGAGCAACTGCATCCTGCTCACAGAGATCTATTTCGACCTTGAGAG
AACCCACGTAGATTACTTCAGTATCAGAAGAAAAACCATCTTTTAATTGT
AATAAAATTGAATCCTCATCCCAACTAAAAACCCATTTAGCAGTTTCTAT
ATCTCTTTTAGCCTGCAATGGCAACATGTTTGCCACAATGATTTTCCGCT
CCCTACACCCAGAAGAGCTAACATCTGAATCACCATCATTACAACCATAA
CCATCCAGATCAGAAATAATTCCAGGAACCGTCATAACCCTTGGAAGAGC
TCTTGGAGTGTGAGGAATATCAAGCCAGTCCCCATTCGCCAAGCCTAACA
GATTAGCATAAGATCTTGAAGCCATATATGGGACAAGGGGTACCTTTCTA
CAATTCTTTCTATCAGTTCTTTCCTGCTACAGAGAGGAGAGGAGATTCCG
GCAAAACGATGAGAGAGAAATCCAAAAGTACACTCTGGAGAGAGAAGTTC
GGTTTCGGTTTTGGAGAAGGAAGAACAAACGCGAACGGCAACTGCTAGAT
TTTTCTTTTCTTTTCTTTTTTTCTCTTTTATTTATATCTCTGAGT
>CL14.Contig1_JD size 790 gap 0 0%
CAGGTGACACCAGAAGCCATCAAGCGGTTCAGGGAGAAGGCCGGAAGCAT
GGGCGTGGAGGTGAAAGTGTTCATCTGCATCGGCAACCGCGGCAACCGCG
GCAACCCCTTCATAAACCGCGACAACCCCTTCAAAATCCTCGACAGAGAT
GCATGGATCGTCAACGCCACCGACTCACTCACGCGCCTCATCCAGGAGGT
GAACCTCCAAGTGGACGGCATCGACGTGCAGTACGAGACAATCGATGCCT
CACCCGCTGACTTTATCTATTGCGTGAGAGCTCTGATAAAGAACCTGAAG
GACAATGGGGTAATCACCGTAGCTTCCATTTCCCCCACCTTTAACCTCAA
CACCGACTTCTACTCTACTTTGTACACTTCCATGCCGTCCTTGTTTGATT
ATGTGGATTACCAGTTCCAGACGGAGCTTGATCGTGTTCCAGACCCTACT
GCGCTGGCGCAGAGGTACGATGAGCTCACCCAGATTTATCCCATAAGGAA
GCTCTTGGCTGGGTACAGCGCAGAGAACGCCGACTGGTCCACTGTTTCAC
CCATCGTCTTCTTCCTCGGTGCCATGGACATTCTCCAGCAGAAAAATGCT
CCTGGTGCTTCCATTTATTACCATAATTTCTCTGCTCCTCAATGAACATC
ACTCTCCTAGTACCATCATCTTATTCACTATTTACACCATCTGCTTCTTC
ACTATTTGCACCCTCATCGTCTTCTCACTATTTACACCATCATCTTATCC
ATTCCCCACCTATATATGAAATAAAACGACATCTTTTATC
>CL14.Contig2_JD size 971 gap 0 0%
CAAGAAGTTGCAACCTTAAACTCTTTCCTTCCTTCACACAATGTTGTCCA
TTTTCCGTCAATACACCTTCGACAACTCGTTCGAGCAAGTGTACTTCTCG
AACACGGTCCTGAAGGAGTATCAGATCGCACTCACCTTCGCCACCGATTA
CGACGAACTCGACCAACCCACCAACGGCATCTTCCGCCCCGTCTGGAACC
TTGCGAAGGTAACACCAGAAGCCATCAAGCAGTTCAAGGAGAAGGCCGGA
AGCATGGACGTGGAGGTGGAATTGTTCATCTCCATCGGCAACCGCGGCAA
CCGTCACCCCTTCAAATCCCCCGACAGAGAAGCATGGATTGTCAACGCCA
CCGACTCACTCACGCGCCTCATCCAGGAGGTGAACCTCCAAGTGGACGGC
ATCGACGTGCAGTACGAGACAATCGATGCCTCACCCGCTGACTTTATCTA
TTGCGTGAGAGCTCTGATAAAGAACCTGAAGGACAATGGGGTAATCACCG
TAGCTTCCATTTCCCCCACCTTTAACCTCAACACCGACTTCTACTCTACT
TTGTACACTTCCATGCCGTCCTTGTTTGATTATGTGGATTACCAGTTCCA
GACGGAGCTTGATCGTGTTCCAGACCCTACTGCGCTGGCGCAGAGGTACG
ATGAGCTCACCCAGATTTATCCCATAAGGAAGCTCTTGGCTGGGTACAGC
GCAGAGAACGCCGACTGGTCCACTGTTTCACCCATCGTCTTCTTCCTCGG
TGCCATGGACATTCTCCAGCAGAAAAATGCTCCTGGTGCTTCCATTTATT
ACCATAATTTCTCTGCTCCTCAATGAACATCACTCTCCTAGTACCATCAT
CTTATTCACTATTTACACCATCTGCTTCTTCACTATTTGCACCCTCATCG
TCTTCTCACTATTTACACCATCATCTTATCCATTCCCCACCTATATATGA
AATAAAACGACATCTTTTATC
>CL14.Contig3_JD size 163 gap 0 0%
GATGGAGATGAACACTTTCACCTCCACGTCCATGCTTCTGGCCTTCTCCT
TGAACCGCTCGATGGCCTCCGGTGTCACCTTCTGGAGGTCCCAGGTGGGG
CGGAAGATGCCGTTGGTGGGGCGGTCGTCGTCGTCGTAGTCGGTGGCGAA
GGTGAGTGCGATC
>CL14.Contig4_JD size 315 gap 0 0%
GACGGCATCGACGTGCTGTACGAGGAAATCGATGCCTCCCCCGGTGACTT
TATCCAGTGCGTGGGAACTCTGATAAGGAACCTGAAGGAGAACGGGGTAA
TCACCGAAGCTTCGATTTCCCCCACGTTTAACCTCAACACGGAGTTCTAC
TCCCGTTTGTACAGTTCCGTGCCGTTCTTTGTTGATTTTGTGGATTACCA
GTTCCAGAAGGAGGTTAATTTTGTCATGAACCCTAGTGTGCTGTTGCAGA
GGTACAATGAACTGACCAAGGTTTATCCGAGAAGGAAGCTTTTGGCTGGG
TACAGCGCAGAGAAC
>CL15.Contig1_JD size 306 gap 0 0%
GACTTGTCTGATGATATGCCAAAGCTAGTTGGAGGTGATTCTGCTAGGGT
AGTTCAAATTTTTGCGAATTTGATCAACAACTCGATTAAGTTTACTCTAT
CCGGTCACATTATTCTGAGAGGATGGTGTGAAAACCCAAATGCTTGCAGT
GATGATACAAATTTTCCACTAGAGCAGAAGAAATCACGGTGTTCACGGAA
GAACAGAGCAAAACAACATGAAAACCATGCACAGAGGACTTCCAACAGAG
ATAACAAAATAGTACTTTGGTTTGAAGTTGATGACACAGGCTGTGGTATT
GATCCA
>CL15.Contig2_JD size 613 gap 0 0%
GACCACTGTGCAACTCAACCAGCTCTTTCATGAGCTGCCCCACGCTATAA
AGTGCAGTTGTGACACCCACAACTGCAACAATGCTTTTATTTGAAGAGTC
CCAAACTGGCAATGCCGCAGAAAGCAATGGTGAATCTGTAAACTTGCTAA
CAGCAACATGCCATGAAGCTACACCATCGGGTACTTGGGAGATTCCTGCT
ATATTGATCGAGTCTTCTGGTGCAATTGGCATCACTTTTCCAATCTTCTC
TCCGCTGACAGGATCAAGCGGTTCCCGATACCAAATTGCAGACTTGTTTC
CGTGAATGTCTTTGTCATTCCAAGCTTCGTTCGATGAAAGCGAATTGATC
TCATTGTGGCCAGCCATGGAGTAATTTGTAAGATCAGAATATATGTAAAA
GGTGTTGTTTTCCTTCAGGTCTCTGTGGAATGCTTGGACAAATCCATTCT
TGTATTTGACAGTTATCGAATTCAGAGCTTTTTTACTGGCAAACAGTGCC
CAAGTCACAGCTCTCATCGCGTCATACATCTCAACTTGGTCTGCTTGAGT
GGTGTGGCTTCTGATCACATACTGCGACAGCCTAACCTGAGCAGTAGTAA
TTTCAGAAGTAGA
>CL15.Contig3_JD size 332 gap 0 0%
GGGTTACTTACTTGCAACTTCCACAAATGCACCTCTACTGTCAAATTCTA
CAAAGCCTCCCAAGCTTATGATGGCTGTTGACTGTGAAAATGAAGTCATA
AGAGAGGGAGCTCGGTGGCTACAGAAAACCTATGGCAACAATTTCCCTCA
AAGTCATGAACTTCATGTGGAGAATGTCAAGCTAGGTCCCCAGCAATATT
ACATCGACTCATTCTTCCTTAACCTCAAGAGACTTCCTCTGGTGGGTGTA
ATCATCATACCTAGAAAGCATATCATGGGGCAGGCAGATGAAAGAGCCTT
CAAAACATTGGTTATTCTGATATCTGCATCAT
>CL15.Contig4_JD size 380 gap 0 0%
GGTTATTCTGATATCTGCATCATTGTGTATTATTGTCATTGGATGTGTTT
GCATTTTGATACTGACAAATGGAGTATCAAAGGAAATGAAACTAAGAGCA
GAACTGATCAGCCACCTGGAAGCAAGAAGGAAGGCAGAGGCATCAAGCAA
CTATAAAAGTCAATTTCTTGCAAATATGAGTCATGAATTGAGGACACCAA
TGGCAGCAGTAATCGGGTTACTCGACATTCTTATATCCGATGACCGTCTC
ACAAATGAGCAATGTGCAACAGTTACTCAAATAAGAAAATGTTCAACTGC
CCTGCTTCGTCTACTTAATAACATCTTGGACCTAAGCAAGGTGGAATCTG
GAAAATTGGTCCTAGAAGATGCAGAATTTG
>CL15.Contig5_JD size 1751 gap 0 0%
GGTTAACAAGATGGGTGGAGAAATCAAGGTTGTGAAAAAGGATGGCCCAG
GAACACTGATGCGATTATACTTGCGTCTGAGTGCACCCCTGGATGCCACA
GAACAACATTGTCAAGTAGATTTTGCTAACAAAGGCTTAGTGGTACTTCT
TGCACTACATGGCAGTATGGGTAGATCTGTTACATCTAAGTGGTTACAGA
AAAATGGGGTAGTGTCTATGGAGGCATCAGAATGGAATGGATTAACACAA
ATTCTTAGGGTACTCTTTCATGCTAGAAGTTCAGCTCATAATAATGGTTT
CGATGCAAATTATTCGGTGCATGAAAATTTAAAGTCGAAACTGCTGAGCA
TACAGGAAATGAGGAACCCAGTTTTTGTGATTGCTGTTGACATTGAACTA
CTTGACTTGAGCACAGATATATGGAAGGAACAACTCAATTTCCTTCACAG
ATACTTTGGGAGAGCGAAATTCGTGTGGATACTAAATCATGACTCCTCCA
ATACCATAAAGATGGAGCTTTGCAGGAAAGGACATACACTGACAGTGAAC
AAACCCCTCTACAAAACAAAAATGCTTCATATTTTGGAAACCATTACAAA
GGAAAGAAGTGATGAGCTAGAAAAGAAAAACATGACTACTCCAAGAGCTA
CAGTGAAAGAGGGTTATTTGCATGAGAGTCTTGAGATTGATTACACTCAA
TGTGATGTTGCAAGCTCAGATGGTTCTGACATTTCTGAAACGGGAGGTTC
TAATCCTGTTCGTGAAAGTGGGGATAAACAAAGAGAGAAGGAAGTGAGAT
CTGAATCATCATCACAACACAAGATAAATAACTTAGCTGGATTAGCAAAT
GGATATAAGGAAGATAATAATCCTTGGAAGGAAGAGTTGTGTGAGAGCAG
CCTCAACTCTAACAATGTCACACCAAAATCATCCTCCACTAAACAACCAC
TAGGCACTGAAGGTGAAGATTCTGAATATGGAGAAACAAGAAGTGGCAGT
AGCTCGAGCAGAACGGTGAGTGGAAAAAAATCTCTTGAAGGGCTGAGGAT
ATTGCTTGCAGAAGATACACCAGTGATTCAAAGGGTTGCAACCATAATGC
TTGAGAAAATGGGAGCCATTGTTGTAGCTGTAGGTGATGGACAACAAGCA
GTGGATGCTCTGAATGGCATGCCTGGTGTTGAAGATTGTAGAAGGGAGTC
TATCATGAAAGAAAGAAACACAAGATCATCTCAAACTGAGATTCTCAGTA
GCCCACCATATGACTTGATCCTAATGGATTGTCAGATGCCAAAGATGGAT
GGGTATGAGGCAACAAAAGAAATCAGGAAATCAGAAGTGGGAACAAGCTT
TCACATTCCCATTGTTGCTCTTACAGCACATGCAATGTCCTGTGATGAAG
CAAAATGCTTGGAGGTGGGCATGGATGCTTACTTAACAAAGCCAATTGAT
TTCAAAATGATGGTGTCCACCATTCTTTCACTCACTAAAACAACATCTTC
AACACTCTCATAAGGTCCAAACTAACAAAGGAGCCTACAAATGTATAGAA
GTTTACCTCGTATAAACATAAGAAAAAAAGAAAAAATCATAGTTTGACAT
GTAATCCAATTTTCCCTACTCTTACTTTCACTCTACGTAGTCAATATTAT
TCTATGGTGTGTGCATAGAGGTCTGCACTGTGCGGAAGAAAAAAACATTA
TGTTTACCCAATTATCAACTACTATCCGATTGAATAAGCAAAGCAATGTT
G
>CL15.Contig6_JD size 4071 gap 0 0%
CATAAACACAATCAAGTTGGAATCTCTCCGATGTGGTACTTTATATGCTC
ATGGCTTGTGCAGGAAGAGGGAGTTTAGTTATGGCAGAAAACAAAGACGA
AGCCTATTCAGAAACTTCTGAATGTTCATCAGCTTTAACCATGCCAATGG
CTAGCAGGTGCAGATACTTGTTTCATAAATTATGCGGTTCTACCGATTCA
TGGAACAAAAGCACCACCCCAAAAGGTCGAAGACTTTTCCACAGAGATGT
GGAAAAAGAAGAATTCCAGTATGCTAATAGTCCCTGTCTCTCATCGTACT
ATAGCGTCTTTGTGGTTCGACTAGCAATCATGGTCATGCTAGCGATCTTG
ATAGGGCTTCTCACTATACTGACATGGCATTTCACGAAGATTTATACAAC
AAAATCACTTAACAGTTTGGCATATGGTTTGCGTTATGAACTTCTGCAAC
GCCCGGTTTTGAGGATGTGGAGAATTTTGAACGCTACTTCTGAAATTACT
ACAGCTCAGGTCAAACTGTCTCAGTATGTGATAAGACGTCACAGCAACCC
TGCGACTCAAGCAGAACAAGTTGAGCTGTATGAAGCGATGAGGGCTGTAA
CATGGGCTTTATTTGCAAGTCGGAAAGCTCTAAACTCTATAACCATCAAC
TACAAGAATGGATTTGTGCAAGCATTCCACAGAGATCTGAAGGACAACAA
CACATTTTACATATATTCTGATCTTTCAAACTACTCTATGGGAGTCAGCA
ACTCCAAGGAGGCCAATTCCGTTTCAACACATCAAGCATGGGATGATAAA
GCCCCTCGTGGAAACTATTCTGCAATCTGGTACCGTGAGCCACTTGACCC
TGTGAGTGGTGAAAAGATTGGAAAAGCTATGAAAATTGCTCCTGAAGACT
TGATCAACATAGCAGGCCTTTCCCAGGTACCTGATGGTGTAGCTTCGTGG
CATGTTGCAGTGAGCAAGTTCACAGATTCACCACTGCTTTCAGCAGCATT
GCCAGTTTGGGATTCTTCTAATGAGACCATTATGGCTGTTGTGGGGGTCA
CAACTGCACTTTATAGTGTAGGACAGTTAATGAGAGAGCTTGTTGAGATG
CATAGTGGCCATATGTACTTGACTTCACAAGAGGGTTATTTGCTTGCAAC
TTCCACAAATGCGCCTCTTCTGGCAAATTCAACAAAGCCTAAGCTTAAGA
TGGCAGTTGACTGTGAAGACGATGTCATTCGACAGGGAGCTGAGTGGTTA
CAGAGAACTTATGGGAACAATTTTCCTCCAAGTCACGAGATTCATGTAGA
AAATGTCAAGCTAGGCCACCAGAGATATTATATTGACTCCTTCTTTCTAA
ATTTGAAGAGACTCCCTTTGGTTGGTGTGATTATCATACCAAGAAAGTAT
ATCATGGGACAGGTTGATGAAAGAGCCTTCAAAACGCTGGTTATTCTGAT
ATCTGCATCATTATGTATTTTAGTCATTGGGTGTGTTTGCATTCTGATAT
TGACAAACGGAGTATCAAAGGAAATGAATCTAAGAGCAGAACTGATAAGT
CAACTGGAAGCAAGAAGAAAAGCAGAGGCATCAAGCAATTACAAGAGTCA
ATTCCTTGCAAACATGAGTCATGAACTGAGGACACCTATGGCAGCAGTAA
TTGGGTTGCTTGACATTCTCATATCTGATGACTGTCTCACAAATGAACAA
TATTCAACCGTGACTCAAATAAGAAAATGCTCAACTGCTCTGCTCCGTCT
TCTTAACAACATCTTGGATCTGAGTAAGGTGGAATCTGGAAAACTGGTCC
TAGAAGATGCAGAATTTGATTTAGGAAGAGAACTTGAAGGGCTTGTAGAT
ATGTTTTCTGTCCAGTGCATTAACCACAATGTGGAGACTGTTCTAGACTT
GTCTGATGATATGCCAAAGATAGTTCGGGGTGATTCTGCAAGGGTGGTTC
AAATATTTGCAAATCTGATCAACAATTCAATCAAGTTTACTCCATCGGGT
CATATTGTTCTGCGGGGATGGAGTGAAAGCCCAAATTCTTCCGTTGGAAG
TCCAAATTCTCCTCTTGACCAGAAGAAATTATGGAGTTTACAGAAGTGCA
GAGAGAAACCAAATGCAAATCATTCAAAAAAAACATCTATGAAAGACAAC
AAAGTAATACTTTGGTTTGAAGTTGAGGACACAGGCTGTGGTATTGATCC
AAGCAAATGGGATTCCGTGTTTGAAAGCTTTGAGCAAGCTGATCCATCAA
CTACTAGACTGCATGGAGGCACTGGTCTTGGTCTTTGCATTGTCAGAAAC
TTGGTTAACAAGATGGGTGGGGACATCAAAGTAGTAAAAAAAGAGGGCGC
AGGAACACTGATGCGATTATGCTTGCTTCTCAGTGCGCCCATGGATGTCA
CAGAACAACAGTGTGCAGTAGATTTGACAGACACTGGCTTAGTGGTACTG
CTTGGATTACATGGCAACATGGGTAGATTAATTACATCGAAGTGGCTTCA
GAAAAACGGGGTGTGCACAATGGAAGCATGTGACTGGAATGGACTAACTC
AAATTTTGAGGGAACTATTTCATGCAAGAAGTTCAGTCCATAATACTGAC
TTTGATGCACACTATCCAGCAAAAGAGGAATTGAAGACTAAACTACTGAA
CATACGAGATATGAGGAACCCAGTTTTTGTGATTGTTGTTGACATTGGAT
TACTTGACTTGAGCACAGATATATGGAAGGAACAACTTAACTTCCTTCAC
AGGTACTTTGGTAGAGCAAAGTTTCTATGGATGCTGAATCATGACACTTC
CAATAACGTAAAGATGGAGCTCCGAAGGAAAGGGCATTTATTGATGGTCA
ACAAACCCCTTTACAAGGGAAAAATGATACATATTTTGGAATCTGTTATA
AAGGAGAGAAATTTTGAGCTACAAAAGAAAAACATGATTGTACCAAGGAC
CACAATGAAAGAGGGAGATTTACATGAATTTCTTGAGATTGATTCCACTC
ATTTTGATGCTGCTAGTTCTGATGATTCTGACATATCTGATACAGCTGGT
TCTAATCCTGCTAGTGCTAATGGAGATAAACCAGTTGAGAAGGTAGAAAA
ATCTCATCTATCATCAGCATATCATATGAATAACTGCCTAGTTAGATTAA
CCAATGAAAATGACTATATGGAGGAAAATGATTTGAGGAAAGAACAATCT
TCTAGTCCCAGCCCAAATCATGATTCTGCAGAACACCAACCTAAATCACT
GTCCACCAAAGAATCACCATCCATTTCAACAGCAGATCAGGATGAAGATT
CTGAATGTGGTGAAACACACAGGATCACCAGTAAATCAGTAGATGGAAAG
AAATCTCTTGAGGGCCTAAAGATTTTGCTTGCAGAAGATACACCAGTACT
TCAAAGGGTTGCAACTATAATGCTTGAGAAAATGGGAGCTGATGTAGTTG
CTGTAGGTGATGGACAACAGGCAGTAGAAGCTCTCAATTGCATGTTCACT
GCTGAAGATTGCAGAAGGGAATCACTCCAGAAAGATAGAAACACAAGATC
TCAAACAGAGATTCTGTCTAGCCGTCCCTATGACTTGATCCTAATGGATT
GTCAGATGCCAAAGATGGATGGGTATGAGGCAACAAAAGAAATCAGGAAA
TCAGAAGTGGGAACAAGCTTTCACATTCCCATTGTTGCTCTTACAGCACA
TGCAATGTCCTGTGATGAAGCAAAATGCTTGGAGGTGGGCATGGATGCTT
ACTTAACAAAGCCAATTGATTTCAAAATGATGGTGTCCACCATTCTTTCA
CTCACTAAAACAACATCTTCAACACTCTCATAAGGTCCAAACTAACAAAG
GAGCCTACAAATGTATAGAAGTTTACCTCGTATAAACATAAGAAAAAAAG
AAAAAATCATAGTTTGACATGTAATCCAATTTTCCCTACTCTTACTTTCA
CTCTACGTAGTCAATATTATTCTATGGTGTGTGCATAGAGGTCTGCACTG
TGCGGAAGAAAAAAACATTATGTTTACCCAATTATCAACTACTATCCGAT
TGAATAAGCAAAGCAATGTTG
>CL16.Contig1_JD size 894 gap 0 0%
CTCATTACTTTCTTTCTCTATCGATCCCTTCCTCCATCACAAGAACAGAG
TCCCCTCTGCACACAACACCATACACAAACACAAACAACCTCTTCCATCA
TCGTCATCGTATTCACAATCATCGATCAATCTTCCCAACCTCATTTCCAA
CATGTTGGAACCCAACACAGAGTACAATGATACGGAAAAGCAGACACAAG
GGTTCAGCACACGTTCCACAATGTGGGACTTCATTCGAGAAGCCAAATCT
CTGTGGGAGGTCGCATTTCCGACAGCGCTCACTGCTCTCATTTTCTACGC
GCGTTCCATGGTCTCCATGCTGTTCCTCGGACACCTAGGAGACACCGAAC
TGGCGGCGGGTTCGTTGGCCATAGCCTTCGCCAACATCACCGGTTACTCG
GTTCTCTCGGGACTCTCCCTGGGAATGGAACCCCTGTGCTCCCAAGCCTT
CGGAGCAAAGCGTCCCAAGCTTCTCTCTCTCACGCTCCAACGCTGCGTTC
TCTTCTTAACATGTTGCTCAATCCCCATTTCACTCTTGTGGCTCAACATG
TCCAAAATCTTCCTTATACTACACCAAGACATGAAAATCACAAAAATGGC
GCAAAACTACCTCCTTTACCTCCTCCCCGACCTCGTCACCAACTCCTTCC
TCCACCCAATCAGAGTCTACCTTCGAGCGCAGAACGTCACCCAACCGGTC
ACGTTAGCTTCCCTCGCCGGCACGCTCCTCCACGTCGGCTTCAACTTCGT
TCTCGTGAGACGCGGGGTGGCCGGAGTCGCCGCCGCCTCCGCCGCCTCCA
GCTTTTCGATTCTGGGACTGTTGCTCCTCTATGTGTGGATAAGTGGGGTC
CACCTAGACACGTGGAGTGCGCCGAGCCGAGAGTGTTTTACCGG
>CL17.Contig1_JD size 2915 gap 0 0%
GATATGAACAGAAGAAAAAGGGGGCAGATACATGTAAAACCTTCAGAAGA
AGAAGCATTCCAATAAATAACAAGATGTTATTTGCAAAACTTTAAATGTG
GAATAAAATAAACCAGGAGTGTTCCCCTTACACCTGCTTACCTTTACATC
TATTCAACACCATATTATATTTTCTGAATAAATCTAAAGCCGTACATACC
TTATTTCCACAAGTTACAAAGAATATTACACGCATAACTTTTCTTTGCTG
ACCAGACTAAAGCTATCTTGAGTATCCATTGGCAAGAACAGGGATCCTCA
CCTTGTGCCCTCTGCTTCCTTTCAATAACACCTCTCCAAAACTATAGGTT
CCTGTCACTGAGCGAACAGTGAGTGTCACAGTAAACTTACGTGATGCACC
TGCTCTAATGGTCATTGCAGGAGGATTCACGTCAATGGCAACTGCTGGTT
GCATCCTGGCTGTGATCACGTAGGTTTCTTCCTCATCAGCAACATTCGTG
ACAGTGCGTGTGACAATTTGAGTTCTTACAAGATGGGAAATTGTAATGGA
TGGAGTGTTTAAATTTGATGGGTGGCCCAGGCTGTTGTTACATGGCGAGT
TTGTGTAGTTCTTTATCTCATGAACATCAATGCCAGGTGTTGTGCACAAG
AACCCTAGATAATCCTCATATCCTGCGTCAAAGACTAGGCCAGGGTCCAA
GGCAGCTCTTGGATTAACGTGTCCACTCCCATAATCAAAAGGAGTAGCTT
TGACCAGCGTCATAGCTTCTGATTCAGATGTTTGCTGGGCTAGAAGAGGA
TTCCCTGCTCTGTCTAGAGTTGTTGATGTTGTCATCAAGGCTGATTTAAT
GGCAGCAGGGCTCCAATGAGGGTGCTTCTGCTTTATAAGAGCAGCTATTC
CAGCTATATGTGGTGCAGACATGCTGGTTCCAGAGATCATGGCAAACCCC
TCACCGACATAATTTGGCTCATCAGTTCCATTTGGACACCAAGCAGCCCA
AATCAATGAGCCAGGAGCTAATATATCTGGTTTGAGAAGATCTGCCTCTT
GGAAGCTGAAATCCTTTATATTTGGTCCTCGAGCAGAGAATAATGCCACC
TGTGGTGCAGATTTATGCAGAATAGGCATCAAACCATCACCGATTTTACC
TGTACCTTCAAACCTCTTTACCCGTCCAGTCCAATCTCTTGGTGTAGTGA
TATTATAATAATCTATAAGTTCCTTTGAATAGCTGGCATCTGTGATGAGA
ATCCCAGGAAGGCCGACAGGGACTGGATCAAATTTTGTTCCTGGGGAAAC
ATTTTCGACACAAAGAACAAACCCAACTGCACCAAGGGCCTTTGCTGTTT
CTGAGACTTTCTTGATTGATGCAGAGCCAACAACAAAATTGAAGGAATAA
CCGCAGAGAAGAATATTTCCCTTTATCAAGTTCTTGTTTAAAAGTTCTGG
TCTCTGGCAATCTGTGGGGCTGTACCTCATAACTGAAGAATCTAGCAACA
CATCATTTGCAGCAACCAATGTGTATGTTTCGTTCAAATGTGTGGAAGGT
GACAACCCAATTCCAGCTAAGGTTTTTCCATTTCCAAGGATCAAATGGTT
TTTATATCTACGATCATCAATTGCAGCTGCTACCGATGCTATCCATGGAC
TATATGAAACCATTGTCTTCGGAAAAGGACCACCATTTCCAGCAGCCTGT
GCGACAAATACACCAGCTTTCACAGCTCCAAGAAGTGTAGCATCAAAAGG
GTTCAAAAAGGTAGTTCTGGTGGCTGCTGGAGGACTGTTGGGTCCCACTG
AAAGGCTGAGTATATCCACTCCATCATATACAGCCTGATCAATTGCAGCA
ACTACATCTGCAACATACCCTCCAAACAGTCTATAAAGTGCCTTGTACAC
AGCAATCCTAGCACGAGGAGCCATCCCACTGGCTCTCCCAAATTCATGTC
CATGCATTCTCACAGGAATACCATTATTTCCAGCTGCAATAGAGGCAGTA
TGACTTCCATGCCCATCACCATCTAGAGGAGACGCAAAGTCAATTATAGG
GTTAAATGCCCCAGCAGCTATTGCAGCCTGAGCAAAATGTTGTGCTCCAA
CAATCTTCCCGTTGCAGTAACTTCTTTTAGTATCCGGATCAGCTTCACAT
TTTCCTCTATATTTTGGAACTGGCCCATATGGCTCAGCATTATGAGTTGC
AAAACTTGGGTGATGAGGATAGATCCCTGAGTCCACAAATCCAATGACAA
TGTCTTCTCCAGCCCTATCAAAGCCACCTCCAGTTGGCCAAACCCCAGTT
GGAAGCCCTAAAAATTGTGGGGTATGTGTTGTATGTTTCCTCACTTTCCA
ATCCCTCTCAACAGATTTCACTCCTGGAGCACGTCTTAGAGTTTCTGCCT
GTTCCGGTGAAATATGAACAGCAAACCCATTTATAAGATGTCGATAGCTA
TACAGTTTCTGGTATGTCCCTTCCTCAAACAGCAACCCAAGCAGCATGTC
ATGTTTTTTCTCAAGATGGCGAGCATATGAAGTAACCAATTCACTTTCGG
TATCAATCTTCTCATCAGATTCCACTGCAGTAGCTTCAAACCCATTAATA
CCTCCAGTGTAACTTATGACAGGCTCACCTTCAACAGTTACTATGTAAAT
CTCAGCATCCCCAGAAACCAGAAGTGCAGAAACAACAATCAACACACACC
CAAACTCCAACAATCTCATTTTGACCGACCAATCCCAACTCCAATAGCTT
ACAAGATTCTGATCCAAGTGGCCAGCAGTTGCTCCCTCTCATAAACTACT
TGACTTGATTCACATACACGTCAATGCACTCACTCATTCATTCACATTGC
GGTGATCAGTGATCTAACGATCAGTGATGAACCTGAAAGCCATGGAAGAA
GAAGAAGAAGAAGAA
>CL17.Contig2_JD size 2950 gap 0 0%
GATATGAACAGAAGAAAAAGGGGGCAGATACATGTAAAACCTTCAGAAGA
AGAAGCATTCCAATAAATAACAAGATGTTATTTGCAAAACTTTAAATGTG
GAATAAAATAAACCAGGAGTGTTCCCCTTACACCTGCTTACCTTTACATT
ACATTACATTACACCTATTCATGATTTAATACTATATATATAATTTAGAC
GAATAAATGTAGCGCCATACCTTATTCCCCACAAGTTACAAAGAATATTA
CAAGCAACACTGCTTTCCTTTGCTTTGCTGACCAAACTAAGCTATGACAT
CTATCTTCGGTATCCATTGGCCAGAACAGGAATCCTCACCTTGTGTCCTC
TGTTCCCTTTCATCAAAACCTCTCCAAAACTATAGGTTCCTCTCACTGAC
CGAACCGTCAGTGTCACTGAAAACTGTCGTGATGCGCCTGCTTTGATAGT
CATTGCCGGAGGGTTGACTTCAATGGCAACAGCTGGCTCCATTCTGGCTG
TGATCACATAGGTTTCTTCTTCGGCGACATTTGTGACCGTGCGTGTGACA
ACTTGAGTTCTCACCAGATGGGAAATTGTGATAGAAGGGGTGTTTAAATT
TGATGGCTTGCCCATGGTGGTGTTACATGGTGTGTGAGTGTAGTTCCTTA
TCTCATGAACGTCAATGCCTGGTGTTGTGCACAAGAACCCTAGATAGTCC
TCGTATCCTGCATCAAAGATGAGTCCAGGGTCCAAGGCAGCTGTTGGATC
AACATGTCCACTCCCATAATCAAAAGGAGTAGCTTTGACCAGCGTCATAG
CTTCTGATTCAGATGTTTGCTGGGCTAGAAGAGGATTCCCTGCTCTGTCT
AGAGTTGTTGATGTTGTCATCAAGGCTGATTTAATGGCAGCAGGGCTCCA
ATGAGGGTGCTTCTGCTTTATAAGAGCAGCTATTCCAGCTATATGTGGTG
CAGACATGCTGGTTCCAGAGATCATGGCAAACCCCTCACCGACATAATTT
GGCTCATCAGTTCCATTTGGACACCAAGCAGCCCAAATCAATGAGCCAGG
AGCTAATATATCTGGTTTGAGAAGATCTGCCTCTTGGAAGCTGAAATCCT
TTATATTTGGTCCTCGAGCAGAGAATAATGCCACCTGTGGTGCAGATTTA
TGCAGAATAGGCATCAAACCATCACCGATTTTACCTGTACCTTCAAACCT
CTTTACCCGTCCAGTCCAATCTCTTGGTGTAGTGATATTATAATAATCTA
TAAGTTCCTTTGAATAGCTGGCATCTGTGATGAGAATCCCAGGAAGGCCG
ACAGGGACTGGATCAAATTTTGTTCCTGGGGAAACATTTTCGACACAAAG
AACAAACCCAACTGCACCAAGGGCCTTTGCTGTTTCTGAGACTTTCTTGA
TTGATGCAGAGCCAACAACAAAATTGAAGGAATAACCGCAGAGAAGAATA
TTTCCCTTTATCAAGTTCTTGTTTAAAAGTTCTGGTCTCTGGCAATCTGT
GGGGCTGTACCTCATAACTGAAGAATCTAGCAACACATCATTTGCAGCAA
CCAATGTGTATGTTTCGTTCAAATGTGTGGAAGGTGACAACCCAATTCCA
GCTAAGGTTTTTCCATTTCCAAGGATCAAATGGTTTTTATATCTACGATC
ATCAATTGCAGCTGCTACCGATGCTATCCATGGACTATATGAAACCATTG
TCTTCGGAAAAGGACCACCATTTCCAGCAGCCTGTGCGACAAATACACCA
GCTTTCACAGCTCCAAGAAGTGTAGCATCAAAAGGGTTCAAAAAGGTAGT
TCTGGTGGCTGCTGGAGGACTGTTGGGTCCCACTGAAAGGCTGAGTATAT
CCACTCCATCATATACAGCCTGATCAATTGCAGCAACTACATCTGCAACA
TACCCTCCAAACAGTCTATAAAGTGCCTTGTACACAGCAATCCTAGCACG
AGGAGCCATCCCACTGGCTCTCCCAAATTCATGTCCATGCATTCTCACAG
GAATACCATTATTTCCAGCTGCAATAGAGGCAGTATGACTTCCATGCCCA
TCACCATCTAGAGGAGACGCAAAGTCAATTATAGGGTTAAATGCCCCAGC
AGCTATTGCAGCCTGAGCAAAATGTTGTGCTCCAACAATCTTCCCGTTGC
AGTAACTTCTTTTAGTATCCGGATCAGCTTCACATTTTCCTCTATATTTT
GGAACTGGCCCATATGGCTCAGCATTATGAGTTGCAAAACTTGGGTGATG
AGGATAGATCCCTGAGTCCACAAATCCAATGACAATGTCTTCTCCAGCCC
TATCAAAGCCACCTCCAGTTGGCCAAACCCCAGTTGGAAGCCCTAAAAAT
TGTGGGGTATGTGTTGTATGTTTCCTCACTTTCCAATCCCTCTCAACAGA
TTTCACTCCTGGAGCACGTCTTAGAGTTTCTGCCTGTTCCGGTGAAATAT
GAACAGCAAACCCATTTATAAGATGTCGATAGCTATACAGTTTCTGGTAT
GTCCCTTCCTCAAACAGCAACCCAAGCAGCATGTCATGTTTTTTCTCAAG
ATGGCGAGCATATGAAGTAACCAATTCACTTTCGGTATCAATCTTCTCAT
CAGATTCCACTGCAGTAGCTTCAAACCCATTAATACCTCCAGTGTAACTT
ATGACAGGCTCACCTTCAACAGTTACTATGTAAATCTCAGCATCCCCAGA
AACCAGAAGTGCAGAAACAACAATCAACACACACCCAAACTCCAACAATC
TCATTTTGACCGACCAATCCCAACTCCAATAGCTTACAAGATTCTGATCC
AAGTGGCCAGCAGTTGCTCCCTCTCATAAACTACTTGACTTGATTCACAT
ACACGTCAATGCACTCACTCATTCATTCACATTGCGGTGATCAGTGATCT
AACGATCAGTGATGAACCTGAAAGCCATGGAAGAAGAAGAAGAAGAAGAA
>CL17.Contig3_JD size 2964 gap 0 0%
GATATGAACAGAAGAAAAAGGGGGCAGATACATGTAAAACCTTCAGAAGA
AGAAGCATTCCAATAAATAACAAGATGTTATTTGCAAAACTTTAAATGTG
GAATAAAATAAACCAGGAGTGTTCCCCTTACACCTGCTTACCTTTACATT
ACATTACATTACACCTATTCATGATTTAATACTATATATATAATTTAGAC
GAATAAATGTAGCGCCATACCTTATTCCCCACAAGTTACAAAGAATATTA
CAAGCAACACTGCTTTCCTTTGCTTTGCTGACCAAACTAAGCTATGACAT
CTATCTTCGGTATCCATTGGCCAGAACAGGAATCCTCACCTTGTGTCCTC
TGTTCCCTTTCATCAAAACCTCTCCAAAACTATAGGTTCCTCTCACTGAC
CGAACCGTCAGTGTCACTGAAAACTGTCGTGATGCGCCTGCTTTGATAGT
CATTGCCGGAGGGTTGACTTCAATGGCAACAGCTGGCTCCATTCTGGCTG
TGATCACATAGGTTTCTTCTTCGGCGACATTTGTGACCGTGCGTGTGACA
ACTTGAGTTCTCACCAGATGGGAAATTGTGATAGAAGGGGTGTTTAAATT
TGATGGCTTGCCCATGGTGGTGTTACATGGTGTGTGAGTGTAGTTCCTTA
TCTCATGAACGTCAATGCCTGGTGTTGTGCACAAGAACCCTAGATAGTCC
TCGTATCCTGCATCAAAGATGAGTCCAGGGTCCAAGGCAGCTGTTGGATC
AACATGTCCACTCCCATAATCAAAAGGAGTAGCTTTGACCAGCGTCATAG
CTTCTGATTCAGATGTTTGCTGGGCTAGAAGAGGATTCCCTGCTCTGTCT
AGAGTTGTTGATGTTGTCATCAAGGCTGATTTAATGGCAGCAGGGCTCCA
ATGAGGGTGCTTCTGCTTTATAAGAGCAGCTATTCCAGCTATATGTGGTG
CAGACATGCTGGTTCCAGAGATCATGGCAAACCCCTCACCGACATAATTT
GGCTCATCAGTTCCATTTGGACACCAAGCAGCCCAAATCAATGAGCCAGG
AGCTAATATATCTGGTTTGAGAAGATCTGCCTCTTGGAAGCTGAAATCCT
TTATATTTGGTCCTCGAGCAGAGAATAATGCCACCTGTGGTGCAGATTTA
TGCAGAATAGGCATCAAACCATCACCGATTTTACCTGTACCTTCAAACCT
CTTTACCCGTCCAGTCCAATCTCTTGGTGTAGTGATATTATAATAATCTA
TAAGTTCCTTTGAATAGCTGGCATCTGTGATGAGAATCCCAGGAAGGCCG
ACAGGGACTGGATCAAATTTTGTTCCTGGGGAAACATTTTCGACACAAAG
AACAAACCCAACTGCACCAAGGGCCTTTGCTGTTTCTGAGACTTTCTTGA
TTGATGCAGAGCCAACAACAAAATTGAAGGAATAACCGCAGAGAAGAATA
TTTCCCTTTATCAAGTTCTTGTTTAAAAGTTCTGGTCTCTGGCAATCTGT
GGGGCTGTACCTCATAACTGAAGAATCTAGCAACACATCATTTGCAGCAA
CCAATGTGTATGTTTCGTTCAAATGTGTGGAAGGTGACAACCCAATTCCA
GCTAAGGTTTTTCCATTTCCAAGGATCAAATGGTTTTTATATCTACGATC
ATCAATTGCAGCTGCTACCGATGCTATCCATGGACTATATGAAACCATTG
TCTTCGGAAAAGGACCACCATTTCCAGCAGCCTGTGCGACAAATACACCA
GCTTTCACAGCTCCAAGAAGTGTAGCATCAAAAGGGTTCAAAAAGGTAGT
TCTGGTGGCTGCTGGAGGACTGTTGGGTCCCACTGAAAGGCTGAGTATAT
CCACTCCATCATATACAGCCTGATCAATTGCAGCAACTACATCTGCAACA
TACCCTCCAAACAGTCTATAAAGTGCCTTGTACACAGCAATCCTAGCACG
AGGAGCCATCCCACTGGCTCTCCCAAATTCATGTCCATGCATTCTCACAG
GAATACCATTATTTCCAGCTGCAATAGAGGCAGTATGACTTCCATGCCCA
TCACCATCTAGAGGAGACGCAAAGTCAATTATAGGGTTAAATGCCCCAGC
AGCTATTGCAGCCTGAGCAAAATGTTGTGCTCCAACAATCTTCCCGTTGC
AGTAACTTCTTTTAGTATCCGGATCAGCTTCACATTTTCCTCTATATTTT
GGAACTGGCCCATATGGCTCAGCATTATGAGTTGCAAAACTTGGGTGATG
AGGATAGATCCCTGAGTCCACAAATCCAATGACAATGTCTTCTCCAGCCC
TATCAAAGCCACCTCCAGTTGGCCAAACCCCAGTTGGAAGCCCTAAAAAT
TGTGGGGTATGTGTTGTATGTTTCCTCACTTTCCAATCCCTCTCAACAGA
TTTCACTCCTGGAGCACGTCTTAGAGTTTCTGCCTGTTCCGGTGAAATAT
GAACAGCAAACCCATTTATAAGATGTCGATAGCTATACAGTTTCTGGTAT
GTCCCTTCCTCAAACAGCAACCCAAGCAGCATGTCATGTTTTTTCTCAAG
ATGGCGAGCATATGAAGTAACCAATTCACTTTCGGTATCAATCTTCTCAT
CAGATTCCACTGCAGTAGCTTCAAACCCATTAATACCTCCAGTGTAACTT
ATGACAGGCTCACCTTCAACAGTTACTATGTAAATCTCAGCATCCCCAGA
AACCAGAAGTGCAGAAACAACAATCAACACACACCCAAACTCCAACAATC
TCATTTTGACCGACCAATCCCAACTCCAATAGCTTACAAGATCAATGCCC
ACTCACTCTGATCCAAGTGGCCAGCAGTTGCTCCCTCTCATAAACTACTT
GACTTGATTCACATACACGTCAATGCACTCACTCATTCATTCACATTGCG
GTGATCAGTGATCTAACGATCAGTGATGAACCTGAAAGCCATGGAAGAAG
AAGAAGAAGAAGAA
>CL17.Contig4_JD size 2080 gap 0 0%
GGAGCTAATATATCTGGTTTGAGAAGATCTGCCTCTTGGAAGCTAAAGTC
CTTTATATTTGGTCCTCTGGCAGAAAAAACTGCTACTTGTGGTGCAGATT
TGTGGAGAATAGGCATCAAACCGTCCTCAATTTTACCTGTACCTGTGAAA
GTCTTCACCCTTCCAGTCCAGTCTCTTGGTGTGGAAATATTATAATAATC
TATCAGTTCCTTTGATTTACTGGTATCTGTGATAAGAATCCCGGGAATGC
CAACGGGGACCGGATCAAATTTTGCTCCAGGAGAAACATTTTCAACACAC
AGAACAAATCCAACTGCTCCAAGGGCCTTTGCTGTTTCTGAGACCTGTTT
TATTGATGCAGAACCAACAACAAAATTGTAAGAATAGCCACAGAGAAGAA
TATTTCCCTTTATTAAGTTCTTGTTAAAAACTTCTGGCCTCTGACAATCA
GTGGGGCTGTACTTCGTAACAGAAGAATCAAGAAGCGCATCATTTGCGGC
AACCAATGTGTATGTTTGGTTTATACGTGTAGAAGGTGACAATCCAATTC
CAGCTAAGATTTTTCCATTTCCAAGGATCAAATGGTTTTTGTATCTACGA
TCATCAATTGCAGCAGCCACTGTTGCTATCCATGGACTGTATGAAACTAA
TGACTTGGGAAAAGGACCACCATTTCCAGCAGCCTGTGCGACAAATACAC
CAGCTTTCACAGCTCCAAGAAGTGTAGCATCAAAAGGATTCAAAAACGTA
GTTTTGGTGTTTGATGGAGGACTATTTGGTCCAACTGATAGGCTAATTAT
ATCCACCCCATCATGCACAGCCTGATCAATTGCAGCAACTACATCTGCAA
CAAATCCTCCAAAAAGTCTATAAAGTGCTTTATACACAGCAATCCTGAAG
ACACAAAACATCAAGTAGTTCCCGGTTTTAAAGAAAAAGGTGATCAATTG
GGGAGGCGTCATTCCTCACCTGGCACGGGGAGCCATTCCGCTTGCTTTCC
CGAATTCATGCCCGTACATCCTCACTGGAATTCCATTTCTTCCGGCTGCA
ATAGAGGCTGTATGACTCCCATGCCCATCTCCATCGAGAGGTGAATCAAA
ATCAATTGAAGGGTTAAATGCCCCCGCCGCTATTGCAGCTTGCGCAAAAT
GTTGTGCTCCGATAATTTTCCCATTACAAAAACTTCTTTTAGTTCCAGGA
TCAACCTCACATTTTCCTTTATATCTCGAAACAGGCCCATAGGGTTCAGT
GTTATAAGTGGTAAAGCTTGGATGGTGAGGGTAGATTCCAGAGTCCACAA
ATCCAATCACAATGTCTTCTCCAGCCCTCTCATAGCCACCACCTGTTGGC
CACACCCCAGTTGGAAGCCCCAAAAATTGTGGGGTATGTGTCGTGAGCCT
CTTCACCTTCCAGTCCCTCTCAACAGATTTAACCCCAGGAGCATGTCGAA
GAGTTTCTGCCTGTTCGGGGGAAAGATGAACAGCAAACCCATTTATAAGA
TGTCGATAGCTATAGAGTTTCTCATACGTCCCACGCTCAAACAGCAACCC
CAGAAGCAAGTCGTGTCTCTTTTCAAGGTGACGAGCATAAGAAACCACCA
CCTCACTCGTGGAGTCAAGCTTGTGATCATCATCATCAGATTCCACCGCA
GTGGCTTCAAAGCCATCGACACCACCCCTGTAACTTATAACAGGCTCTCC
TTCAACAGTCACTATGTAAATCTCTGCCTTCCCGAATTTCGCAAGGCCAA
ACAGAATTATCATAAATACACACACGAACTCCGACCTCATTTCTCACCAA
TGCAGTCACAATCTCAATAAATAAATCACTGCAAGCTTTAGATCTGCGTG
AACGAGAGTGCGATCGGAGAAGAGCAAAGCGCGTGGAGAAGACGATGGAG
AGAATAAAGGAGCGAAGCGAAAAGTGAAAGCGAAGAAAGAATCGTGCTCG
AGAAGAAAAAGAAGAAGGTTGAAAGAATGAATGAATGATTGATTCAGATA
CACGCCATTCCAACGGTGATCGGAGAATGAGATCTAACGGTCACCGTTCG
TTGTTGAGCATAGTGAAAGAGTGAGTGAGT
>CL17.Contig5_JD size 2005 gap 0 0%
GGAGCTAATATATCTGGTTTGAGAAGATCTGCCTCTTGGAAGCTAAAGTC
CTTTATATTTGGTCCTCTGGCAGAAAAAACTGCTACTTGTGGTGCAGATT
TGTGGAGAATAGGCATCAAACCGTCCTCAATTTTACCTGTACCTGTGAAA
GTCTTCACCCTTCCAGTCCAGTCTCTTGGTGTGGAAATATTATAATAATC
TATCAGTTCCTTTGATTTACTGGTATCTGTGATAAGAATCCCGGGAATGC
CAACGGGGACCGGATCAAATTTTGCTCCAGGAGAAACATTTTCAACACAC
AGAACAAATCCAACTGCTCCAAGGGCCTTTGCTGTTTCTGAGACCTGTTT
TATTGATGCAGAACCAACAACAAAATTGTAAGAATAGCCACAGAGAAGAA
TATTTCCCTTTATTAAGTTCTTGTTAAAAACTTCTGGCCTCTGACAATCA
GTGGGGCTGTACTTCGTAACAGAAGAATCAAGAAGCGCATCATTTGCGGC
AACCAATGTGTATGTTTGGTTTATACGTGTAGAAGGTGACAATCCAATTC
CAGCTAAGATTTTTCCATTTCCAAGGATCAAATGGTTTTTGTATCTACGA
TCATCAATTGCAGCAGCCACTGTTGCTATCCATGGACTGTATGAAACTAA
TGACTTGGGAAAAGGACCACCATTTCCAGCAGCCTGTGCGACAAATACAC
CAGCTTTCACAGCTCCAAGAAGTGTAGCATCAAAAGGATTCAAAAACGTA
GTTTTGGTGTTTGATGGAGGACTATTTGGTCCAACTGATAGGCTAATTAT
ATCCACCCCATCATGCACAGCCTGATCAATTGCAGCAACTACATCTGCAA
CAAATCCTCCAAAAAGTCTATAAAGTGCTTTATACACAGCAATCCTGGCA
CGGGGAGCCATTCCGCTTGCTTTCCCGAATTCATGCCCGTACATCCTCAC
TGGAATTCCATTTCTTCCGGCTGCAATAGAGGCTGTATGACTCCCATGCC
CATCTCCATCGAGAGGTGAATCAAAATCAATTGAAGGGTTAAATGCCCCC
GCCGCTATTGCAGCTTGCGCAAAATGTTGTGCTCCGATAATTTTCCCATT
ACAAAAACTTCTTTTAGTTCCAGGATCAACCTCACATTTTCCTTTATATC
TCGAAACAGGCCCATAGGGTTCAGTGTTATAAGTGGTAAAGCTTGGATGG
TGAGGGTAGATTCCAGAGTCCACAAATCCAATCACAATGTCTTCTCCAGC
CCTCTCATAGCCACCACCTGTTGGCCACACCCCAGTTGGAAGCCCCAAAA
ATTGTGGGGTATGTGTCGTGAGCCTCTTCACCTTCCAGTCCCTCTCAACA
GATTTAACCCCAGGAGCATGTCGAAGAGTTTCTGCCTGTTCGGGGGAAAG
ATGAACAGCAAACCCATTTATAAGATGTCGATAGCTATAGAGTTTCTCAT
ACGTCCCACGCTCAAACAGCAACCCCAGAAGCAAGTCGTGTCTCTTTTCA
AGGTGACGAGCATAAGAAACCACCACCTCACTCGTGGAGTCAAGCTTGTG
ATCATCATCATCAGATTCCACCGCAGTGGCTTCAAAGCCATCGACACCAC
CCCTGTAACTTATAACAGGCTCTCCTTCAACAGTCACTATGTAAATCTCT
GCCTTCCCGAATTTCGCAAGGCCAAACAGAATTATCATAAATACACACAC
GAACTCCGACCTCATTTCTCACCAATGCAGTCACAATCTCAATAAATAAA
TCACTGCAAGCTTTAGATCTGCGTGAACGAGAGTGCGATCGGAGAAGAGC
AAAGCGCGTGGAGAAGACGATGGAGAGAATAAAGGAGCGAAGCGAAAAGT
GAAAGCGAAGAAAGAATCGTGCTCGAGAAGAAAAAGAAGAAGGTTGAAAG
AATGAATGAATGATTGATTCAGATACACGCCATTCCAACGGTGATCGGAG
AATGAGATCTAACGGTCACCGTTCGTTGTTGAGCATAGTGAAAGAGTGAG
TGAGT
>CL17.Contig6_JD size 2929 gap 0 0%
GATATGAACAGAAGAAAAAGGGGGCAGATACATGTAAAACCTTCAGAAGA
AGAAGCATTCCAATAAATAACAAGATGTTATTTGCAAAACTTTAAATGTG
GAATAAAATAAACCAGGAGTGTTCCCCTTACACCTGCTTACCTTTACATC
TATTCAACACCATATTATATTTTCTGAATAAATCTAAAGCCGTACATACC
TTATTTCCACAAGTTACAAAGAATATTACACGCATAACTTTTCTTTGCTG
ACCAGACTAAAGCTATCTTGAGTATCCATTGGCAAGAACAGGGATCCTCA
CCTTGTGCCCTCTGCTTCCTTTCAATAACACCTCTCCAAAACTATAGGTT
CCTGTCACTGAGCGAACAGTGAGTGTCACAGTAAACTTACGTGATGCACC
TGCTCTAATGGTCATTGCAGGAGGATTCACGTCAATGGCAACTGCTGGTT
GCATCCTGGCTGTGATCACGTAGGTTTCTTCCTCATCAGCAACATTCGTG
ACAGTGCGTGTGACAATTTGAGTTCTTACAAGATGGGAAATTGTAATGGA
TGGAGTGTTTAAATTTGATGGGTGGCCCAGGCTGTTGTTACATGGCGAGT
TTGTGTAGTTCTTTATCTCATGAACATCAATGCCAGGTGTTGTGCACAAG
AACCCTAGATAATCCTCATATCCTGCGTCAAAGACTAGGCCAGGGTCCAA
GGCAGCTCTTGGATTAACGTGTCCACTCCCATAATCAAAAGGAGTAGCTT
TGACCAGCGTCATAGCTTCTGATTCAGATGTTTGCTGGGCTAGAAGAGGA
TTCCCTGCTCTGTCTAGAGTTGTTGATGTTGTCATCAAGGCTGATTTAAT
GGCAGCAGGGCTCCAATGAGGGTGCTTCTGCTTTATAAGAGCAGCTATTC
CAGCTATATGTGGTGCAGACATGCTGGTTCCAGAGATCATGGCAAACCCC
TCACCGACATAATTTGGCTCATCAGTTCCATTTGGACACCAAGCAGCCCA
AATCAATGAGCCAGGAGCTAATATATCTGGTTTGAGAAGATCTGCCTCTT
GGAAGCTGAAATCCTTTATATTTGGTCCTCGAGCAGAGAATAATGCCACC
TGTGGTGCAGATTTATGCAGAATAGGCATCAAACCATCACCGATTTTACC
TGTACCTTCAAACCTCTTTACCCGTCCAGTCCAATCTCTTGGTGTAGTGA
TATTATAATAATCTATAAGTTCCTTTGAATAGCTGGCATCTGTGATGAGA
ATCCCAGGAAGGCCGACAGGGACTGGATCAAATTTTGTTCCTGGGGAAAC
ATTTTCGACACAAAGAACAAACCCAACTGCACCAAGGGCCTTTGCTGTTT
CTGAGACTTTCTTGATTGATGCAGAGCCAACAACAAAATTGAAGGAATAA
CCGCAGAGAAGAATATTTCCCTTTATCAAGTTCTTGTTTAAAAGTTCTGG
TCTCTGGCAATCTGTGGGGCTGTACCTCATAACTGAAGAATCTAGCAACA
CATCATTTGCAGCAACCAATGTGTATGTTTCGTTCAAATGTGTGGAAGGT
GACAACCCAATTCCAGCTAAGGTTTTTCCATTTCCAAGGATCAAATGGTT
TTTATATCTACGATCATCAATTGCAGCTGCTACCGATGCTATCCATGGAC
TATATGAAACCATTGTCTTCGGAAAAGGACCACCATTTCCAGCAGCCTGT
GCGACAAATACACCAGCTTTCACAGCTCCAAGAAGTGTAGCATCAAAAGG
GTTCAAAAAGGTAGTTCTGGTGGCTGCTGGAGGACTGTTGGGTCCCACTG
AAAGGCTGAGTATATCCACTCCATCATATACAGCCTGATCAATTGCAGCA
ACTACATCTGCAACATACCCTCCAAACAGTCTATAAAGTGCCTTGTACAC
AGCAATCCTAGCACGAGGAGCCATCCCACTGGCTCTCCCAAATTCATGTC
CATGCATTCTCACAGGAATACCATTATTTCCAGCTGCAATAGAGGCAGTA
TGACTTCCATGCCCATCACCATCTAGAGGAGACGCAAAGTCAATTATAGG
GTTAAATGCCCCAGCAGCTATTGCAGCCTGAGCAAAATGTTGTGCTCCAA
CAATCTTCCCGTTGCAGTAACTTCTTTTAGTATCCGGATCAGCTTCACAT
TTTCCTCTATATTTTGGAACTGGCCCATATGGCTCAGCATTATGAGTTGC
AAAACTTGGGTGATGAGGATAGATCCCTGAGTCCACAAATCCAATGACAA
TGTCTTCTCCAGCCCTATCAAAGCCACCTCCAGTTGGCCAAACCCCAGTT
GGAAGCCCTAAAAATTGTGGGGTATGTGTTGTATGTTTCCTCACTTTCCA
ATCCCTCTCAACAGATTTCACTCCTGGAGCACGTCTTAGAGTTTCTGCCT
GTTCCGGTGAAATATGAACAGCAAACCCATTTATAAGATGTCGATAGCTA
TACAGTTTCTGGTATGTCCCTTCCTCAAACAGCAACCCAAGCAGCATGTC
ATGTTTTTTCTCAAGATGGCGAGCATATGAAGTAACCAATTCACTTTCGG
TATCAATCTTCTCATCAGATTCCACTGCAGTAGCTTCAAACCCATTAATA
CCTCCAGTGTAACTTATGACAGGCTCACCTTCAACAGTTACTATGTAAAT
CTCAGCATCCCCAGAAACCAGAAGTGCAGAAACAACAATCAACACACACC
CAAACTCCAACAATCTCATTTTGACCGACCAATCCCAACTCCAATAGCTT
ACAAGATCAATGCCCACTCACTCTGATCCAAGTGGCCAGCAGTTGCTCCC
TCTCATAAACTACTTGACTTGATTCACATACACGTCAATGCACTCACTCA
TTCATTCACATTGCGGTGATCAGTGATCTAACGATCAGTGATGAACCTGA
AAGCCATGGAAGAAGAAGAAGAAGAAGAA
>CL18.Contig1_JD size 685 gap 0 0%
AATCCTTGGGATAAGAAAGCAAAGGCCATGTCTGATTTTGGTGACGATGA
GTACAAGCACATGCTGTGTGTAGAGGCTGCTGCTATTGAGAAGCCAATCA
CTTTGAAACCTGGGGAAGAATGGAAAGGAAGGTTAGAGCTTTCAGCTGTT
CCCTCTAGTTATTGCAGTGGACAACTTGATCCCCAGAGAGTTCTCCTGGG
AAGCTGAATGATCTTTGTTGTGTTCTGTGTCCTGTACAGATTTATCTGCA
GGTAGCTTGTTGCAACATTTATGGATGTTAAAAAGGAAAGTGTCTTCAGT
AATTTTGCCCCTTCATGTTTCATTTAAGTCTGTGGTGGACAGATGAACTC
ATGTTGGATAGATTTTTATTAAACTTTTATTTTTTCCCCTGTAATGGATG
ACAAACTGAACAAAGCGTATTAAGCTGTTGAGGCCACAGTTGTTGCCATG
GATGGCATGGAAGATCGCAATTACAGCCTACAATTCAACAGATTTTCACG
TTGGGTTGAATGGCCTAGACCCAGAGGGATTCATTTTGAATTCATAGTTT
TTTGGGTTCTTAAATCCCTGTAAGTTGTTTTTTCTAAATGTTATAGGGCA
TTGAACACACCCTTTAAGAGTATTTTATAATGCTAAAGGAGTGTACAACA
GAAGAACGATTGACAAGTGATTAAATATTTCTGGG
>CL18.Contig2_JD size 1302 gap 0 0%
AATCCTTGGGATAAGAAAGCAAAGGCCATGTCTGATTTTGGTGACGATGA
GTACAAGCACATGCTGTGTGTAGAGGCTGCTGCTATTGAGAAGCCAATCA
CTTTGAAACCTGGGGAAGAATGGAAAGGAAGGTTAGAGCTTTCAGCTGTT
CCCTCTAGTTATTGCAGTGGACAACTTGATCCCCAGAGAGTTCTCCTGGG
AAGCTGAATGATCTTTGTTGTGTTCTGTGTCCTGTACAGGTAATAACCGT
ATATTTTTATATTTCAATTCAAATATCCTTTAACATTACCATAAAAAACG
ACCTAAGCCTCGGCTTACATTTGTCCTCCTTAAATTTTGGAAACAAAAGA
ATTTTGAGTAGATATTTAATAGATACCAATTTAAAATCCAGAGAGTAATT
GAAAGAAAGCAATATACCATGTGAAATCAACTTTTCTTAATACACAACCC
TCTATATATGTCTTACCTTTGCTACTATAGTTAGAGAGGAGAAGGTCTTA
ATAGAGGCTCTTCCATTCAGTTCTTTGGGCCCATCTTTATTTCTTCTTAC
ATATACTTTAATAACCAGGCTTTTTGTCGACAATTTATTTTCCTACATTT
TTTTTGTCGTGCGTGTCTCCATTTTGCTCCGTGTTACTGCAGAGCAGAAT
TAAGAATTGGGTATTATCCTCTCCAAATGACATATTATTGCTTAAGCTGA
TGCATATCAATTGTAGCTCCTGGCTCTGAAATTGAGTTTTCTTGGGCTTT
GATATTGATGATTTATTAATAAAAGATTTAAACTGTTAGTTGCTCGGTTG
TCTTTTATACATGTGTTAATCCATTTAAATGTGTCACTAATAATCCTTTA
GGAAAGATTTATCTGCAGGTAGCTTGTTGCAACATTTATGGATGTTAAAA
AGGAAAGTGTCTTCAGTAATTTTGCCCCTTCATGTTTCATTTAAGTCTGT
GGTGGACAGATGAACTCATGTTGGATAGATTTTTATTAAACTTTTATTTT
TTCCCCTGTAATGGATGACAAACTGAACAAAGCGTATTAAGCTGTTGAGG
CCACAGTTGTTGCCATGGATGGCATGGAAGATCGCAATTACAGCCTACAA
TTCAACAGATTTTCACGTTGGGTTGAATGGCCTAGACCCAGAGGGATTCA
TTTTGAATTCATAGTTTTTTGGGTTCTTAAATCCCTGTAAGTTGTTTTTT
CTAAATGTTATAGGGCATTGAACACACCCTTTAAGAGTATTTTATAATGC
TAAAGGAGTGTACAACAGAAGAACGATTGACAAGTGATTAAATATTTCTG
GG
>CL19.Contig1_JD size 457 gap 0 0%
GACTTTCTGTCAAGTTCAATTTCTTGTATGCAACTGTGCTTGACATAATC
GATAACTTCTGAATCTTCAACATGCGGTAATTCTTGATGAGAGATATGGT
CAGTGTCACGTTGAACAAAGTCAAGAGTATGTGATCTTCTCTGGACATCT
TCCCTTGGTAACTGTATTTTGTTTGTTTCTGCAATAGCTTTTACTTCTTC
CTGTTGACCAAAACTTTTATCATCCTCAATCCATTCTTTTACTTTGGTAG
CAGATGTTTGAACCTTGTCATGTTCTTCAGTATAGCTATTCGTGTTTATT
TCTGCGATGTCCTCAGCAACATATAGTGGTGTTTGTTCCTCTTTAGATTT
TTTATTTGCAATGTCTTCTTCTAGTTTCCTCTGTTCTTGTTTAATGCCAT
CAACTGTTTTGGTTATGTCCACTACTGCAATTGTTGTTGGTTGCGGAACT
TCATCTT
>CL19.Contig2_JD size 156 gap 0 0%
GAAAGTCCACTATTGTTCAGGAAACTGAAAAAACTGAGACCATCAGCAAA
GAAACAGAGAATTTAGGTACAAATGATGCAAGTGAAATCAGTGCAAAGGA
AGAAACAGATGTCAAAATATTGGCTGATTTGAAGATGCCAAAGTCAGAAA
TCCAAG
>CL19.Contig3_JD size 1191 gap 0 0%
GAAACATTGCCCGTTGATGGATCAAAAGTAATTGATAATGCCAAACAAAG
CTGCATACCTGAAATCGAACTTCACAAAAATTCCTTGGTTGCCCAGGAAA
GTGAAAAACCTGAAACCAAGAACAATGTCAACATAATAACAAAGAATTTC
GATGACAAGGACGCAAGTGAAATCAGAGCAGAGGAAGTATCGTATGACAA
ACAAGTAACAGAAGTGGAAAGATCAAAGTCATTGACAGAAGAATACGAAG
TTCCACAACCAATAGCAATTACAGTAGCAGTTGGAACTGAAATAGTTGAT
GACAGTAATCAAGAAAAGATACAGCACGAAGAGGACGTTTCAGAGAAAAA
ATCTAGCAACGAGGAACAATCACCACACTATATTGATGAGGACACTGCCC
AAATAAACACTAATAGTTATCCTGATGAACATGACAAGGATCTAACACCT
CATGCCAAGGGAAAAGAAGGGATTGAGAATGAGGAAAATTTGGATCAAAC
GGAAAAAGCCAAAGGTATTGACAAAACAAGCAAAATGAAGATACCAGAGG
AAGAAATCCAGATAAGATCAACACCACCTGCCATTGTTCAAGATGACATT
GATCAAATCTCGCAGCAAGAAATACTGCATGTTGATGAATCAAAAGTTAT
CGAGCATATCAAGCAAAACTGGACACCAGAAATGGAATTTGACAGAAAGT
CCACAATTATTCAGGAAACTGAAAAACCTGAGACCAAGGACAACGTCGGC
[truncated: 63,536 more rows]
