# Supplementary material for: De novo transcriptomic analysis of cowpea (Vigna unguiculata L. Walp.) for genic SSR marker development
Source: BMC Genet. 2017 Jul 11;18:65. doi: 10.1186/s12863-017-0531-5 (PMC5504845; doi:10.1186/s12863-017-0531-5)
Supplement: Supplementary file 2 — Unigenes that were annotated in the Nr database. (XLS 7296 kb) [file 12863_2017_531_MOESM2_ESM.xls]

## Sheet: Sheet1
Additional file 2: Unigenes that were annotated in Nr database
Gene ID	Nr-ID	Nr-Score	Nr-Evalue	Nr-annotation
CL1Contig1	gi|356559444|ref|XP_003548009.1|	1100.1	0	PREDICTED: wall-associated receptor kinase-like 14-like [Glycine max]
CL1Contig2	gi|356496836|ref|XP_003517271.1|	271.2	3e-72	PREDICTED: wall-associated receptor kinase-like 14-like [Glycine max]
CL10Contig1	gi|356554704|ref|XP_003545683.1|	836.3	0	PREDICTED: UDP-glycosyltransferase 85A2-like [Glycine max]
CL10Contig2	gi|356557567|ref|XP_003547087.1|	95.1	3e-19	PREDICTED: LOW QUALITY PROTEIN: UDP-glycosyltransferase 85A7-like [Glycine max]
CL10Contig3	gi|357496711|ref|XP_003618644.1|	67.8	6e-11	Cytokinin-O-glucosyltransferase [Medicago truncatula] >gi|355493659|gb|AES74862.1| Cytokinin-O-glucosyltransferase [Medicago truncatula]
CL100Contig1	gi|363807054|ref|NP_001242327.1|	323.2	4e-87	uncharacterized protein LOC100790639 [Glycine max]
CL100Contig2	gi|363807054|ref|NP_001242327.1|	48.9	1e-82	uncharacterized protein LOC100790639 [Glycine max]
CL100Contig3	gi|363807054|ref|NP_001242327.1|	323.2	9e-87	uncharacterized protein LOC100790639 [Glycine max]
CL100Contig4	gi|363807054|ref|NP_001242327.1|	323.2	4e-87	uncharacterized protein LOC100790639 [Glycine max]
CL100Contig5	gi|363807054|ref|NP_001242327.1|	48.9	1e-82	uncharacterized protein LOC100790639 [Glycine max]
CL100Contig6	gi|363807054|ref|NP_001242327.1|	48.9	4e-82	uncharacterized protein LOC100790639 [Glycine max]
CL1000Contig1	--	--	--	--
CL1000Contig2	gi|7024230|gb|AAF15296.2|AF204210_1	373.2	2e-102	lipoxygenase [Phaseolus vulgaris]
CL1001Contig1	gi|255565146|ref|XP_002523565.1|	226.5	4e-58	conserved hypothetical protein [Ricinus communis] >gi|223537127|gb|EEF38760.1| conserved hypothetical protein [Ricinus communis]
CL1001Contig2	gi|255565146|ref|XP_002523565.1|	226.5	5e-58	conserved hypothetical protein [Ricinus communis] >gi|223537127|gb|EEF38760.1| conserved hypothetical protein [Ricinus communis]
CL1002Contig1	gi|356550208|ref|XP_003543480.1|	750.4	0	PREDICTED: F-box/kelch-repeat protein At5g60570-like [Glycine max]
CL1002Contig2	gi|356550208|ref|XP_003543480.1|	772.3	0	PREDICTED: F-box/kelch-repeat protein At5g60570-like [Glycine max]
CL1002Contig3	gi|356544608|ref|XP_003540741.1|	140.2	9e-33	PREDICTED: F-box/kelch-repeat protein At5g60570-like [Glycine max]
CL1002Contig4	gi|356544608|ref|XP_003540741.1|	314.7	3e-85	PREDICTED: F-box/kelch-repeat protein At5g60570-like [Glycine max]
CL1003Contig1	gi|356499350|ref|XP_003518504.1|	632.5	4e-180	PREDICTED: GDSL esterase/lipase At4g10955-like [Glycine max]
CL1003Contig2	gi|356524223|ref|XP_003530730.1|	181	4e-45	PREDICTED: GDSL esterase/lipase At4g10955-like [Glycine max]
CL1004Contig1	gi|356510165|ref|XP_003523810.1|	515.8	6e-145	PREDICTED: uncharacterized protein DDB_G0288155-like [Glycine max]
CL1005Contig1	gi|356528879|ref|XP_003533025.1|	959.5	0	PREDICTED: uncharacterized protein LOC100820110 [Glycine max]
CL1005Contig2	gi|462412684|gb|EMJ17733.1|	105.1	8e-22	hypothetical protein PRUPE_ppa026719mg [Prunus persica]
CL1006Contig1	gi|356542934|ref|XP_003539919.1|	908.3	0	PREDICTED: cytokinin dehydrogenase 6-like [Glycine max]
CL1006Contig2	gi|356539470|ref|XP_003538221.1|	134	6e-31	PREDICTED: cytokinin dehydrogenase 6-like [Glycine max]
CL1007Contig1	gi|409032218|gb|AFV08661.1|	79.7	1e-14	subtilisin-like protease [Glycine max]
CL1007Contig2	gi|357462409|ref|XP_003601486.1|	123.6	9e-28	Subtilisin-like protease [Medicago truncatula] >gi|355490534|gb|AES71737.1| Subtilisin-like protease [Medicago truncatula]
CL1007Contig3	gi|33621210|gb|AAQ23176.1|	1345.5	0	subtilisin-like protease [Glycine max] >gi|409032216|gb|AFV08660.1| subtilisin-like protease [Glycine max]
CL1008Contig1	gi|356552366|ref|XP_003544539.1|	1067	0	PREDICTED: beta-fructofuranosidase, insoluble isoenzyme CWINV1-like [Glycine max]
CL1008Contig2	gi|356562173|ref|XP_003549346.1|	108.2	4e-23	PREDICTED: fructan 6-exohydrolase-like [Glycine max]
CL1008Contig3	gi|356562175|ref|XP_003549347.1|	92.8	1e-18	PREDICTED: fructan 6-exohydrolase-like [Glycine max]
CL1009Contig1	gi|356567976|ref|XP_003552190.1|	1233.4	0	PREDICTED: L-type lectin-domain containing receptor kinase S.4-like [Glycine max]
CL1009Contig2	gi|356496074|ref|XP_003516895.1|	161	5e-39	PREDICTED: L-type lectin-domain containing receptor kinase S.4-like [Glycine max]
CL101Contig1	gi|462398167|gb|EMJ03835.1|	53.5	1e-06	hypothetical protein PRUPE_ppa012070mg [Prunus persica]
CL101Contig2	gi|462398167|gb|EMJ03835.1|	68.9	1e-10	hypothetical protein PRUPE_ppa012070mg [Prunus persica]
CL101Contig3	gi|462398167|gb|EMJ03835.1|	68.9	1e-10	hypothetical protein PRUPE_ppa012070mg [Prunus persica]
CL101Contig4	gi|462398167|gb|EMJ03835.1|	69.3	1e-10	hypothetical protein PRUPE_ppa012070mg [Prunus persica]
CL1010Contig1	gi|356531941|ref|XP_003534534.1|	249.6	1e-65	PREDICTED: 7-methylxanthosine synthase 1-like [Glycine max]
CL1010Contig2	gi|356531941|ref|XP_003534534.1|	553.1	3e-156	PREDICTED: 7-methylxanthosine synthase 1-like [Glycine max]
CL1010Contig3	gi|356530040|ref|XP_003533592.1|	218.8	6e-137	PREDICTED: LOW QUALITY PROTEIN: salicylate O-methyltransferase-like [Glycine max]
CL1010Contig4	gi|356531941|ref|XP_003534534.1|	155.6	2e-37	PREDICTED: 7-methylxanthosine synthase 1-like [Glycine max]
CL1012Contig1	gi|356567478|ref|XP_003551946.1|	1229.9	0	PREDICTED: protein transport protein SEC23-like [Glycine max]
CL1012Contig2	gi|356567478|ref|XP_003551946.1|	1229.9	0	PREDICTED: protein transport protein SEC23-like [Glycine max]
CL1013Contig1	gi|356574153|ref|XP_003555216.1|	587.4	2e-166	PREDICTED: pre-mRNA-splicing factor syf2-like [Glycine max]
CL1013Contig2	gi|356574153|ref|XP_003555216.1|	587.4	1e-166	PREDICTED: pre-mRNA-splicing factor syf2-like [Glycine max]
CL1014Contig1	gi|356572496|ref|XP_003554404.1|	141.7	3e-33	PREDICTED: UDP-glycosyltransferase 73C5-like [Glycine max]
CL1014Contig2	gi|356572496|ref|XP_003554404.1|	767.7	0	PREDICTED: UDP-glycosyltransferase 73C5-like [Glycine max]
CL1015Contig1	gi|356572070|ref|XP_003554193.1|	217.2	6e-56	PREDICTED: glucose-6-phosphate isomerase, cytosolic 1-like [Glycine max]
CL1015Contig2	gi|363806798|ref|NP_001242028.1|	1063.1	0	uncharacterized protein LOC100807719 [Glycine max]
CL1017Contig1	--	--	--	--
CL1017Contig2	--	--	--	--
CL1018Contig1	gi|356561391|ref|XP_003548965.1|	57.8	6e-08	PREDICTED: UPF0481 protein At3g47200-like [Glycine max]
CL1019Contig1	gi|356552731|ref|XP_003544716.1|	236.5	9e-62	PREDICTED: uncharacterized protein LOC100789044 [Glycine max]
CL1019Contig2	gi|356552731|ref|XP_003544716.1|	132.9	1e-30	PREDICTED: uncharacterized protein LOC100789044 [Glycine max]
CL1019Contig3	gi|356509344|ref|XP_003523410.1|	855.1	0	PREDICTED: uncharacterized protein LOC100789173 [Glycine max]
CL102Contig1	gi|356496620|ref|XP_003517164.1|	1523.8	0	PREDICTED: vacuolar protein sorting-associated protein 35-like [Glycine max]
CL102Contig2	gi|356564375|ref|XP_003550430.1|	64.3	9e-96	PREDICTED: vacuolar protein sorting-associated protein 35-like [Glycine max]
CL102Contig3	gi|356564375|ref|XP_003550430.1|	250.8	9e-65	PREDICTED: vacuolar protein sorting-associated protein 35-like [Glycine max]
CL102Contig4	gi|356564375|ref|XP_003550430.1|	64.3	1e-08	PREDICTED: vacuolar protein sorting-associated protein 35-like [Glycine max]
CL102Contig5	gi|356564375|ref|XP_003550430.1|	371.3	5e-101	PREDICTED: vacuolar protein sorting-associated protein 35-like [Glycine max]
CL1020Contig1	gi|356551211|ref|XP_003543971.1|	845.1	0	PREDICTED: uncharacterized protein LOC100788337 [Glycine max]
CL1020Contig2	gi|356551211|ref|XP_003543971.1|	845.1	0	PREDICTED: uncharacterized protein LOC100788337 [Glycine max]
CL1021Contig1	gi|356563159|ref|XP_003549832.1|	813.5	0	PREDICTED: probable pectate lyase 22 isoform 1 [Glycine max]
CL1021Contig2	gi|356573714|ref|XP_003555002.1|	813.1	0	PREDICTED: uncharacterized protein LOC100810380 [Glycine max]
CL1021Contig3	gi|356516599|ref|XP_003526981.1|	115.5	2e-25	PREDICTED: probable pectate lyase 22-like [Glycine max]
CL1021Contig4	gi|356524537|ref|XP_003530885.1|	749.2	0	PREDICTED: probable pectate lyase 15-like [Glycine max]
CL1021Contig5	gi|356540209|ref|XP_003538582.1|	261.5	2e-69	PREDICTED: probable pectate lyase 5-like, partial [Glycine max]
CL1022Contig1	gi|67077812|dbj|BAD99507.1|	651.7	0	gibberellin 2-oxidase [Vigna angularis]
CL1023Contig1	gi|356506048|ref|XP_003521800.1|	663.7	0	PREDICTED: mitochondrial substrate carrier family protein B-like isoform 1 [Glycine max]
CL1023Contig2	gi|356520304|ref|XP_003528803.1|	87.4	4e-16	PREDICTED: mitochondrial substrate carrier family protein B-like [Glycine max]
CL1024Contig1	gi|356568668|ref|XP_003552532.1|	392.5	7e-108	PREDICTED: uncharacterized protein LOC100790204 [Glycine max]
CL1024Contig2	gi|358248986|ref|NP_001239718.1|	179.9	1e-44	uncharacterized protein LOC100818449 [Glycine max]
CL1025Contig1	gi|356513783|ref|XP_003525589.1|	50.8	7e-06	PREDICTED: uncharacterized protein LOC100793948 [Glycine max]
CL1025Contig2	--	--	--	--
CL1026Contig1	gi|356545122|ref|XP_003540994.1|	109.8	1e-23	PREDICTED: TMV resistance protein N-like [Glycine max]
CL1027Contig1	--	--	--	--
CL1027Contig2	--	--	--	--
CL1028Contig1	gi|351721519|ref|NP_001236444.1|	1024.6	0	NRT2 protein [Glycine max]
CL1028Contig2	gi|356541463|ref|XP_003539195.1|	443	1e-123	PREDICTED: high affinity nitrate transporter 2.4-like [Glycine max]
CL1028Contig3	gi|356541463|ref|XP_003539195.1|	267.3	5e-71	PREDICTED: high affinity nitrate transporter 2.4-like [Glycine max]
CL1029Contig1	gi|356549584|ref|XP_003543172.1|	161	5e-39	PREDICTED: secologanin synthase-like [Glycine max]
CL1029Contig2	gi|356549582|ref|XP_003543171.1|	480.7	1e-134	PREDICTED: secologanin synthase-like [Glycine max]
CL1029Contig3	gi|356556886|ref|XP_003546751.1|	100.1	1e-20	PREDICTED: secologanin synthase-like [Glycine max]
CL1029Contig4	gi|356556886|ref|XP_003546751.1|	602.4	4e-171	PREDICTED: secologanin synthase-like [Glycine max]
CL1029Contig5	gi|356505719|ref|XP_003521637.1|	818.1	0	PREDICTED: LOW QUALITY PROTEIN: secologanin synthase-like [Glycine max]
CL103Contig1	gi|356577153|ref|XP_003556692.1|	608.6	6e-173	PREDICTED: uncharacterized hydrolase yugF-like [Glycine max]
CL103Contig2	gi|356577153|ref|XP_003556692.1|	594.3	1e-168	PREDICTED: uncharacterized hydrolase yugF-like [Glycine max]
CL1030Contig1	gi|357484161|ref|XP_003612367.1|	1184.1	0	hypothetical protein MTR_5g024240 [Medicago truncatula] >gi|355513702|gb|AES95325.1| hypothetical protein MTR_5g024240 [Medicago truncatula]
CL1030Contig2	gi|357484161|ref|XP_003612367.1|	1184.1	0	hypothetical protein MTR_5g024240 [Medicago truncatula] >gi|355513702|gb|AES95325.1| hypothetical protein MTR_5g024240 [Medicago truncatula]
CL1031Contig1	gi|356529867|ref|XP_003533508.1|	117.5	1e-94	PREDICTED: cytokinin riboside 5&apos;-monophosphate phosphoribohydrolase LOG1-like [Glycine max]
CL1031Contig2	gi|356529867|ref|XP_003533508.1|	365.9	7e-100	PREDICTED: cytokinin riboside 5&apos;-monophosphate phosphoribohydrolase LOG1-like [Glycine max]
CL1031Contig3	gi|356529867|ref|XP_003533508.1|	135.6	4e-100	PREDICTED: cytokinin riboside 5&apos;-monophosphate phosphoribohydrolase LOG1-like [Glycine max]
CL1031Contig4	gi|356529867|ref|XP_003533508.1|	384	2e-105	PREDICTED: cytokinin riboside 5&apos;-monophosphate phosphoribohydrolase LOG1-like [Glycine max]
CL1032Contig1	gi|356553349|ref|XP_003545019.1|	887.9	0	PREDICTED: probable 26S proteasome non-ATPase regulatory subunit 3-like [Glycine max]
CL1032Contig2	gi|356553349|ref|XP_003545019.1|	887.9	0	PREDICTED: probable 26S proteasome non-ATPase regulatory subunit 3-like [Glycine max]
CL1033Contig1	gi|356501081|ref|XP_003519357.1|	246.1	4e-64	PREDICTED: protein phosphatase 2C 37-like [Glycine max]
CL1033Contig2	gi|356551660|ref|XP_003544192.1|	638.6	0	PREDICTED: protein phosphatase 2C 37-like [Glycine max]
CL1034Contig1	gi|356561393|ref|XP_003548966.1|	391.3	6e-108	PREDICTED: type I inositol-1,4,5-trisphosphate 5-phosphatase 1-like [Glycine max]
CL1034Contig2	gi|356535745|ref|XP_003536404.1|	1082.4	0	PREDICTED: type I inositol-1,4,5-trisphosphate 5-phosphatase 1-like [Glycine max]
CL1035Contig1	gi|356505102|ref|XP_003521331.1|	875.2	0	PREDICTED: 26S proteasome regulatory subunit 4 homolog A-like [Glycine max]
CL1035Contig2	gi|470107392|ref|XP_004290031.1|	146.7	1e-34	PREDICTED: 26S proteasome regulatory subunit 4 homolog A-like [Fragaria vesca subsp. vesca]
CL1035Contig3	gi|449468606|ref|XP_004152012.1|	123.2	1e-27	PREDICTED: 26S proteasome regulatory subunit 4 homolog B-like [Cucumis sativus] >gi|449515803|ref|XP_004164937.1| PREDICTED: 26S proteasome regulatory subunit 4 homolog B-like [Cucumis sativus]
CL1036Contig1	gi|356575056|ref|XP_003555658.1|	1087.8	0	PREDICTED: L-ascorbate oxidase-like [Glycine max]
CL1037Contig1	gi|359806866|ref|NP_001241060.1|	362.5	5e-99	uncharacterized protein LOC100793240 [Glycine max]
CL1037Contig2	gi|359806866|ref|NP_001241060.1|	362.5	6e-99	uncharacterized protein LOC100793240 [Glycine max]
CL1038Contig1	gi|1703447|sp|P50288.1|ASPG_LUPAL	137.9	4e-32	RecName: Full=Isoaspartyl peptidase/L-asparaginase; AltName: Full=L-asparagine amidohydrolase; Contains: RecName: Full=Isoaspartyl peptidase/L-asparaginase subunit alpha; Contains: RecName: Full=Isoaspartyl peptidase/L-asparaginase subunit beta; Flags: Precursor >gi|496102|gb|AAA33409.1| L-asparaginase [Lupinus albus]
CL1038Contig2	gi|359807582|ref|NP_001241157.1|	191	4e-48	uncharacterized protein LOC100799400 [Glycine max]
CL1038Contig3	gi|359807582|ref|NP_001241157.1|	112.5	1e-164	uncharacterized protein LOC100799400 [Glycine max]
CL1038Contig4	gi|359807582|ref|NP_001241157.1|	598.6	8e-170	uncharacterized protein LOC100799400 [Glycine max]
CL1039Contig1	gi|363806738|ref|NP_001242529.1|	1022.3	0	molybdopterin biosynthesis protein CNX1-like [Glycine max] >gi|345651726|gb|AEO14873.1| rfls1 protein [Glycine max]
CL1039Contig2	gi|363806738|ref|NP_001242529.1|	491.9	1e-137	molybdopterin biosynthesis protein CNX1-like [Glycine max] >gi|345651726|gb|AEO14873.1| rfls1 protein [Glycine max]
CL104Contig1	gi|356575668|ref|XP_003555960.1|	780.4	0	PREDICTED: limonoid UDP-glucosyltransferase-like [Glycine max]
CL1040Contig1	gi|356507092|ref|XP_003522305.1|	1055	0	PREDICTED: uncharacterized protein LOC100807012 [Glycine max]
CL1040Contig2	gi|356507092|ref|XP_003522305.1|	1055	0	PREDICTED: uncharacterized protein LOC100807012 [Glycine max]
CL1041Contig1	gi|356577688|ref|XP_003556956.1|	157.1	7e-38	PREDICTED: squalene monooxygenase-like [Glycine max]
CL1041Contig2	gi|356521261|ref|XP_003529275.1|	774.6	0	PREDICTED: squalene monooxygenase-like [Glycine max]
CL1041Contig3	gi|356554864|ref|XP_003545762.1|	948.7	0	PREDICTED: squalene monooxygenase-like [Glycine max]
CL1042Contig1	gi|356539911|ref|XP_003538436.1|	891	0	PREDICTED: hydroxymethylglutaryl-CoA synthase-like [Glycine max]
CL1042Contig2	gi|356529306|ref|XP_003533236.1|	870.5	0	PREDICTED: hydroxymethylglutaryl-CoA synthase-like [Glycine max]
CL1043Contig1	gi|67077814|dbj|BAD99508.1|	641.3	0	gibberellin 2-oxidase [Vigna angularis]
CL1043Contig2	gi|67077814|dbj|BAD99508.1|	608.2	9e-173	gibberellin 2-oxidase [Vigna angularis]
CL1044Contig1	gi|356499731|ref|XP_003518690.1|	667.9	0	PREDICTED: uncharacterized protein LOC100805365 [Glycine max]
CL1044Contig2	--	--	--	--
CL1044Contig3	gi|356499731|ref|XP_003518690.1|	1283.9	0	PREDICTED: uncharacterized protein LOC100805365 [Glycine max]
CL1045Contig1	gi|356560575|ref|XP_003548566.1|	100.5	3e-19	PREDICTED: uncharacterized protein LOC100799113 [Glycine max]
CL1045Contig2	gi|356560575|ref|XP_003548566.1|	52.4	2e-06	PREDICTED: uncharacterized protein LOC100799113 [Glycine max]
CL1046Contig1	gi|357483083|ref|XP_003611828.1|	315.8	6e-85	Esterase PIR7B [Medicago truncatula] >gi|355513163|gb|AES94786.1| Esterase PIR7B [Medicago truncatula]
CL1047Contig1	gi|356527005|ref|XP_003532105.1|	263.5	7e-70	PREDICTED: HVA22-like protein f-like [Glycine max]
CL1047Contig2	gi|356553524|ref|XP_003545105.1|	184.5	4e-46	PREDICTED: HVA22-like protein f-like [Glycine max]
CL1048Contig1	gi|357488431|ref|XP_003614503.1|	359.8	9e-98	Choline transporter-like protein 5-A [Medicago truncatula] >gi|355515838|gb|AES97461.1| Choline transporter-like protein 5-A [Medicago truncatula]
CL1048Contig2	gi|357488431|ref|XP_003614503.1|	381.3	3e-104	Choline transporter-like protein 5-A [Medicago truncatula] >gi|355515838|gb|AES97461.1| Choline transporter-like protein 5-A [Medicago truncatula]
CL1049Contig1	gi|356512392|ref|XP_003524903.1|	208.8	1e-52	PREDICTED: uncharacterized protein LOC100803665 isoform 1 [Glycine max]
CL1049Contig2	gi|356512394|ref|XP_003524904.1|	198.7	1e-49	PREDICTED: uncharacterized protein LOC100803665 isoform 2 [Glycine max]
CL105Contig1	gi|356561701|ref|XP_003549118.1|	624.8	1e-177	PREDICTED: uncharacterized protein LOC100785181 [Glycine max]
CL105Contig2	gi|356575931|ref|XP_003556089.1|	580.9	3e-164	PREDICTED: uncharacterized protein LOC100783694 [Glycine max]
CL105Contig3	gi|356575931|ref|XP_003556089.1|	765.8	0	PREDICTED: uncharacterized protein LOC100783694 [Glycine max]
CL1050Contig1	gi|356567484|ref|XP_003551949.1|	787.7	0	PREDICTED: probable polygalacturonase-like [Glycine max]
CL1050Contig2	gi|356554060|ref|XP_003545367.1|	122.5	2e-27	PREDICTED: probable polygalacturonase-like [Glycine max]
CL1051Contig1	gi|351722799|ref|NP_001234953.1|	369	5e-101	uncharacterized protein LOC100526848 [Glycine max]
CL1051Contig2	gi|351722799|ref|NP_001234953.1|	369	5e-101	uncharacterized protein LOC100526848 [Glycine max]
CL1052Contig1	gi|356513397|ref|XP_003525400.1|	692.2	0	PREDICTED: phosphatase YfbT-like [Glycine max]
CL1052Contig2	gi|356513397|ref|XP_003525400.1|	692.2	0	PREDICTED: phosphatase YfbT-like [Glycine max]
CL1053Contig1	gi|356508410|ref|XP_003522950.1|	1073.9	0	PREDICTED: uncharacterized protein LOC100812174 [Glycine max]
CL1053Contig2	gi|356508410|ref|XP_003522950.1|	1091.3	0	PREDICTED: uncharacterized protein LOC100812174 [Glycine max]
CL1053Contig3	gi|356508410|ref|XP_003522950.1|	1073.9	0	PREDICTED: uncharacterized protein LOC100812174 [Glycine max]
CL1053Contig4	gi|356508410|ref|XP_003522950.1|	1091.3	0	PREDICTED: uncharacterized protein LOC100812174 [Glycine max]
CL1053Contig5	gi|356508410|ref|XP_003522950.1|	1091.3	0	PREDICTED: uncharacterized protein LOC100812174 [Glycine max]
CL1053Contig6	gi|356508410|ref|XP_003522950.1|	466.5	3e-130	PREDICTED: uncharacterized protein LOC100812174 [Glycine max]
CL1053Contig7	gi|356508410|ref|XP_003522950.1|	1073.9	0	PREDICTED: uncharacterized protein LOC100812174 [Glycine max]
CL1053Contig8	gi|356556831|ref|XP_003546724.1|	395.6	9e-109	PREDICTED: uncharacterized protein LOC100793985 [Glycine max]
CL1054Contig1	gi|356500940|ref|XP_003519288.1|	1330.1	0	PREDICTED: uncharacterized protein LOC100814626 [Glycine max]
CL1054Contig2	gi|356500940|ref|XP_003519288.1|	266.5	2e-70	PREDICTED: uncharacterized protein LOC100814626 [Glycine max]
CL1055Contig1	gi|356532571|ref|XP_003534845.1|	984.6	0	PREDICTED: tonoplast dicarboxylate transporter-like [Glycine max]
CL1056Contig1	gi|356556032|ref|XP_003546331.1|	135.2	3e-31	PREDICTED: coatomer subunit beta&apos;-2-like [Glycine max]
CL1056Contig2	gi|356556032|ref|XP_003546331.1|	1743.4	0	PREDICTED: coatomer subunit beta&apos;-2-like [Glycine max]
CL1056Contig3	gi|356556032|ref|XP_003546331.1|	943.7	0	PREDICTED: coatomer subunit beta&apos;-2-like [Glycine max]
CL1056Contig4	gi|356556032|ref|XP_003546331.1|	1761.1	0	PREDICTED: coatomer subunit beta&apos;-2-like [Glycine max]
CL1056Contig5	gi|356550555|ref|XP_003543651.1|	1752.3	0	PREDICTED: coatomer subunit beta&apos;-2-like [Glycine max]
CL1057Contig1	gi|255583653|ref|XP_002532581.1|	282	2e-75	CBL-interacting serine/threonine-protein kinase, putative [Ricinus communis] >gi|223527690|gb|EEF29798.1| CBL-interacting serine/threonine-protein kinase, putative [Ricinus communis]
CL1057Contig2	gi|62857008|dbj|BAD95889.1|	149.8	1e-35	Ser/Thr protein kinase [Lotus japonicus]
CL1057Contig3	gi|449463875|ref|XP_004149656.1|	117.5	6e-26	PREDICTED: CBL-interacting serine/threonine-protein kinase 3-like [Cucumis sativus]
CL1057Contig4	gi|154425355|dbj|BAF74756.1|	888.6	0	CBL-interacting protein kinase [Vigna unguiculata]
CL1057Contig5	gi|154425355|dbj|BAF74756.1|	888.6	0	CBL-interacting protein kinase [Vigna unguiculata]
CL1057Contig6	gi|154425355|dbj|BAF74756.1|	888.6	0	CBL-interacting protein kinase [Vigna unguiculata]
CL1057Contig7	gi|154425355|dbj|BAF74756.1|	888.6	0	CBL-interacting protein kinase [Vigna unguiculata]
CL1057Contig8	gi|154425355|dbj|BAF74756.1|	888.6	0	CBL-interacting protein kinase [Vigna unguiculata]
CL1057Contig9	gi|154425355|dbj|BAF74756.1|	888.6	0	CBL-interacting protein kinase [Vigna unguiculata]
CL1058Contig1	gi|356523838|ref|XP_003530541.1|	837.4	0	PREDICTED: serine/threonine-protein kinase HT1-like [Glycine max]
CL1058Contig2	gi|356523838|ref|XP_003530541.1|	568.5	7e-161	PREDICTED: serine/threonine-protein kinase HT1-like [Glycine max]
CL1058Contig3	gi|356523838|ref|XP_003530541.1|	568.5	7e-161	PREDICTED: serine/threonine-protein kinase HT1-like [Glycine max]
CL1059Contig1	gi|470110315|ref|XP_004291430.1|	914.8	0	PREDICTED: uncharacterized protein LOC101302806 [Fragaria vesca subsp. vesca]
CL1059Contig2	gi|356507570|ref|XP_003522537.1|	292	2e-78	PREDICTED: uncharacterized protein LOC100805760 isoform 1 [Glycine max] >gi|356507572|ref|XP_003522538.1| PREDICTED: uncharacterized protein LOC100805760 isoform 2 [Glycine max]
CL106Contig10	gi|356495760|ref|XP_003516741.1|	153.7	1e-35	PREDICTED: uncharacterized protein LOC100800173 [Glycine max]
CL106Contig1	gi|357481253|ref|XP_003610912.1|	82	0	Far upstream element-binding protein [Medicago truncatula] >gi|355512247|gb|AES93870.1| Far upstream element-binding protein [Medicago truncatula]
CL106Contig2	gi|357481253|ref|XP_003610912.1|	468.8	0	Far upstream element-binding protein [Medicago truncatula] >gi|355512247|gb|AES93870.1| Far upstream element-binding protein [Medicago truncatula]
CL106Contig3	gi|356495760|ref|XP_003516741.1|	545.8	2e-153	PREDICTED: uncharacterized protein LOC100800173 [Glycine max]
CL106Contig4	gi|356495760|ref|XP_003516741.1|	153.7	2e-143	PREDICTED: uncharacterized protein LOC100800173 [Glycine max]
CL106Contig5	gi|356495760|ref|XP_003516741.1|	545.8	2e-153	PREDICTED: uncharacterized protein LOC100800173 [Glycine max]
CL106Contig6	gi|356495760|ref|XP_003516741.1|	153.7	3e-143	PREDICTED: uncharacterized protein LOC100800173 [Glycine max]
CL106Contig7	gi|356495760|ref|XP_003516741.1|	153.7	2e-143	PREDICTED: uncharacterized protein LOC100800173 [Glycine max]
CL106Contig8	gi|356495760|ref|XP_003516741.1|	1363.6	0	PREDICTED: uncharacterized protein LOC100800173 [Glycine max]
CL106Contig9	gi|356495760|ref|XP_003516741.1|	545.8	2e-153	PREDICTED: uncharacterized protein LOC100800173 [Glycine max]
CL1060Contig1	gi|357508267|ref|XP_003624422.1|	36.6	1e-31	50S ribosomal protein L20 [Medicago truncatula] >gi|355499437|gb|AES80640.1| 50S ribosomal protein L20 [Medicago truncatula]
CL1060Contig2	gi|356569020|ref|XP_003552705.1|	599.4	4e-170	PREDICTED: phenylalanyl-tRNA synthetase, chloroplastic/mitochondrial-like [Glycine max]
CL1060Contig3	gi|356499632|ref|XP_003518641.1|	38.5	3e-105	PREDICTED: phenylalanyl-tRNA synthetase, chloroplastic/mitochondrial-like [Glycine max]
CL1060Contig4	gi|356569020|ref|XP_003552705.1|	847.4	0	PREDICTED: phenylalanyl-tRNA synthetase, chloroplastic/mitochondrial-like [Glycine max]
CL1061Contig1	gi|356510051|ref|XP_003523754.1|	129	2e-29	PREDICTED: amino acid permease 1-like [Glycine max]
CL1061Contig2	gi|356510051|ref|XP_003523754.1|	118.6	3e-26	PREDICTED: amino acid permease 1-like [Glycine max]
CL1061Contig3	gi|356515637|ref|XP_003526505.1|	265.8	2e-70	PREDICTED: amino acid permease 8-like [Glycine max]
CL1061Contig4	gi|356515637|ref|XP_003526505.1|	851.7	0	PREDICTED: amino acid permease 8-like [Glycine max]
CL1061Contig5	gi|356552644|ref|XP_003544673.1|	827.8	0	PREDICTED: amino acid permease 8-like [Glycine max]
CL1062Contig1	gi|356544420|ref|XP_003540649.1|	958.4	0	PREDICTED: inactive leucine-rich repeat receptor-like serine/threonine-protein kinase At1g60630-like [Glycine max]
CL1062Contig2	gi|356544420|ref|XP_003540649.1|	958.4	0	PREDICTED: inactive leucine-rich repeat receptor-like serine/threonine-protein kinase At1g60630-like [Glycine max]
CL1062Contig3	gi|356541016|ref|XP_003538980.1|	246.9	1e-64	PREDICTED: inactive leucine-rich repeat receptor-like serine/threonine-protein kinase At1g60630-like [Glycine max]
CL1062Contig4	gi|356541016|ref|XP_003538980.1|	246.9	5e-64	PREDICTED: inactive leucine-rich repeat receptor-like serine/threonine-protein kinase At1g60630-like [Glycine max]
CL1063Contig1	gi|356519304|ref|XP_003528313.1|	245.4	2e-64	PREDICTED: PTI1-like tyrosine-protein kinase At3g15890-like [Glycine max]
CL1063Contig2	gi|356550622|ref|XP_003543684.1|	708.8	0	PREDICTED: PTI1-like tyrosine-protein kinase At3g15890-like [Glycine max]
CL1064Contig1	gi|356512515|ref|XP_003524964.1|	401	1e-110	PREDICTED: uncharacterized protein LOC100790076 [Glycine max]
CL1064Contig2	gi|356512515|ref|XP_003524964.1|	754.6	0	PREDICTED: uncharacterized protein LOC100790076 [Glycine max]
CL1065Contig1	gi|20800441|gb|AAB03843.2|	1045	0	aspartic proteinase [Vigna unguiculata] >gi|33339734|gb|AAQ14346.1| aspartic proteinase [Vigna unguiculata]
CL1065Contig2	gi|356532081|ref|XP_003534602.1|	564.3	1e-159	PREDICTED: aspartic proteinase [Glycine max]
CL1066Contig1	--	--	--	--
CL1066Contig2	--	--	--	--
CL1067Contig1	gi|356525936|ref|XP_003531577.1|	393.7	2e-108	PREDICTED: probable plastid-lipid-associated protein 4, chloroplastic-like isoform 1 [Glycine max]
CL1067Contig2	gi|356525936|ref|XP_003531577.1|	262.7	2e-69	PREDICTED: probable plastid-lipid-associated protein 4, chloroplastic-like isoform 1 [Glycine max]
CL1068Contig1	gi|356564546|ref|XP_003550514.1|	1418.3	0	PREDICTED: uncharacterized protein LOC100782185 [Glycine max]
CL1068Contig2	gi|356546448|ref|XP_003541638.1|	536.6	2e-151	PREDICTED: uncharacterized protein LOC100815064 [Glycine max]
CL1068Contig3	gi|356557872|ref|XP_003547234.1|	157.1	7e-38	PREDICTED: uncharacterized protein LOC100782145 [Glycine max]
CL1068Contig4	gi|356557872|ref|XP_003547234.1|	579.7	2e-164	PREDICTED: uncharacterized protein LOC100782145 [Glycine max]
CL1068Contig5	gi|356557872|ref|XP_003547234.1|	178.7	2e-44	PREDICTED: uncharacterized protein LOC100782145 [Glycine max]
CL1069Contig1	--	--	--	--
CL107Contig1	gi|356520235|ref|XP_003528769.1|	411.8	1e-113	PREDICTED: uncharacterized protein LOC100794665 [Glycine max]
CL107Contig2	gi|356520235|ref|XP_003528769.1|	411.8	1e-113	PREDICTED: uncharacterized protein LOC100794665 [Glycine max]
CL107Contig3	gi|356520235|ref|XP_003528769.1|	411.8	1e-113	PREDICTED: uncharacterized protein LOC100794665 [Glycine max]
CL107Contig4	gi|356520235|ref|XP_003528769.1|	411.8	1e-113	PREDICTED: uncharacterized protein LOC100794665 [Glycine max]
CL1070Contig1	gi|356574914|ref|XP_003555588.1|	287	4e-76	PREDICTED: vesicle-associated protein 2-2-like [Glycine max]
CL1070Contig2	gi|356574914|ref|XP_003555588.1|	72.4	2e-11	PREDICTED: vesicle-associated protein 2-2-like [Glycine max]
CL1071Contig1	gi|356564310|ref|XP_003550398.1|	392.5	5e-108	PREDICTED: uncharacterized protein LOC100801989 [Glycine max]
CL1071Contig2	gi|356564310|ref|XP_003550398.1|	392.5	5e-108	PREDICTED: uncharacterized protein LOC100801989 [Glycine max]
CL1071Contig3	gi|356551918|ref|XP_003544319.1|	110.5	8e-24	PREDICTED: uncharacterized protein LOC100789395 [Glycine max]
CL1072Contig1	gi|358248080|ref|NP_001239808.1|	489.2	6e-137	uncharacterized protein LOC100778529 [Glycine max]
CL1072Contig2	gi|358248080|ref|NP_001239808.1|	489.6	5e-137	uncharacterized protein LOC100778529 [Glycine max]
CL1073Contig1	gi|356568907|ref|XP_003552649.1|	896.3	0	PREDICTED: aspartic proteinase-like protein 2-like [Glycine max]
CL1073Contig2	gi|356523724|ref|XP_003530485.1|	531.6	8e-150	PREDICTED: aspartic proteinase-like protein 2-like [Glycine max]
CL1074Contig1	gi|462409250|gb|EMJ14584.1|	199.5	4e-50	hypothetical protein PRUPE_ppa026473mg [Prunus persica]
CL1074Contig2	gi|462409250|gb|EMJ14584.1|	300.8	2e-80	hypothetical protein PRUPE_ppa026473mg [Prunus persica]
CL1075Contig1	gi|359807427|ref|NP_001241389.1|	165.6	8e-40	uncharacterized protein LOC100783314 [Glycine max]
CL1075Contig2	gi|356526729|ref|XP_003531969.1|	331.6	8e-90	PREDICTED: auxin-responsive protein IAA9-like [Glycine max]
CL1075Contig3	gi|356526729|ref|XP_003531969.1|	207.2	6e-53	PREDICTED: auxin-responsive protein IAA9-like [Glycine max]
CL1075Contig4	gi|356496563|ref|XP_003517136.1|	673.7	0	PREDICTED: auxin-responsive protein IAA8 [Glycine max]
CL1075Contig5	gi|359807427|ref|NP_001241389.1|	183	3e-45	uncharacterized protein LOC100783314 [Glycine max]
CL1076Contig1	gi|356543373|ref|XP_003540135.1|	771.5	0	PREDICTED: elongation factor 1-gamma-like [Glycine max]
CL1076Contig2	gi|363808162|ref|NP_001242737.1|	224.9	2e-58	uncharacterized protein LOC100810452 [Glycine max]
CL1076Contig3	gi|351722398|ref|NP_001235707.1|	102.1	2e-21	elongation factor 1-gamma [Glycine max] >gi|18958499|gb|AAL82617.1|AF475939_1 elongation factor 1-gamma [Glycine max]
CL1077Contig1	gi|356556856|ref|XP_003546736.1|	383.3	2e-105	PREDICTED: mitogen-activated protein kinase 19-like [Glycine max]
CL1077Contig2	gi|356549019|ref|XP_003542896.1|	1083.9	0	PREDICTED: mitogen-activated protein kinase 16-like [Glycine max]
CL1077Contig3	gi|356521927|ref|XP_003529601.1|	308.5	2e-83	PREDICTED: mitogen-activated protein kinase 16-like [Glycine max]
CL1077Contig4	gi|356564544|ref|XP_003550513.1|	144.1	6e-34	PREDICTED: mitogen-activated protein kinase 16-like [Glycine max]
CL1078Contig1	gi|356559679|ref|XP_003548126.1|	807.7	0	PREDICTED: pyruvate dehydrogenase E1 component subunit alpha-like [Glycine max]
CL1078Contig2	gi|356520231|ref|XP_003528767.1|	814.7	0	PREDICTED: pyruvate dehydrogenase E1 component subunit alpha-like [Glycine max]
CL1079Contig1	gi|356516676|ref|XP_003527019.1|	701.8	0	PREDICTED: LOW QUALITY PROTEIN: serine/threonine-protein kinase HT1-like [Glycine max]
CL1079Contig2	gi|356565010|ref|XP_003550738.1|	669.1	0	PREDICTED: serine/threonine-protein kinase HT1-like [Glycine max]
CL108Contig1	gi|18591|emb|CAA42636.1|	1007.3	0	auxin-responsive GH3 product [Glycine max]
CL1080Contig1	gi|358248692|ref|NP_001239924.1|	478.8	9e-134	uncharacterized protein LOC100818487 [Glycine max]
CL1080Contig2	gi|358248692|ref|NP_001239924.1|	478.8	1e-133	uncharacterized protein LOC100818487 [Glycine max]
CL1080Contig3	gi|356558674|ref|XP_003547628.1|	149.8	2e-35	PREDICTED: putative copper-transporting ATPase PAA1-like isoform 2 [Glycine max]
CL1081Contig1	gi|356541193|ref|XP_003539065.1|	220.3	3e-56	PREDICTED: tRNA-specific 2-thiouridylase mnmA-like [Glycine max]
CL1082Contig1	gi|356524862|ref|XP_003531047.1|	292.7	1e-78	PREDICTED: beta-xylosidase/alpha-L-arabinofuranosidase 2-like [Glycine max]
CL1082Contig2	gi|356558612|ref|XP_003547598.1|	1422.5	0	PREDICTED: beta-xylosidase/alpha-L-arabinofuranosidase 1-like [Glycine max]
CL1082Contig3	gi|356525896|ref|XP_003531557.1|	1469.5	0	PREDICTED: beta-xylosidase/alpha-L-arabinofuranosidase 1-like [Glycine max]
CL1083Contig1	--	--	--	--
CL1084Contig1	gi|356511478|ref|XP_003524453.1|	288.1	3e-77	PREDICTED: uncharacterized protein LOC100819856 [Glycine max]
CL1084Contig2	gi|356539674|ref|XP_003538320.1|	119.4	1e-26	PREDICTED: uncharacterized protein LOC100808415 [Glycine max]
CL1085Contig1	gi|356523523|ref|XP_003530387.1|	857.1	0	PREDICTED: zinc finger CCCH domain-containing protein 37-like [Glycine max]
CL1085Contig2	gi|356523523|ref|XP_003530387.1|	86.7	1e-15	PREDICTED: zinc finger CCCH domain-containing protein 37-like [Glycine max]
CL1086Contig1	gi|356558383|ref|XP_003547486.1|	301.6	3e-81	PREDICTED: uncharacterized protein LOC100812435 [Glycine max]
CL1086Contig2	gi|356558383|ref|XP_003547486.1|	998.4	0	PREDICTED: uncharacterized protein LOC100812435 [Glycine max]
CL1086Contig3	gi|356545739|ref|XP_003541293.1|	2231.8	0	PREDICTED: uncharacterized protein LOC100775655 [Glycine max]
CL1086Contig4	gi|356532742|ref|XP_003534930.1|	263.1	3e-69	PREDICTED: uncharacterized protein LOC100803232 [Glycine max]
CL1087Contig1	gi|356575381|ref|XP_003555820.1|	137.9	1e-95	PREDICTED: CASP-like protein POPTRDRAFT_822486-like [Glycine max]
CL1087Contig2	gi|356575381|ref|XP_003555820.1|	365.9	4e-100	PREDICTED: CASP-like protein POPTRDRAFT_822486-like [Glycine max]
CL1088Contig10	gi|356548234|ref|XP_003542508.1|	940.6	0	PREDICTED: uncharacterized protein LOC100786013 [Glycine max]
CL1088Contig11	gi|356548234|ref|XP_003542508.1|	963.4	0	PREDICTED: uncharacterized protein LOC100786013 [Glycine max]
CL1088Contig12	gi|356548234|ref|XP_003542508.1|	940.6	0	PREDICTED: uncharacterized protein LOC100786013 [Glycine max]
CL1088Contig13	gi|356548234|ref|XP_003542508.1|	940.6	0	PREDICTED: uncharacterized protein LOC100786013 [Glycine max]
CL1088Contig14	gi|356548234|ref|XP_003542508.1|	940.6	0	PREDICTED: uncharacterized protein LOC100786013 [Glycine max]
CL1088Contig15	gi|356548234|ref|XP_003542508.1|	963.4	0	PREDICTED: uncharacterized protein LOC100786013 [Glycine max]
CL1088Contig1	gi|356548234|ref|XP_003542508.1|	963.4	0	PREDICTED: uncharacterized protein LOC100786013 [Glycine max]
CL1088Contig2	gi|356548234|ref|XP_003542508.1|	940.6	0	PREDICTED: uncharacterized protein LOC100786013 [Glycine max]
CL1088Contig3	gi|356548234|ref|XP_003542508.1|	941.8	0	PREDICTED: uncharacterized protein LOC100786013 [Glycine max]
CL1088Contig4	gi|356548234|ref|XP_003542508.1|	963.4	0	PREDICTED: uncharacterized protein LOC100786013 [Glycine max]
CL1088Contig5	gi|356572425|ref|XP_003554369.1|	966.8	0	PREDICTED: uncharacterized protein LOC100803627 [Glycine max]
CL1088Contig6	gi|356548234|ref|XP_003542508.1|	940.6	0	PREDICTED: uncharacterized protein LOC100786013 [Glycine max]
CL1088Contig7	gi|356572425|ref|XP_003554369.1|	966.8	0	PREDICTED: uncharacterized protein LOC100803627 [Glycine max]
CL1088Contig8	gi|356548234|ref|XP_003542508.1|	963.4	0	PREDICTED: uncharacterized protein LOC100786013 [Glycine max]
CL1088Contig9	gi|356572425|ref|XP_003554369.1|	966.8	0	PREDICTED: uncharacterized protein LOC100803627 [Glycine max]
CL1089Contig1	gi|356531461|ref|XP_003534296.1|	729.6	0	PREDICTED: uncharacterized protein LOC100802337 [Glycine max]
CL1089Contig2	gi|356531461|ref|XP_003534296.1|	729.6	0	PREDICTED: uncharacterized protein LOC100802337 [Glycine max]
CL109Contig1	gi|363808018|ref|NP_001241952.1|	702.6	0	uncharacterized protein LOC100780819 [Glycine max]
CL109Contig2	gi|363808018|ref|NP_001241952.1|	694.1	0	uncharacterized protein LOC100780819 [Glycine max]
CL1090Contig10	gi|356522023|ref|XP_003529649.1|	118.2	9e-25	PREDICTED: uncharacterized membrane protein C2G11.09-like [Glycine max]
CL1090Contig11	gi|356575106|ref|XP_003555683.1|	1326.2	0	PREDICTED: uncharacterized membrane protein C2G11.09-like isoform 1 [Glycine max]
CL1090Contig12	gi|356522023|ref|XP_003529649.1|	1152.9	0	PREDICTED: uncharacterized membrane protein C2G11.09-like [Glycine max]
CL1090Contig13	gi|356562822|ref|XP_003549667.1|	1117.1	0	PREDICTED: uncharacterized membrane protein C2G11.09 [Glycine max]
CL1090Contig14	gi|356547523|ref|XP_003542161.1|	923.7	0	PREDICTED: uncharacterized membrane protein C2G11.09-like [Glycine max]
CL1090Contig15	gi|356522023|ref|XP_003529649.1|	118.2	1e-24	PREDICTED: uncharacterized membrane protein C2G11.09-like [Glycine max]
CL1090Contig16	gi|356522023|ref|XP_003529649.1|	1403.7	0	PREDICTED: uncharacterized membrane protein C2G11.09-like [Glycine max]
CL1090Contig17	gi|356522023|ref|XP_003529649.1|	264.6	8e-69	PREDICTED: uncharacterized membrane protein C2G11.09-like [Glycine max]
CL1090Contig18	gi|356522023|ref|XP_003529649.1|	264.6	9e-69	PREDICTED: uncharacterized membrane protein C2G11.09-like [Glycine max]
CL1090Contig19	gi|356522023|ref|XP_003529649.1|	866.3	0	PREDICTED: uncharacterized membrane protein C2G11.09-like [Glycine max]
CL1090Contig1	gi|356501300|ref|XP_003519463.1|	884	0	PREDICTED: uncharacterized membrane protein C2G11.09-like [Glycine max]
CL1090Contig2	gi|356575106|ref|XP_003555683.1|	146.4	3e-33	PREDICTED: uncharacterized membrane protein C2G11.09-like isoform 1 [Glycine max]
CL1090Contig3	gi|356575106|ref|XP_003555683.1|	301.6	5e-80	PREDICTED: uncharacterized membrane protein C2G11.09-like isoform 1 [Glycine max]
CL1090Contig4	gi|356547523|ref|XP_003542161.1|	634	1e-180	PREDICTED: uncharacterized membrane protein C2G11.09-like [Glycine max]
CL1090Contig5	gi|356522023|ref|XP_003529649.1|	118.2	1e-24	PREDICTED: uncharacterized membrane protein C2G11.09-like [Glycine max]
CL1090Contig6	gi|356522023|ref|XP_003529649.1|	1445.2	0	PREDICTED: uncharacterized membrane protein C2G11.09-like [Glycine max]
CL1090Contig7	gi|356575106|ref|XP_003555683.1|	1050.8	0	PREDICTED: uncharacterized membrane protein C2G11.09-like isoform 1 [Glycine max]
CL1090Contig8	gi|356575106|ref|XP_003555683.1|	1338.9	0	PREDICTED: uncharacterized membrane protein C2G11.09-like isoform 1 [Glycine max]
CL1090Contig9	gi|356522023|ref|XP_003529649.1|	118.2	1e-24	PREDICTED: uncharacterized membrane protein C2G11.09-like [Glycine max]
CL1091Contig1	gi|356531842|ref|XP_003534485.1|	954.9	0	PREDICTED: V-type proton ATPase subunit B 2-like [Glycine max]
CL1091Contig2	gi|356531842|ref|XP_003534485.1|	952.2	0	PREDICTED: V-type proton ATPase subunit B 2-like [Glycine max]
CL1091Contig3	gi|356531842|ref|XP_003534485.1|	952.2	0	PREDICTED: V-type proton ATPase subunit B 2-like [Glycine max]
CL1092Contig1	gi|356539450|ref|XP_003538211.1|	73.2	3e-12	PREDICTED: LOW QUALITY PROTEIN: F-box/kelch-repeat protein At5g60570-like [Glycine max]
CL1092Contig2	gi|356539450|ref|XP_003538211.1|	73.2	1e-12	PREDICTED: LOW QUALITY PROTEIN: F-box/kelch-repeat protein At5g60570-like [Glycine max]
CL1093Contig1	gi|356525568|ref|XP_003531396.1|	2231.1	0	PREDICTED: cellulose synthase A catalytic subunit 6 [UDP-forming]-like [Glycine max]
CL1093Contig2	gi|356535774|ref|XP_003536418.1|	124	7e-28	PREDICTED: cellulose synthase A catalytic subunit 6 [UDP-forming]-like [Glycine max]
CL1093Contig3	gi|356535774|ref|XP_003536418.1|	303.1	8e-82	PREDICTED: cellulose synthase A catalytic subunit 6 [UDP-forming]-like [Glycine max]
CL1093Contig4	gi|356535774|ref|XP_003536418.1|	139.8	1e-32	PREDICTED: cellulose synthase A catalytic subunit 6 [UDP-forming]-like [Glycine max]
CL1093Contig5	gi|356559631|ref|XP_003548102.1|	1055	0	PREDICTED: cellulose synthase A catalytic subunit 6 [UDP-forming]-like [Glycine max]
CL1094Contig1	gi|356573462|ref|XP_003554878.1|	209.1	3e-53	PREDICTED: nuclear distribution protein PAC1-like [Glycine max]
CL1094Contig2	gi|356550956|ref|XP_003543846.1|	257.7	8e-68	PREDICTED: pleiotropic regulator 1-like [Glycine max]
CL1095Contig1	gi|357467185|ref|XP_003603877.1|	45.8	2e-160	RNA-binding protein 24-B [Medicago truncatula] >gi|355492925|gb|AES74128.1| RNA-binding protein 24-B [Medicago truncatula]
CL1095Contig2	gi|356508471|ref|XP_003522980.1|	322	1e-86	PREDICTED: RNA-binding protein 24-like [Glycine max]
CL1096Contig1	gi|358248400|ref|NP_001240131.1|	723.4	0	uncharacterized protein LOC100796509 [Glycine max]
CL1096Contig2	gi|358248400|ref|NP_001240131.1|	650.2	0	uncharacterized protein LOC100796509 [Glycine max]
CL1097Contig1	gi|356559772|ref|XP_003548171.1|	208.4	2e-53	PREDICTED: putative transporter arsB-like [Glycine max]
CL1097Contig2	gi|356530844|ref|XP_003533989.1|	147.5	6e-35	PREDICTED: putative transporter arsB-like [Glycine max]
CL1097Contig3	gi|356535849|ref|XP_003536455.1|	969.1	0	PREDICTED: putative transporter arsB-like [Glycine max]
CL1097Contig4	gi|356535849|ref|XP_003536455.1|	969.1	0	PREDICTED: putative transporter arsB-like [Glycine max]
CL1098Contig1	gi|356527169|ref|XP_003532185.1|	105.1	3e-22	PREDICTED: DNA-directed RNA polymerases I and III subunit RPAC1-like [Glycine max]
CL1099Contig1	gi|74231152|gb|ABA00702.1|	80.5	9e-15	disease resistance protein [Phaseolus vulgaris]
CL1099Contig2	gi|74231152|gb|ABA00702.1|	127.9	4e-29	disease resistance protein [Phaseolus vulgaris]
CL1099Contig3	gi|74231152|gb|ABA00702.1|	100.5	8e-21	disease resistance protein [Phaseolus vulgaris]
CL11Contig1	gi|356555470|ref|XP_003546054.1|	597.4	1e-169	PREDICTED: probable serine/threonine-protein kinase drkB-like [Glycine max]
CL11Contig2	gi|356555470|ref|XP_003546054.1|	776.9	0	PREDICTED: probable serine/threonine-protein kinase drkB-like [Glycine max]
CL110Contig1	gi|356509237|ref|XP_003523357.1|	746.9	0	PREDICTED: uncharacterized protein LOC100805767 [Glycine max]
CL110Contig2	gi|356509237|ref|XP_003523357.1|	746.9	0	PREDICTED: uncharacterized protein LOC100805767 [Glycine max]
CL1100Contig1	gi|356556312|ref|XP_003546470.1|	223.8	4e-132	PREDICTED: mitogen-activated protein kinase kinase 2-like [Glycine max]
CL1100Contig2	gi|356556312|ref|XP_003546470.1|	490.7	2e-137	PREDICTED: mitogen-activated protein kinase kinase 2-like [Glycine max]
CL1101Contig1	gi|356557981|ref|XP_003547288.1|	147.9	4e-35	PREDICTED: pentatricopeptide repeat-containing protein At4g16390, chloroplastic-like [Glycine max]
CL1101Contig2	gi|356532365|ref|XP_003534744.1|	206.5	1e-52	PREDICTED: pentatricopeptide repeat-containing protein At4g16390, chloroplastic-like [Glycine max]
CL1102Contig1	gi|356505176|ref|XP_003521368.1|	740	0	PREDICTED: serine/threonine-protein kinase PBS1-like [Glycine max]
CL1102Contig2	gi|356576935|ref|XP_003556585.1|	805.1	0	PREDICTED: serine/threonine-protein kinase PBS1-like [Glycine max]
CL1102Contig3	gi|351721508|ref|NP_001235164.1|	832.4	0	serine/threonine-protein kinase [Glycine max] >gi|223452434|gb|ACM89544.1| serine/threonine-protein kinase [Glycine max]
CL1102Contig4	gi|356572387|ref|XP_003554350.1|	126.3	1e-28	PREDICTED: serine/threonine-protein kinase PBS1-like [Glycine max]
CL1102Contig5	gi|351721314|ref|NP_001237717.1|	297.7	3e-80	protein kinase-like protein [Glycine max] >gi|223452496|gb|ACM89575.1| protein kinase-like protein [Glycine max]
CL1102Contig6	gi|351721314|ref|NP_001237717.1|	106.7	1e-22	protein kinase-like protein [Glycine max] >gi|223452496|gb|ACM89575.1| protein kinase-like protein [Glycine max]
CL1102Contig7	gi|255636218|gb|ACU18450.1|	148.7	2e-35	unknown [Glycine max]
CL1103Contig1	gi|356504111|ref|XP_003520842.1|	72	1e-11	PREDICTED: uncharacterized protein At2g34160-like [Glycine max]
CL1103Contig2	gi|356504111|ref|XP_003520842.1|	72	1e-11	PREDICTED: uncharacterized protein At2g34160-like [Glycine max]
CL1103Contig3	--	--	--	--
CL1104Contig1	--	--	--	--
CL1104Contig2	--	--	--	--
CL1105Contig1	gi|356520885|ref|XP_003529090.1|	535.4	9e-151	PREDICTED: methyl-CpG-binding domain-containing protein 2-like [Glycine max]
CL1105Contig2	gi|356520885|ref|XP_003529090.1|	535.4	9e-151	PREDICTED: methyl-CpG-binding domain-containing protein 2-like [Glycine max]
CL1106Contig1	gi|356547351|ref|XP_003542077.1|	150.2	9e-36	PREDICTED: receptor-like serine/threonine-protein kinase ALE2-like [Glycine max]
CL1106Contig2	gi|356522430|ref|XP_003529849.1|	1524.2	0	PREDICTED: receptor-like serine/threonine-protein kinase ALE2-like [Glycine max]
CL1106Contig3	gi|356547351|ref|XP_003542077.1|	152.1	2e-36	PREDICTED: receptor-like serine/threonine-protein kinase ALE2-like [Glycine max]
CL1107Contig1	gi|356536659|ref|XP_003536854.1|	241.1	6e-63	PREDICTED: MATH domain-containing protein At5g43560-like [Glycine max]
CL1107Contig2	gi|356574744|ref|XP_003555505.1|	1925.6	0	PREDICTED: MATH domain-containing protein At5g43560-like [Glycine max]
CL1107Contig3	gi|356574744|ref|XP_003555505.1|	1925.6	0	PREDICTED: MATH domain-containing protein At5g43560-like [Glycine max]
CL1107Contig4	gi|356536659|ref|XP_003536854.1|	1982.6	0	PREDICTED: MATH domain-containing protein At5g43560-like [Glycine max]
CL1107Contig5	gi|356536659|ref|XP_003536854.1|	1982.6	0	PREDICTED: MATH domain-containing protein At5g43560-like [Glycine max]
CL1108Contig1	gi|356553627|ref|XP_003545156.1|	61.6	4e-09	PREDICTED: uncharacterized protein LOC100812417 [Glycine max]
CL1108Contig2	gi|356553627|ref|XP_003545156.1|	77.4	7e-14	PREDICTED: uncharacterized protein LOC100812417 [Glycine max]
CL1109Contig1	gi|356544498|ref|XP_003540687.1|	1045.8	0	PREDICTED: pentatricopeptide repeat-containing protein At2g15630, mitochondrial-like [Glycine max]
CL1109Contig2	gi|356570247|ref|XP_003553301.1|	768.1	0	PREDICTED: nuclear cap-binding protein subunit 1-like [Glycine max]
CL1109Contig3	gi|356561261|ref|XP_003548901.1|	1464.5	0	PREDICTED: nuclear cap-binding protein subunit 1-like [Glycine max]
CL1109Contig4	gi|356570247|ref|XP_003553301.1|	768.1	0	PREDICTED: nuclear cap-binding protein subunit 1-like [Glycine max]
CL1109Contig5	gi|356570247|ref|XP_003553301.1|	828.9	0	PREDICTED: nuclear cap-binding protein subunit 1-like [Glycine max]
CL111Contig1	gi|356555608|ref|XP_003546122.1|	472.6	5e-132	PREDICTED: guanylate kinase-like [Glycine max]
CL111Contig2	gi|356555608|ref|XP_003546122.1|	472.6	6e-132	PREDICTED: guanylate kinase-like [Glycine max]
CL1110Contig1	gi|356563944|ref|XP_003550217.1|	1461	0	PREDICTED: cullin-1-like isoform 1 [Glycine max]
CL1110Contig2	gi|356563944|ref|XP_003550217.1|	1460.7	0	PREDICTED: cullin-1-like isoform 1 [Glycine max]
CL1111Contig1	gi|356572669|ref|XP_003554489.1|	136.7	9e-31	PREDICTED: dihydrosphingosine 1-phosphate phosphatase C823.11-like [Glycine max]
CL1111Contig2	gi|356572669|ref|XP_003554489.1|	726.5	0	PREDICTED: dihydrosphingosine 1-phosphate phosphatase C823.11-like [Glycine max]
CL1111Contig3	gi|356505475|ref|XP_003521516.1|	293.1	1e-77	PREDICTED: dihydrosphingosine 1-phosphate phosphatase C823.11-like [Glycine max]
CL1111Contig4	gi|356505475|ref|XP_003521516.1|	307.4	1e-82	PREDICTED: dihydrosphingosine 1-phosphate phosphatase C823.11-like [Glycine max]
CL1111Contig5	gi|356572669|ref|XP_003554489.1|	434.1	1e-120	PREDICTED: dihydrosphingosine 1-phosphate phosphatase C823.11-like [Glycine max]
CL1112Contig1	gi|356562773|ref|XP_003549643.1|	57.4	8e-08	PREDICTED: E2F transcription factor-like E2FE-like [Glycine max]
CL1112Contig2	gi|356562773|ref|XP_003549643.1|	131.7	3e-30	PREDICTED: E2F transcription factor-like E2FE-like [Glycine max]
CL1113Contig1	gi|356575516|ref|XP_003555886.1|	476.9	4e-133	PREDICTED: uncharacterized protein LOC100809519 [Glycine max]
CL1113Contig2	gi|356575516|ref|XP_003555886.1|	544.7	1e-153	PREDICTED: uncharacterized protein LOC100809519 [Glycine max]
CL1114Contig1	gi|356511478|ref|XP_003524453.1|	123.2	1e-27	PREDICTED: uncharacterized protein LOC100819856 [Glycine max]
CL1114Contig2	gi|356539674|ref|XP_003538320.1|	164.5	4e-40	PREDICTED: uncharacterized protein LOC100808415 [Glycine max]
CL1115Contig1	gi|356546794|ref|XP_003541807.1|	1133.6	0	PREDICTED: transcriptional corepressor SEUSS-like [Glycine max]
CL1115Contig2	gi|356515969|ref|XP_003526669.1|	1699.9	0	PREDICTED: transcriptional corepressor SEUSS-like [Glycine max]
CL1115Contig3	gi|356515969|ref|XP_003526669.1|	1740.7	0	PREDICTED: transcriptional corepressor SEUSS-like [Glycine max]
CL1116Contig1	gi|356554191|ref|XP_003545432.1|	308.9	3e-83	PREDICTED: uncharacterized protein LOC100800672 [Glycine max]
CL1116Contig2	gi|356548039|ref|XP_003542411.1|	913.3	0	PREDICTED: uncharacterized protein LOC100780477 [Glycine max]
CL1117Contig1	gi|356564572|ref|XP_003550526.1|	249.2	6e-65	PREDICTED: GATA transcription factor 16-like [Glycine max]
CL1117Contig2	gi|356564572|ref|XP_003550526.1|	236.9	3e-61	PREDICTED: GATA transcription factor 16-like [Glycine max]
CL1118Contig1	gi|356576583|ref|XP_003556410.1|	589.7	3e-167	PREDICTED: peroxidase 47-like [Glycine max]
CL1118Contig2	gi|356530973|ref|XP_003534053.1|	328.9	3e-89	PREDICTED: peroxidase 47-like [Glycine max]
CL1118Contig3	gi|356559955|ref|XP_003548261.1|	194.1	5e-49	PREDICTED: peroxidase 47-like [Glycine max]
CL1119Contig1	gi|356497323|ref|XP_003517510.1|	700.3	0	PREDICTED: UDP-glucose 4-epimerase GEPI48-like [Glycine max]
CL1119Contig2	gi|363808084|ref|NP_001241960.1|	237.3	6e-62	uncharacterized protein LOC100812565 [Glycine max]
CL1119Contig3	gi|11386775|sp|O65781.1|GALE2_CYATE	196.1	1e-49	RecName: Full=UDP-glucose 4-epimerase GEPI48; AltName: Full=Galactowaldenase; AltName: Full=UDP-galactose 4-epimerase >gi|3021357|emb|CAA06339.1| UDP-galactose 4-epimerase [Cyamopsis tetragonoloba]
CL112Contig10	gi|356573359|ref|XP_003554829.1|	596.7	5e-169	PREDICTED: LOW QUALITY PROTEIN: serine/threonine-protein kinase HT1-like [Glycine max]
CL112Contig11	gi|356511702|ref|XP_003524562.1|	167.5	1e-175	PREDICTED: serine/threonine-protein kinase HT1-like [Glycine max]
CL112Contig12	gi|356511702|ref|XP_003524562.1|	84.3	4e-94	PREDICTED: serine/threonine-protein kinase HT1-like [Glycine max]
CL112Contig13	gi|356511702|ref|XP_003524562.1|	112.5	1e-175	PREDICTED: serine/threonine-protein kinase HT1-like [Glycine max]
CL112Contig14	gi|356511702|ref|XP_003524562.1|	112.5	2e-171	PREDICTED: serine/threonine-protein kinase HT1-like [Glycine max]
CL112Contig15	gi|356511702|ref|XP_003524562.1|	181.8	4e-44	PREDICTED: serine/threonine-protein kinase HT1-like [Glycine max]
CL112Contig16	gi|356511702|ref|XP_003524562.1|	181.8	4e-44	PREDICTED: serine/threonine-protein kinase HT1-like [Glycine max]
CL112Contig17	gi|356573359|ref|XP_003554829.1|	265.4	1e-163	PREDICTED: LOW QUALITY PROTEIN: serine/threonine-protein kinase HT1-like [Glycine max]
CL112Contig18	gi|356573359|ref|XP_003554829.1|	112.5	3e-159	PREDICTED: LOW QUALITY PROTEIN: serine/threonine-protein kinase HT1-like [Glycine max]
CL112Contig19	gi|356511702|ref|XP_003524562.1|	285	3e-180	PREDICTED: serine/threonine-protein kinase HT1-like [Glycine max]
CL112Contig1	gi|470126336|ref|XP_004299144.1|	195.3	9e-49	PREDICTED: serine/threonine-protein kinase HT1-like [Fragaria vesca subsp. vesca]
CL112Contig20	gi|356511702|ref|XP_003524562.1|	167.5	1e-180	PREDICTED: serine/threonine-protein kinase HT1-like [Glycine max]
CL112Contig21	gi|356511702|ref|XP_003524562.1|	181.8	4e-44	PREDICTED: serine/threonine-protein kinase HT1-like [Glycine max]
CL112Contig22	gi|356573359|ref|XP_003554829.1|	160.2	3e-164	PREDICTED: LOW QUALITY PROTEIN: serine/threonine-protein kinase HT1-like [Glycine max]
CL112Contig23	gi|356511702|ref|XP_003524562.1|	363.6	3e-99	PREDICTED: serine/threonine-protein kinase HT1-like [Glycine max]
CL112Contig2	gi|470126336|ref|XP_004299144.1|	87.8	6e-44	PREDICTED: serine/threonine-protein kinase HT1-like [Fragaria vesca subsp. vesca]
CL112Contig3	gi|356511702|ref|XP_003524562.1|	142.5	1e-33	PREDICTED: serine/threonine-protein kinase HT1-like [Glycine max]
CL112Contig4	gi|356511702|ref|XP_003524562.1|	179.9	1e-180	PREDICTED: serine/threonine-protein kinase HT1-like [Glycine max]
CL112Contig5	gi|356511702|ref|XP_003524562.1|	651.4	0	PREDICTED: serine/threonine-protein kinase HT1-like [Glycine max]
CL112Contig6	gi|356573359|ref|XP_003554829.1|	443.7	4e-123	PREDICTED: LOW QUALITY PROTEIN: serine/threonine-protein kinase HT1-like [Glycine max]
CL112Contig7	gi|356511702|ref|XP_003524562.1|	181.8	4e-44	PREDICTED: serine/threonine-protein kinase HT1-like [Glycine max]
CL112Contig8	gi|356573359|ref|XP_003554829.1|	162.2	3e-38	PREDICTED: LOW QUALITY PROTEIN: serine/threonine-protein kinase HT1-like [Glycine max]
CL112Contig9	gi|356511702|ref|XP_003524562.1|	167.5	4e-176	PREDICTED: serine/threonine-protein kinase HT1-like [Glycine max]
CL1120Contig1	gi|356529953|ref|XP_003533550.1|	2028.8	0	PREDICTED: inositol hexakisphosphate and diphosphoinositol-pentakisphosphate kinase-like [Glycine max]
CL1120Contig2	gi|356568616|ref|XP_003552506.1|	2028.5	0	PREDICTED: inositol hexakisphosphate and diphosphoinositol-pentakisphosphate kinase-like [Glycine max]
CL1121Contig1	gi|356567842|ref|XP_003552124.1|	388.3	1e-106	PREDICTED: uncharacterized protein LOC100793884 [Glycine max]
CL1121Contig2	gi|356567842|ref|XP_003552124.1|	333.6	1e-90	PREDICTED: uncharacterized protein LOC100793884 [Glycine max]
CL1122Contig10	gi|356555885|ref|XP_003546260.1|	675.2	0	PREDICTED: 2-succinylbenzoate--CoA ligase, chloroplastic/peroxisomal-like isoform 1 [Glycine max]
CL1122Contig1	gi|356555885|ref|XP_003546260.1|	625.2	1e-177	PREDICTED: 2-succinylbenzoate--CoA ligase, chloroplastic/peroxisomal-like isoform 1 [Glycine max]
CL1122Contig2	gi|356555885|ref|XP_003546260.1|	80.5	3e-173	PREDICTED: 2-succinylbenzoate--CoA ligase, chloroplastic/peroxisomal-like isoform 1 [Glycine max]
CL1122Contig3	gi|356555885|ref|XP_003546260.1|	689.5	0	PREDICTED: 2-succinylbenzoate--CoA ligase, chloroplastic/peroxisomal-like isoform 1 [Glycine max]
CL1122Contig4	gi|356555885|ref|XP_003546260.1|	988.4	0	PREDICTED: 2-succinylbenzoate--CoA ligase, chloroplastic/peroxisomal-like isoform 1 [Glycine max]
CL1122Contig5	gi|356555885|ref|XP_003546260.1|	80.5	0	PREDICTED: 2-succinylbenzoate--CoA ligase, chloroplastic/peroxisomal-like isoform 1 [Glycine max]
CL1122Contig6	gi|356555885|ref|XP_003546260.1|	80.5	0	PREDICTED: 2-succinylbenzoate--CoA ligase, chloroplastic/peroxisomal-like isoform 1 [Glycine max]
CL1122Contig7	gi|356555885|ref|XP_003546260.1|	1002.7	0	PREDICTED: 2-succinylbenzoate--CoA ligase, chloroplastic/peroxisomal-like isoform 1 [Glycine max]
CL1122Contig8	gi|356555885|ref|XP_003546260.1|	80.5	0	PREDICTED: 2-succinylbenzoate--CoA ligase, chloroplastic/peroxisomal-like isoform 1 [Glycine max]
CL1122Contig9	gi|356555885|ref|XP_003546260.1|	80.5	0	PREDICTED: 2-succinylbenzoate--CoA ligase, chloroplastic/peroxisomal-like isoform 1 [Glycine max]
CL1123Contig10	gi|403311576|gb|AFR34324.1|	1084.7	0	ribosomal protein S3 (mitochondrion) [Glycine max]
CL1123Contig1	gi|372450251|ref|YP_005090434.1|	1074.7	0	cytochrome c oxidase subunit 1 (mitochondrion) [Millettia pinnata] >gi|357197297|gb|AET62894.1| cytochrome c oxidase subunit 1 (mitochondrion) [Millettia pinnata]
CL1123Contig2	gi|403311576|gb|AFR34324.1|	1084.7	0	ribosomal protein S3 (mitochondrion) [Glycine max]
CL1123Contig3	gi|372450251|ref|YP_005090434.1|	1074.7	0	cytochrome c oxidase subunit 1 (mitochondrion) [Millettia pinnata] >gi|357197297|gb|AET62894.1| cytochrome c oxidase subunit 1 (mitochondrion) [Millettia pinnata]
CL1123Contig4	gi|403311576|gb|AFR34324.1|	1084.7	0	ribosomal protein S3 (mitochondrion) [Glycine max]
CL1123Contig5	gi|403311576|gb|AFR34324.1|	1084.7	0	ribosomal protein S3 (mitochondrion) [Glycine max]
CL1123Contig6	gi|403311576|gb|AFR34324.1|	1084.7	0	ribosomal protein S3 (mitochondrion) [Glycine max]
CL1123Contig7	gi|372450251|ref|YP_005090434.1|	1074.7	0	cytochrome c oxidase subunit 1 (mitochondrion) [Millettia pinnata] >gi|357197297|gb|AET62894.1| cytochrome c oxidase subunit 1 (mitochondrion) [Millettia pinnata]
CL1123Contig8	gi|403311576|gb|AFR34324.1|	1084.7	0	ribosomal protein S3 (mitochondrion) [Glycine max]
CL1123Contig9	gi|372450251|ref|YP_005090434.1|	1074.7	0	cytochrome c oxidase subunit 1 (mitochondrion) [Millettia pinnata] >gi|357197297|gb|AET62894.1| cytochrome c oxidase subunit 1 (mitochondrion) [Millettia pinnata]
CL1124Contig1	gi|357519423|ref|XP_003630000.1|	232.3	1e-60	UDP-D-xylose 4-epimerase [Medicago truncatula] >gi|355524022|gb|AET04476.1| UDP-D-xylose 4-epimerase [Medicago truncatula]
CL1124Contig2	gi|356529038|ref|XP_003533104.1|	465.3	8e-130	PREDICTED: UDP-arabinose 4-epimerase 1-like [Glycine max]
CL1124Contig3	gi|356555956|ref|XP_003546295.1|	258.1	1e-67	PREDICTED: UDP-arabinose 4-epimerase 1-like [Glycine max]
CL1124Contig4	gi|356529038|ref|XP_003533104.1|	789.6	0	PREDICTED: UDP-arabinose 4-epimerase 1-like [Glycine max]
CL1125Contig1	gi|356567320|ref|XP_003551869.1|	629	5e-179	PREDICTED: protein SEC13 homolog [Glycine max]
CL1126Contig1	gi|351725865|ref|NP_001237875.1|	96.7	3e-19	uncharacterized protein LOC100306121 [Glycine max]
CL1126Contig2	gi|351725865|ref|NP_001237875.1|	295.8	9e-79	uncharacterized protein LOC100306121 [Glycine max]
CL1126Contig3	gi|351725865|ref|NP_001237875.1|	295.8	1e-78	uncharacterized protein LOC100306121 [Glycine max]
CL1126Contig4	gi|351725865|ref|NP_001237875.1|	344.4	2e-93	uncharacterized protein LOC100306121 [Glycine max]
CL1126Contig5	gi|357520367|ref|XP_003630472.1|	140.6	3e-32	hypothetical protein MTR_8g095900 [Medicago truncatula] >gi|355524494|gb|AET04948.1| hypothetical protein MTR_8g095900 [Medicago truncatula]
CL1126Contig6	gi|351725865|ref|NP_001237875.1|	195.3	1e-48	uncharacterized protein LOC100306121 [Glycine max]
CL1126Contig7	gi|351725865|ref|NP_001237875.1|	330.1	5e-89	uncharacterized protein LOC100306121 [Glycine max]
CL1126Contig8	gi|351725865|ref|NP_001237875.1|	330.1	6e-89	uncharacterized protein LOC100306121 [Glycine max]
CL1126Contig9	gi|351725865|ref|NP_001237875.1|	344.4	2e-93	uncharacterized protein LOC100306121 [Glycine max]
CL1127Contig1	gi|351725463|ref|NP_001237605.1|	121.3	4e-27	protein kinase family protein precursor [Glycine max] >gi|223452292|gb|ACM89474.1| protein kinase family protein [Glycine max]
CL1127Contig2	gi|351727637|ref|NP_001235120.1|	731.5	0	protein kinase family protein precursor [Glycine max] >gi|223452424|gb|ACM89539.1| protein kinase family protein [Glycine max]
CL1128Contig1	gi|356520643|ref|XP_003528970.1|	336.3	2e-91	PREDICTED: ras-related protein RABA6b-like [Glycine max]
CL1128Contig2	gi|356512992|ref|XP_003525198.1|	399.1	5e-110	PREDICTED: ras-related protein RABA6a-like [Glycine max]
CL1129Contig1	gi|356499477|ref|XP_003518566.1|	100.5	8e-21	PREDICTED: armadillo repeat-containing protein 8-like [Glycine max]
CL1129Contig2	gi|356524425|ref|XP_003530829.1|	1188.7	0	PREDICTED: armadillo repeat-containing protein 8-like [Glycine max]
CL1129Contig3	gi|356569585|ref|XP_003552979.1|	1161	0	PREDICTED: armadillo repeat-containing protein 8-like [Glycine max]
CL1129Contig4	gi|356569585|ref|XP_003552979.1|	1126.7	0	PREDICTED: armadillo repeat-containing protein 8-like [Glycine max]
CL1129Contig5	gi|356524425|ref|XP_003530829.1|	1153.7	0	PREDICTED: armadillo repeat-containing protein 8-like [Glycine max]
CL113Contig1	gi|356557465|ref|XP_003547036.1|	214.5	1e-54	PREDICTED: histone H4-like [Glycine max]
CL113Contig2	gi|326512852|dbj|BAK03333.1|	210.7	1e-53	predicted protein [Hordeum vulgare subsp. vulgare]
CL113Contig3	gi|326512852|dbj|BAK03333.1|	218.4	4e-56	predicted protein [Hordeum vulgare subsp. vulgare]
CL113Contig4	gi|326512852|dbj|BAK03333.1|	140.2	9e-33	predicted protein [Hordeum vulgare subsp. vulgare]
CL113Contig5	gi|326512852|dbj|BAK03333.1|	99.4	1e-20	predicted protein [Hordeum vulgare subsp. vulgare]
CL113Contig6	gi|470116831|ref|XP_004294578.1|	204.1	5e-52	PREDICTED: histone H4-like [Fragaria vesca subsp. vesca]
CL113Contig7	gi|470116831|ref|XP_004294578.1|	185.3	2e-46	PREDICTED: histone H4-like [Fragaria vesca subsp. vesca]
CL1130Contig1	gi|356558415|ref|XP_003547502.1|	640.6	0	PREDICTED: uncharacterized protein LOC100781613 [Glycine max]
CL1130Contig2	gi|356558415|ref|XP_003547502.1|	187.2	6e-47	PREDICTED: uncharacterized protein LOC100781613 [Glycine max]
CL1131Contig1	gi|356513052|ref|XP_003525228.1|	655.6	0	PREDICTED: E3 ubiquitin protein ligase RIE1-like isoform 1 [Glycine max]
CL1131Contig2	gi|356499571|ref|XP_003518612.1|	627.1	2e-178	PREDICTED: E3 ubiquitin protein ligase RIE1-like [Glycine max]
CL1131Contig3	gi|356499571|ref|XP_003518612.1|	592.4	6e-168	PREDICTED: E3 ubiquitin protein ligase RIE1-like [Glycine max]
CL1132Contig1	gi|356508042|ref|XP_003522771.1|	644.4	0	PREDICTED: GATA transcription factor 24-like isoform 1 [Glycine max]
CL1132Contig2	gi|356508044|ref|XP_003522772.1|	471.5	1e-131	PREDICTED: GATA transcription factor 24-like isoform 2 [Glycine max]
CL1133Contig1	gi|363807502|ref|NP_001241886.1|	521.5	1e-146	uncharacterized protein LOC100814080 [Glycine max]
CL1133Contig2	gi|363807768|ref|NP_001242687.1|	542.7	6e-153	uncharacterized protein LOC100801479 [Glycine max]
CL1133Contig3	gi|363807502|ref|NP_001241886.1|	521.5	1e-146	uncharacterized protein LOC100814080 [Glycine max]
CL1133Contig4	gi|363807768|ref|NP_001242687.1|	218.8	3e-55	uncharacterized protein LOC100801479 [Glycine max]
CL1134Contig1	gi|356495695|ref|XP_003516709.1|	100.5	1e-20	PREDICTED: uncharacterized protein LOC100779471 [Glycine max]
CL1134Contig2	gi|356495695|ref|XP_003516709.1|	102.4	6e-21	PREDICTED: uncharacterized protein LOC100779471 [Glycine max]
CL1135Contig1	--	--	--	--
CL1135Contig2	--	--	--	--
CL1136Contig1	gi|356550840|ref|XP_003543791.1|	180.3	2e-44	PREDICTED: uncharacterized protein LOC100815781 [Glycine max]
CL1137Contig1	gi|113208365|dbj|BAF03553.1|	728	0	cysteine proteinase CP2 [Phaseolus vulgaris]
CL1137Contig2	gi|359806140|ref|NP_001241450.1|	190.3	8e-48	uncharacterized protein LOC100778716 precursor [Glycine max]
CL1138Contig1	gi|356519451|ref|XP_003528386.1|	909.8	0	PREDICTED: dihydrolipoyllysine-residue acetyltransferase component 3 of pyruvate dehydrogenase complex, mitochondrial-like [Glycine max]
CL1138Contig2	gi|356519451|ref|XP_003528386.1|	909.8	0	PREDICTED: dihydrolipoyllysine-residue acetyltransferase component 3 of pyruvate dehydrogenase complex, mitochondrial-like [Glycine max]
CL1139Contig1	gi|388513303|gb|AFK44713.1|	830.9	0	unknown [Lotus japonicus]
CL1139Contig2	gi|356573655|ref|XP_003554973.1|	558.1	6e-158	PREDICTED: uncharacterized protein LOC100816626 [Glycine max]
CL1139Contig3	gi|356573657|ref|XP_003554974.1|	736.9	0	PREDICTED: uncharacterized protein LOC100817694 [Glycine max]
CL1139Contig4	gi|356573657|ref|XP_003554974.1|	280	1e-74	PREDICTED: uncharacterized protein LOC100817694 [Glycine max]
CL114Contig1	gi|356499352|ref|XP_003518505.1|	344.7	4e-94	PREDICTED: glucan endo-1,3-beta-glucosidase-like protein 1-like [Glycine max]
CL1140Contig1	gi|351721783|ref|NP_001237221.1|	417.2	3e-115	WRKY48 protein [Glycine max] >gi|151934213|gb|ABS18444.1| WRKY48 [Glycine max]
CL1140Contig2	gi|356512527|ref|XP_003524970.1|	369.8	5e-101	PREDICTED: probable WRKY transcription factor 65-like [Glycine max]
CL1141Contig1	gi|356538942|ref|XP_003537959.1|	48.9	2e-26	PREDICTED: uncharacterized protein LOC100792856 [Glycine max]
CL1141Contig2	gi|356538942|ref|XP_003537959.1|	132.9	1e-30	PREDICTED: uncharacterized protein LOC100792856 [Glycine max]
CL1142Contig1	gi|351722320|ref|NP_001236472.1|	200.7	2e-50	uncharacterized protein LOC100306540 [Glycine max]
CL1143Contig1	gi|110931754|gb|ABH02876.1|	339	8e-92	MYB transcription factor MYB129 [Glycine max]
CL1143Contig2	gi|351722173|ref|NP_001235955.1|	263.1	2e-69	MYB transcription factor MYB128 [Glycine max] >gi|110931714|gb|ABH02856.1| MYB transcription factor MYB128 [Glycine max]
CL1144Contig1	gi|356522119|ref|XP_003529697.1|	629	5e-179	PREDICTED: spindle assembly checkpoint component mad1-like [Glycine max]
CL1144Contig2	gi|356563527|ref|XP_003550013.1|	214.9	8e-127	PREDICTED: spindle assembly checkpoint component mad1-like [Glycine max]
CL1144Contig3	gi|356563527|ref|XP_003550013.1|	214.9	1e-149	PREDICTED: spindle assembly checkpoint component mad1-like [Glycine max]
CL1144Contig4	gi|356563527|ref|XP_003550013.1|	161.4	5e-38	PREDICTED: spindle assembly checkpoint component mad1-like [Glycine max]
CL1144Contig5	gi|356563527|ref|XP_003550013.1|	214.9	0	PREDICTED: spindle assembly checkpoint component mad1-like [Glycine max]
CL1144Contig6	gi|356522119|ref|XP_003529697.1|	217.6	0	PREDICTED: spindle assembly checkpoint component mad1-like [Glycine max]
CL1145Contig1	gi|356528777|ref|XP_003532974.1|	303.5	1e-81	PREDICTED: protein FAM135B-like [Glycine max]
CL1145Contig2	gi|356528068|ref|XP_003532627.1|	1424.5	0	PREDICTED: protein FAM135B-like [Glycine max]
CL1145Contig3	gi|356528068|ref|XP_003532627.1|	1417.5	0	PREDICTED: protein FAM135B-like [Glycine max]
CL1146Contig1	gi|356507937|ref|XP_003522719.1|	142.9	1e-33	PREDICTED: NADP-dependent malic enzyme-like [Glycine max]
CL1146Contig2	gi|356558908|ref|XP_003547744.1|	1117.1	0	PREDICTED: NADP-dependent malic enzyme-like [Glycine max]
CL1146Contig3	gi|356507937|ref|XP_003522719.1|	136.7	1e-31	PREDICTED: NADP-dependent malic enzyme-like [Glycine max]
CL1146Contig4	gi|356528914|ref|XP_003533042.1|	1117.5	0	PREDICTED: NADP-dependent malic enzyme, chloroplastic-like [Glycine max]
CL1147Contig1	gi|462399896|gb|EMJ05564.1|	125.2	3e-28	hypothetical protein PRUPE_ppa007278mg [Prunus persica]
CL1147Contig2	gi|356530419|ref|XP_003533779.1|	157.1	7e-38	PREDICTED: protein Brevis radix-like 4-like [Glycine max]
CL1147Contig3	gi|356519574|ref|XP_003528447.1|	553.5	2e-156	PREDICTED: protein Brevis radix-like 2-like [Glycine max]
CL1148Contig1	gi|356574760|ref|XP_003555513.1|	186	1e-46	PREDICTED: uncharacterized protein LOC100777974 [Glycine max]
CL1148Contig2	gi|356576489|ref|XP_003556363.1|	557.8	1e-157	PREDICTED: uncharacterized protein LOC100796923 [Glycine max]
CL1149Contig1	gi|9587205|gb|AAF89206.1|AF279249_1	530.4	2e-149	LHCII type I chlorophyll a/b-binding protein [Vigna radiata]
CL1149Contig2	gi|9587207|gb|AAF89207.1|AF279250_1	526.6	3e-148	LHCII type I chlorophyll a/b-binding protein [Vigna radiata]
CL1149Contig3	gi|9587205|gb|AAF89206.1|AF279249_1	527.7	1e-148	LHCII type I chlorophyll a/b-binding protein [Vigna radiata]
CL1149Contig4	gi|9587205|gb|AAF89206.1|AF279249_1	528.9	6e-149	LHCII type I chlorophyll a/b-binding protein [Vigna radiata]
CL1149Contig5	gi|359806638|ref|NP_001241277.1|	532.3	4e-150	uncharacterized protein LOC100805310 [Glycine max]
CL1149Contig6	gi|9587205|gb|AAF89206.1|AF279249_1	531.9	8e-150	LHCII type I chlorophyll a/b-binding protein [Vigna radiata]
CL1149Contig7	gi|9587205|gb|AAF89206.1|AF279249_1	530.4	2e-149	LHCII type I chlorophyll a/b-binding protein [Vigna radiata]
CL1149Contig8	gi|9587205|gb|AAF89206.1|AF279249_1	525.8	5e-148	LHCII type I chlorophyll a/b-binding protein [Vigna radiata]
CL115Contig10	gi|356547581|ref|XP_003542189.1|	516.2	1e-144	PREDICTED: uncharacterized protein LOC100802797 [Glycine max]
CL115Contig11	gi|356547581|ref|XP_003542189.1|	516.2	1e-144	PREDICTED: uncharacterized protein LOC100802797 [Glycine max]
CL115Contig12	gi|356547581|ref|XP_003542189.1|	516.2	9e-145	PREDICTED: uncharacterized protein LOC100802797 [Glycine max]
CL115Contig13	gi|356547581|ref|XP_003542189.1|	516.2	1e-144	PREDICTED: uncharacterized protein LOC100802797 [Glycine max]
CL115Contig14	gi|356547581|ref|XP_003542189.1|	516.2	9e-145	PREDICTED: uncharacterized protein LOC100802797 [Glycine max]
CL115Contig15	gi|356547581|ref|XP_003542189.1|	516.2	7e-145	PREDICTED: uncharacterized protein LOC100802797 [Glycine max]
CL115Contig16	gi|356547581|ref|XP_003542189.1|	516.2	6e-145	PREDICTED: uncharacterized protein LOC100802797 [Glycine max]
CL115Contig1	gi|356547581|ref|XP_003542189.1|	516.2	1e-144	PREDICTED: uncharacterized protein LOC100802797 [Glycine max]
CL115Contig2	gi|356547581|ref|XP_003542189.1|	516.2	5e-145	PREDICTED: uncharacterized protein LOC100802797 [Glycine max]
CL115Contig3	gi|356547581|ref|XP_003542189.1|	516.2	6e-145	PREDICTED: uncharacterized protein LOC100802797 [Glycine max]
CL115Contig4	gi|356547581|ref|XP_003542189.1|	516.2	9e-145	PREDICTED: uncharacterized protein LOC100802797 [Glycine max]
CL115Contig5	gi|356547581|ref|XP_003542189.1|	516.2	1e-144	PREDICTED: uncharacterized protein LOC100802797 [Glycine max]
CL115Contig6	gi|356547581|ref|XP_003542189.1|	516.2	1e-144	PREDICTED: uncharacterized protein LOC100802797 [Glycine max]
CL115Contig7	gi|356547581|ref|XP_003542189.1|	516.2	5e-145	PREDICTED: uncharacterized protein LOC100802797 [Glycine max]
CL115Contig8	gi|356547581|ref|XP_003542189.1|	516.2	1e-144	PREDICTED: uncharacterized protein LOC100802797 [Glycine max]
CL115Contig9	gi|356547581|ref|XP_003542189.1|	516.2	6e-145	PREDICTED: uncharacterized protein LOC100802797 [Glycine max]
CL1150Contig1	gi|356569742|ref|XP_003553055.1|	499.6	5e-140	PREDICTED: cytochrome c oxidase assembly protein COX11, mitochondrial-like [Glycine max]
CL1150Contig2	gi|356569742|ref|XP_003553055.1|	527.7	1e-148	PREDICTED: cytochrome c oxidase assembly protein COX11, mitochondrial-like [Glycine max]
CL1151Contig1	gi|356528667|ref|XP_003532921.1|	2021.9	0	PREDICTED: uncharacterized protein LOC100799118 [Glycine max]
CL1151Contig2	gi|356528667|ref|XP_003532921.1|	2113.6	0	PREDICTED: uncharacterized protein LOC100799118 [Glycine max]
CL1151Contig3	gi|356554759|ref|XP_003545710.1|	2048.9	0	PREDICTED: uncharacterized protein LOC100816522 [Glycine max]
CL1151Contig4	gi|356554759|ref|XP_003545710.1|	2033.1	0	PREDICTED: uncharacterized protein LOC100816522 [Glycine max]
CL1152Contig1	gi|356548467|ref|XP_003542623.1|	77.4	1e-12	PREDICTED: uncharacterized protein LOC100802615 [Glycine max]
CL1153Contig1	gi|356535605|ref|XP_003536335.1|	701.8	0	PREDICTED: uncharacterized RNA pseudouridine synthase aq_1464-like [Glycine max]
CL1153Contig2	gi|356535605|ref|XP_003536335.1|	80.5	1e-14	PREDICTED: uncharacterized RNA pseudouridine synthase aq_1464-like [Glycine max]
CL1154Contig1	gi|356576727|ref|XP_003556481.1|	1064.7	0	PREDICTED: uncharacterized protein LOC100814522 [Glycine max]
CL1154Contig2	gi|356576727|ref|XP_003556481.1|	111.3	4e-24	PREDICTED: uncharacterized protein LOC100814522 [Glycine max]
CL1155Contig1	--	--	--	--
CL1155Contig2	--	--	--	--
CL1156Contig1	gi|363814453|ref|NP_001242861.1|	101.3	5e-21	uncharacterized protein LOC100792053 [Glycine max]
CL1156Contig2	gi|356558589|ref|XP_003547587.1|	937.9	0	PREDICTED: histidine decarboxylase-like [Glycine max]
CL1157Contig1	gi|297737020|emb|CBI26221.3|	120.2	1e-25	unnamed protein product [Vitis vinifera]
CL1157Contig2	gi|356575823|ref|XP_003556036.1|	26.9	6e-25	PREDICTED: cyclin-T1-3-like [Glycine max]
CL1157Contig3	gi|356575823|ref|XP_003556036.1|	133.3	2e-29	PREDICTED: cyclin-T1-3-like [Glycine max]
CL1158Contig1	--	--	--	--
CL1159Contig1	gi|356574020|ref|XP_003555151.1|	112.5	6e-24	PREDICTED: UPF0392 protein RCOM_0530710-like [Glycine max]
CL1159Contig2	--	--	--	--
CL1159Contig3	gi|356574020|ref|XP_003555151.1|	112.5	8e-24	PREDICTED: UPF0392 protein RCOM_0530710-like [Glycine max]
CL116Contig1	gi|356542957|ref|XP_003539930.1|	768.8	0	PREDICTED: putative disease resistance protein At1g50180-like [Glycine max]
CL116Contig2	gi|356542957|ref|XP_003539930.1|	169.5	1e-41	PREDICTED: putative disease resistance protein At1g50180-like [Glycine max]
CL1160Contig1	gi|356572381|ref|XP_003554347.1|	309.3	1e-82	PREDICTED: uncharacterized protein LOC100791970 [Glycine max]
CL1160Contig2	gi|356572381|ref|XP_003554347.1|	295	3e-78	PREDICTED: uncharacterized protein LOC100791970 [Glycine max]
CL1161Contig1	gi|356564063|ref|XP_003550276.1|	105.5	2e-22	PREDICTED: probable histone-arginine methyltransferase 1.4-like [Glycine max]
CL1161Contig2	gi|356556084|ref|XP_003546357.1|	46.2	0	PREDICTED: probable histone-arginine methyltransferase 1.4-like [Glycine max]
CL1161Contig3	gi|356556084|ref|XP_003546357.1|	987.6	0	PREDICTED: probable histone-arginine methyltransferase 1.4-like [Glycine max]
CL1161Contig4	gi|356556084|ref|XP_003546357.1|	943.7	0	PREDICTED: probable histone-arginine methyltransferase 1.4-like [Glycine max]
CL1162Contig1	gi|363814537|ref|NP_001242157.1|	150.2	2e-35	uncharacterized protein LOC100795462 [Glycine max]
CL1162Contig2	gi|363814537|ref|NP_001242157.1|	497.7	1e-139	uncharacterized protein LOC100795462 [Glycine max]
CL1163Contig1	gi|351725633|ref|NP_001237867.1|	416	3e-115	PHD4 [Glycine max] >gi|115394654|gb|ABI97243.1| PHD4 [Glycine max]
CL1163Contig2	gi|255546033|ref|XP_002514076.1|	193.7	7e-49	DNA binding protein, putative [Ricinus communis] >gi|223546532|gb|EEF48030.1| DNA binding protein, putative [Ricinus communis]
CL1164Contig1	gi|3334150|sp|P93162.1|CHLI_SOYBN	775.4	0	RecName: Full=Magnesium-chelatase subunit ChlI, chloroplastic; Short=Mg-chelatase subunit I-1; AltName: Full=Mg-protoporphyrin IX chelatase subunit ChlI; Flags: Precursor >gi|1732469|dbj|BAA08291.1| Mg chelatase subunit (46 kD) [Glycine max]
CL1164Contig2	gi|22711904|ref|NP_683790.1|	128.6	2e-29	Mg-protoporyphyrin IX chelatase [Chaetosphaeridium globosum] >gi|22416908|gb|AAM96508.1| magnesium chelatase subunit of protochlorophyllide reductase [Chaetosphaeridium globosum]
CL1165Contig1	gi|356565743|ref|XP_003551097.1|	801.6	0	PREDICTED: nucleolysin TIAR-like [Glycine max]
CL1165Contig2	gi|356565743|ref|XP_003551097.1|	805.1	0	PREDICTED: nucleolysin TIAR-like [Glycine max]
CL1165Contig3	gi|356519889|ref|XP_003528601.1|	807	0	PREDICTED: nucleolysin TIAR-like [Glycine max]
CL1166Contig1	gi|356498210|ref|XP_003517946.1|	343.2	0	PREDICTED: LOW QUALITY PROTEIN: protein kinase 2B, chloroplastic-like [Glycine max]
CL1166Contig2	gi|356500447|ref|XP_003519043.1|	765	0	PREDICTED: LOW QUALITY PROTEIN: protein kinase 2B, chloroplastic-like [Glycine max]
CL1166Contig3	gi|356567542|ref|XP_003551977.1|	170.6	6e-42	PREDICTED: protein kinase 2B, chloroplastic-like [Glycine max]
CL1166Contig4	gi|356567542|ref|XP_003551977.1|	234.2	4e-61	PREDICTED: protein kinase 2B, chloroplastic-like [Glycine max]
CL1167Contig1	gi|28194508|gb|AAO33580.1|AF478455_1	94	7e-19	multifunctional beta-amyrin synthase [Lotus japonicus]
CL1167Contig2	gi|75264952|sp|Q9MB42.1|BAMS_GLYGL	1189.1	0	RecName: Full=Beta-amyrin synthase >gi|6730969|dbj|BAA89815.1| beta-amyrin synthase [Glycyrrhiza glabra]
CL1167Contig3	gi|356557870|ref|XP_003547233.1|	94.4	6e-19	PREDICTED: amyrin synthase LUP2-like [Glycine max]
CL1168Contig1	gi|356515977|ref|XP_003526673.1|	431.8	6e-120	PREDICTED: alcohol dehydrogenase 1-like [Glycine max]
CL1168Contig2	gi|237512195|gb|ACQ99773.1|	130.6	7e-30	alcohol dehydrogenase, partial [Cajanus cajan]
CL1169Contig1	gi|356527366|ref|XP_003532282.1|	397.9	1e-109	PREDICTED: protein XRI1-like [Glycine max]
CL1169Contig2	gi|356559041|ref|XP_003547810.1|	256.9	2e-67	PREDICTED: protein XRI1-like [Glycine max]
CL1169Contig3	gi|356559041|ref|XP_003547810.1|	250.4	1e-65	PREDICTED: protein XRI1-like [Glycine max]
CL117Contig1	gi|356498501|ref|XP_003518089.1|	56.2	2e-06	PREDICTED: uncharacterized protein LOC100784675 [Glycine max]
CL117Contig2	gi|356558266|ref|XP_003547428.1|	313.9	0	PREDICTED: uncharacterized protein LOC100814409 [Glycine max]
CL117Contig3	gi|356558266|ref|XP_003547428.1|	50.1	0	PREDICTED: uncharacterized protein LOC100814409 [Glycine max]
CL117Contig4	gi|356498501|ref|XP_003518089.1|	302	2e-80	PREDICTED: uncharacterized protein LOC100784675 [Glycine max]
CL117Contig5	gi|356498501|ref|XP_003518089.1|	902.5	0	PREDICTED: uncharacterized protein LOC100784675 [Glycine max]
CL117Contig6	gi|356498501|ref|XP_003518089.1|	56.2	2e-06	PREDICTED: uncharacterized protein LOC100784675 [Glycine max]
CL117Contig7	gi|356498501|ref|XP_003518089.1|	400.2	0	PREDICTED: uncharacterized protein LOC100784675 [Glycine max]
CL117Contig8	gi|356498501|ref|XP_003518089.1|	302	2e-80	PREDICTED: uncharacterized protein LOC100784675 [Glycine max]
CL1170Contig1	gi|328447248|gb|AEB06126.1|	90.9	6e-18	Rpp4 candidate R1 [Glycine max]
CL1170Contig2	gi|328447248|gb|AEB06126.1|	104	7e-22	Rpp4 candidate R1 [Glycine max]
CL1171Contig1	gi|356542266|ref|XP_003539590.1|	162.2	2e-39	PREDICTED: beta-glucosidase 18-like [Glycine max]
CL1171Contig2	gi|356542266|ref|XP_003539590.1|	148.7	2e-35	PREDICTED: beta-glucosidase 18-like [Glycine max]
CL1172Contig1	gi|356546854|ref|XP_003541837.1|	46.6	0	PREDICTED: uncharacterized protein LOC100805450 [Glycine max]
CL1172Contig2	gi|356546854|ref|XP_003541837.1|	760.4	0	PREDICTED: uncharacterized protein LOC100805450 [Glycine max]
CL1173Contig1	gi|356552908|ref|XP_003544804.1|	557	2e-157	PREDICTED: uncharacterized protein LOC100792222 [Glycine max]
CL1174Contig1	gi|356522690|ref|XP_003529979.1|	1152.1	0	PREDICTED: alpha-1,4-galacturonosyltransferase 1-like [Glycine max]
CL1174Contig2	gi|356530121|ref|XP_003533632.1|	117.9	5e-26	PREDICTED: alpha-1,4-galacturonosyltransferase 1-like [Glycine max]
CL1174Contig3	gi|356530121|ref|XP_003533632.1|	498	7e-140	PREDICTED: alpha-1,4-galacturonosyltransferase 1-like [Glycine max]
CL1175Contig1	gi|224134444|ref|XP_002327407.1|	70.9	2e-129	predicted protein [Populus trichocarpa] >gi|222835961|gb|EEE74382.1| predicted protein [Populus trichocarpa]
CL1175Contig2	gi|225463599|ref|XP_002271635.1|	490.3	2e-137	PREDICTED: protein SRG1 [Vitis vinifera] >gi|297743541|emb|CBI36408.3| unnamed protein product [Vitis vinifera]
CL1176Contig1	gi|356543608|ref|XP_003540252.1|	797.3	0	PREDICTED: uncharacterized protein RP120-like [Glycine max]
CL1176Contig2	gi|356503827|ref|XP_003520704.1|	104.8	4e-22	PREDICTED: uncharacterized protein RP120-like [Glycine max]
CL1177Contig1	gi|356547312|ref|XP_003542059.1|	381.3	4e-105	PREDICTED: serine/threonine-protein kinase-like protein ACR4-like [Glycine max]
CL1177Contig2	gi|356544518|ref|XP_003540697.1|	159.8	1e-38	PREDICTED: serine/threonine-protein kinase-like protein ACR4-like [Glycine max]
CL1178Contig1	gi|356507424|ref|XP_003522467.1|	90.9	6e-18	PREDICTED: uncharacterized protein LOC100808760 [Glycine max]
CL1178Contig2	gi|356518822|ref|XP_003528076.1|	151.8	3e-36	PREDICTED: uncharacterized protein LOC100779607 [Glycine max]
CL1178Contig3	gi|356518822|ref|XP_003528076.1|	1046.6	0	PREDICTED: uncharacterized protein LOC100779607 [Glycine max]
CL1178Contig4	gi|356527117|ref|XP_003532160.1|	117.5	6e-26	PREDICTED: uncharacterized protein LOC100804075 [Glycine max]
CL1178Contig5	gi|356518822|ref|XP_003528076.1|	243.8	8e-64	PREDICTED: uncharacterized protein LOC100779607 [Glycine max]
CL1178Contig6	gi|356518822|ref|XP_003528076.1|	872.1	0	PREDICTED: uncharacterized protein LOC100779607 [Glycine max]
CL1179Contig1	gi|356523165|ref|XP_003530212.1|	953	0	PREDICTED: laccase-17-like [Glycine max]
CL1179Contig2	gi|356527433|ref|XP_003532315.1|	385.6	2e-106	PREDICTED: laccase-17-like [Glycine max]
CL1179Contig3	gi|356544564|ref|XP_003540719.1|	338.2	3e-91	PREDICTED: laccase-2-like [Glycine max]
CL1179Contig4	gi|356544564|ref|XP_003540719.1|	1119.8	0	PREDICTED: laccase-2-like [Glycine max]
CL118Contig10	gi|351725903|ref|NP_001238644.1|	388.7	0	bifunctional dihydrofolate reductase-thymidylate synthase [Glycine max] >gi|1706522|sp|P51820.1|DRTS_SOYBN RecName: Full=Bifunctional dihydrofolate reductase-thymidylate synthase; Short=DHFR-TS; Includes: RecName: Full=Dihydrofolate reductase; Includes: RecName: Full=Thymidylate synthase >gi|999190|gb|AAB34317.1| dihydrofolate reductase-thymidylate synthase [Glycine max] >gi|1096144|prf||2111237A…
CL118Contig11	gi|351725903|ref|NP_001238644.1|	388.7	0	bifunctional dihydrofolate reductase-thymidylate synthase [Glycine max] >gi|1706522|sp|P51820.1|DRTS_SOYBN RecName: Full=Bifunctional dihydrofolate reductase-thymidylate synthase; Short=DHFR-TS; Includes: RecName: Full=Dihydrofolate reductase; Includes: RecName: Full=Thymidylate synthase >gi|999190|gb|AAB34317.1| dihydrofolate reductase-thymidylate synthase [Glycine max] >gi|1096144|prf||2111237A…
CL118Contig12	gi|351725903|ref|NP_001238644.1|	58.9	0	bifunctional dihydrofolate reductase-thymidylate synthase [Glycine max] >gi|1706522|sp|P51820.1|DRTS_SOYBN RecName: Full=Bifunctional dihydrofolate reductase-thymidylate synthase; Short=DHFR-TS; Includes: RecName: Full=Dihydrofolate reductase; Includes: RecName: Full=Thymidylate synthase >gi|999190|gb|AAB34317.1| dihydrofolate reductase-thymidylate synthase [Glycine max] >gi|1096144|prf||2111237A…
CL118Contig13	gi|356538745|ref|XP_003537861.1|	1000.7	0	PREDICTED: bifunctional dihydrofolate reductase-thymidylate synthase-like [Glycine max]
CL118Contig14	gi|351725903|ref|NP_001238644.1|	58.9	0	bifunctional dihydrofolate reductase-thymidylate synthase [Glycine max] >gi|1706522|sp|P51820.1|DRTS_SOYBN RecName: Full=Bifunctional dihydrofolate reductase-thymidylate synthase; Short=DHFR-TS; Includes: RecName: Full=Dihydrofolate reductase; Includes: RecName: Full=Thymidylate synthase >gi|999190|gb|AAB34317.1| dihydrofolate reductase-thymidylate synthase [Glycine max] >gi|1096144|prf||2111237A…
CL118Contig1	gi|351725903|ref|NP_001238644.1|	993.8	0	bifunctional dihydrofolate reductase-thymidylate synthase [Glycine max] >gi|1706522|sp|P51820.1|DRTS_SOYBN RecName: Full=Bifunctional dihydrofolate reductase-thymidylate synthase; Short=DHFR-TS; Includes: RecName: Full=Dihydrofolate reductase; Includes: RecName: Full=Thymidylate synthase >gi|999190|gb|AAB34317.1| dihydrofolate reductase-thymidylate synthase [Glycine max] >gi|1096144|prf||2111237A…
CL118Contig2	gi|351725903|ref|NP_001238644.1|	58.9	0	bifunctional dihydrofolate reductase-thymidylate synthase [Glycine max] >gi|1706522|sp|P51820.1|DRTS_SOYBN RecName: Full=Bifunctional dihydrofolate reductase-thymidylate synthase; Short=DHFR-TS; Includes: RecName: Full=Dihydrofolate reductase; Includes: RecName: Full=Thymidylate synthase >gi|999190|gb|AAB34317.1| dihydrofolate reductase-thymidylate synthase [Glycine max] >gi|1096144|prf||2111237A…
CL118Contig3	gi|351725903|ref|NP_001238644.1|	993.8	0	bifunctional dihydrofolate reductase-thymidylate synthase [Glycine max] >gi|1706522|sp|P51820.1|DRTS_SOYBN RecName: Full=Bifunctional dihydrofolate reductase-thymidylate synthase; Short=DHFR-TS; Includes: RecName: Full=Dihydrofolate reductase; Includes: RecName: Full=Thymidylate synthase >gi|999190|gb|AAB34317.1| dihydrofolate reductase-thymidylate synthase [Glycine max] >gi|1096144|prf||2111237A…
CL118Contig4	gi|351725903|ref|NP_001238644.1|	993.8	0	bifunctional dihydrofolate reductase-thymidylate synthase [Glycine max] >gi|1706522|sp|P51820.1|DRTS_SOYBN RecName: Full=Bifunctional dihydrofolate reductase-thymidylate synthase; Short=DHFR-TS; Includes: RecName: Full=Dihydrofolate reductase; Includes: RecName: Full=Thymidylate synthase >gi|999190|gb|AAB34317.1| dihydrofolate reductase-thymidylate synthase [Glycine max] >gi|1096144|prf||2111237A…
CL118Contig5	gi|351725903|ref|NP_001238644.1|	388.7	0	bifunctional dihydrofolate reductase-thymidylate synthase [Glycine max] >gi|1706522|sp|P51820.1|DRTS_SOYBN RecName: Full=Bifunctional dihydrofolate reductase-thymidylate synthase; Short=DHFR-TS; Includes: RecName: Full=Dihydrofolate reductase; Includes: RecName: Full=Thymidylate synthase >gi|999190|gb|AAB34317.1| dihydrofolate reductase-thymidylate synthase [Glycine max] >gi|1096144|prf||2111237A…
CL118Contig6	gi|351725903|ref|NP_001238644.1|	58.9	0	bifunctional dihydrofolate reductase-thymidylate synthase [Glycine max] >gi|1706522|sp|P51820.1|DRTS_SOYBN RecName: Full=Bifunctional dihydrofolate reductase-thymidylate synthase; Short=DHFR-TS; Includes: RecName: Full=Dihydrofolate reductase; Includes: RecName: Full=Thymidylate synthase >gi|999190|gb|AAB34317.1| dihydrofolate reductase-thymidylate synthase [Glycine max] >gi|1096144|prf||2111237A…
CL118Contig7	gi|351725903|ref|NP_001238644.1|	993.8	0	bifunctional dihydrofolate reductase-thymidylate synthase [Glycine max] >gi|1706522|sp|P51820.1|DRTS_SOYBN RecName: Full=Bifunctional dihydrofolate reductase-thymidylate synthase; Short=DHFR-TS; Includes: RecName: Full=Dihydrofolate reductase; Includes: RecName: Full=Thymidylate synthase >gi|999190|gb|AAB34317.1| dihydrofolate reductase-thymidylate synthase [Glycine max] >gi|1096144|prf||2111237A…
CL118Contig8	gi|356538745|ref|XP_003537861.1|	1000.7	0	PREDICTED: bifunctional dihydrofolate reductase-thymidylate synthase-like [Glycine max]
CL118Contig9	gi|351725903|ref|NP_001238644.1|	388.7	0	bifunctional dihydrofolate reductase-thymidylate synthase [Glycine max] >gi|1706522|sp|P51820.1|DRTS_SOYBN RecName: Full=Bifunctional dihydrofolate reductase-thymidylate synthase; Short=DHFR-TS; Includes: RecName: Full=Dihydrofolate reductase; Includes: RecName: Full=Thymidylate synthase >gi|999190|gb|AAB34317.1| dihydrofolate reductase-thymidylate synthase [Glycine max] >gi|1096144|prf||2111237A…
CL1180Contig1	gi|357494035|ref|XP_003617306.1|	567.4	3e-160	hypothetical protein MTR_5g090150 [Medicago truncatula] >gi|355518641|gb|AET00265.1| hypothetical protein MTR_5g090150 [Medicago truncatula]
CL1180Contig2	gi|357494035|ref|XP_003617306.1|	233	9e-60	hypothetical protein MTR_5g090150 [Medicago truncatula] >gi|355518641|gb|AET00265.1| hypothetical protein MTR_5g090150 [Medicago truncatula]
CL1180Contig3	gi|357494035|ref|XP_003617306.1|	257.3	3e-67	hypothetical protein MTR_5g090150 [Medicago truncatula] >gi|355518641|gb|AET00265.1| hypothetical protein MTR_5g090150 [Medicago truncatula]
CL1181Contig1	gi|363807810|ref|NP_001241925.1|	605.9	6e-172	uncharacterized protein LOC100807180 [Glycine max]
CL1182Contig1	gi|356535591|ref|XP_003536328.1|	38.9	2e-42	PREDICTED: uncharacterized protein LOC100306038 [Glycine max]
CL1182Contig2	gi|356574627|ref|XP_003555447.1|	26.2	3e-32	PREDICTED: uncharacterized protein LOC100306573 [Glycine max]
CL1182Contig3	gi|356535591|ref|XP_003536328.1|	238.8	1e-61	PREDICTED: uncharacterized protein LOC100306038 [Glycine max]
CL1182Contig4	gi|356574627|ref|XP_003555447.1|	26.2	4e-51	PREDICTED: uncharacterized protein LOC100306573 [Glycine max]
CL1183Contig1	gi|356532820|ref|XP_003534968.1|	897.1	0	PREDICTED: polyphosphoinositide phosphatase-like [Glycine max]
CL1183Contig2	gi|356532820|ref|XP_003534968.1|	546.6	3e-154	PREDICTED: polyphosphoinositide phosphatase-like [Glycine max]
CL1183Contig3	gi|356532820|ref|XP_003534968.1|	317.8	2e-85	PREDICTED: polyphosphoinositide phosphatase-like [Glycine max]
CL1183Contig4	gi|356547980|ref|XP_003542382.1|	1469.5	0	PREDICTED: polyphosphoinositide phosphatase-like [Glycine max]
CL1184Contig10	gi|356516754|ref|XP_003527058.1|	55.1	6e-07	PREDICTED: LRR receptor-like serine/threonine-protein kinase FEI 1-like [Glycine max]
CL1184Contig11	--	--	--	--
CL1184Contig1	--	--	--	--
CL1184Contig2	gi|10177448|dbj|BAB10839.1|	53.1	4e-06	receptor-like protein kinase [Arabidopsis thaliana]
CL1184Contig3	--	--	--	--
CL1184Contig4	gi|363808004|ref|NP_001242206.1|	25.4	7e-07	LRR receptor-like serine/threonine-protein kinase FEI 1-like [Glycine max] >gi|212717119|gb|ACJ37401.1| leucine-rich repeat family protein/protein kinase family protein [Glycine max]
CL1184Contig5	--	--	--	--
CL1184Contig6	gi|363808004|ref|NP_001242206.1|	53.5	1e-06	LRR receptor-like serine/threonine-protein kinase FEI 1-like [Glycine max] >gi|212717119|gb|ACJ37401.1| leucine-rich repeat family protein/protein kinase family protein [Glycine max]
CL1184Contig7	--	--	--	--
CL1184Contig8	--	--	--	--
CL1184Contig9	gi|363808004|ref|NP_001242206.1|	25.4	5e-07	LRR receptor-like serine/threonine-protein kinase FEI 1-like [Glycine max] >gi|212717119|gb|ACJ37401.1| leucine-rich repeat family protein/protein kinase family protein [Glycine max]
CL1185Contig1	gi|356576533|ref|XP_003556385.1|	1218.4	0	PREDICTED: cryptochrome-2-like [Glycine max]
CL1185Contig2	gi|356576533|ref|XP_003556385.1|	1218.4	0	PREDICTED: cryptochrome-2-like [Glycine max]
CL1185Contig3	gi|356576533|ref|XP_003556385.1|	1218.4	0	PREDICTED: cryptochrome-2-like [Glycine max]
CL1185Contig4	gi|356576533|ref|XP_003556385.1|	1123.6	0	PREDICTED: cryptochrome-2-like [Glycine max]
CL1185Contig5	gi|356576533|ref|XP_003556385.1|	1218.4	0	PREDICTED: cryptochrome-2-like [Glycine max]
CL1186Contig1	gi|356542341|ref|XP_003539625.1|	124	7e-28	PREDICTED: probable leucine-rich repeat receptor-like serine/threonine-protein kinase At3g14840-like [Glycine max]
CL1186Contig2	gi|351723187|ref|NP_001237014.1|	1649.8	0	receptor-like protein kinase 2-like precursor [Glycine max]
CL1187Contig1	gi|1165322|gb|AAB53156.1|	55.1	4e-07	extensin [Glycine max] >gi|187949281|gb|ACD43083.1| extensin [Glycine max]
CL1187Contig2	gi|1165322|gb|AAB53156.1|	95.1	3e-19	extensin [Glycine max] >gi|187949281|gb|ACD43083.1| extensin [Glycine max]
CL1188Contig1	gi|356541000|ref|XP_003538972.1|	93.6	1e-77	PREDICTED: U11/U12 small nuclear ribonucleoprotein 25 kDa protein-like [Glycine max]
CL1189Contig1	gi|358248574|ref|NP_001240160.1|	345.1	1e-93	uncharacterized protein LOC100799842 [Glycine max]
CL119Contig10	gi|356507941|ref|XP_003522721.1|	1240.3	0	PREDICTED: poly(A) polymerase-like [Glycine max]
CL119Contig11	gi|356515639|ref|XP_003526506.1|	122.1	0	PREDICTED: poly(A) polymerase-like [Glycine max]
CL119Contig12	gi|356515639|ref|XP_003526506.1|	934.9	0	PREDICTED: poly(A) polymerase-like [Glycine max]
CL119Contig1	gi|356515639|ref|XP_003526506.1|	927.9	0	PREDICTED: poly(A) polymerase-like [Glycine max]
CL119Contig2	gi|356515639|ref|XP_003526506.1|	1349.7	0	PREDICTED: poly(A) polymerase-like [Glycine max]
CL119Contig3	gi|356515639|ref|XP_003526506.1|	1342.8	0	PREDICTED: poly(A) polymerase-like [Glycine max]
CL119Contig4	gi|356515639|ref|XP_003526506.1|	116.7	0	PREDICTED: poly(A) polymerase-like [Glycine max]
CL119Contig5	gi|356515639|ref|XP_003526506.1|	1344.3	0	PREDICTED: poly(A) polymerase-like [Glycine max]
CL119Contig6	gi|356507941|ref|XP_003522721.1|	1240.3	0	PREDICTED: poly(A) polymerase-like [Glycine max]
CL119Contig7	gi|356515639|ref|XP_003526506.1|	929.5	0	PREDICTED: poly(A) polymerase-like [Glycine max]
CL119Contig8	gi|356507941|ref|XP_003522721.1|	1240.3	0	PREDICTED: poly(A) polymerase-like [Glycine max]
CL119Contig9	gi|356515639|ref|XP_003526506.1|	115.2	0	PREDICTED: poly(A) polymerase-like [Glycine max]
CL1190Contig1	gi|388497358|gb|AFK36745.1|	122.5	2e-27	unknown [Lotus japonicus]
CL1190Contig2	gi|356515282|ref|XP_003526330.1|	745.7	0	PREDICTED: uncharacterized vacuolar membrane protein YML018C-like [Glycine max]
CL1191Contig1	gi|356521602|ref|XP_003529443.1|	854.7	0	PREDICTED: cyclin-T1-5-like [Glycine max]
CL1191Contig2	gi|356576769|ref|XP_003556502.1|	893.3	0	PREDICTED: cyclin-T1-5-like [Glycine max]
CL1191Contig3	gi|356576769|ref|XP_003556502.1|	893.3	0	PREDICTED: cyclin-T1-5-like [Glycine max]
CL1192Contig1	--	--	--	--
CL1192Contig2	gi|356569556|ref|XP_003552965.1|	78.6	1e-49	PREDICTED: GDP-mannose transporter GONST2-like [Glycine max]
CL1193Contig1	gi|356554654|ref|XP_003545659.1|	59.7	0	PREDICTED: uncharacterized protein LOC100802468 [Glycine max]
CL1193Contig2	gi|356551213|ref|XP_003543972.1|	1636.3	0	PREDICTED: uncharacterized protein LOC100788859 [Glycine max]
CL1193Contig3	gi|356551213|ref|XP_003543972.1|	511.5	4e-143	PREDICTED: uncharacterized protein LOC100788859 [Glycine max]
CL1193Contig4	gi|356551213|ref|XP_003543972.1|	1651.7	0	PREDICTED: uncharacterized protein LOC100788859 [Glycine max]
CL1193Contig5	gi|356551213|ref|XP_003543972.1|	496.1	1e-138	PREDICTED: uncharacterized protein LOC100788859 [Glycine max]
CL1194Contig1	gi|296085488|emb|CBI29220.3|	185.7	3e-144	unnamed protein product [Vitis vinifera]
CL1194Contig2	gi|296085488|emb|CBI29220.3|	185.7	3e-144	unnamed protein product [Vitis vinifera]
CL1195Contig1	gi|356496919|ref|XP_003517312.1|	308.5	6e-83	PREDICTED: floral homeotic protein APETALA 2-like [Glycine max]
CL1195Contig2	gi|356496919|ref|XP_003517312.1|	324.7	6e-88	PREDICTED: floral homeotic protein APETALA 2-like [Glycine max]
CL1195Contig3	gi|470103165|ref|XP_004288014.1|	150.2	9e-36	PREDICTED: floral homeotic protein APETALA 2-like [Fragaria vesca subsp. vesca]
CL1195Contig4	gi|356496919|ref|XP_003517312.1|	276.9	1e-73	PREDICTED: floral homeotic protein APETALA 2-like [Glycine max]
CL1195Contig5	gi|356496919|ref|XP_003517312.1|	276.9	2e-73	PREDICTED: floral homeotic protein APETALA 2-like [Glycine max]
CL1195Contig6	gi|356563604|ref|XP_003550051.1|	906	0	PREDICTED: floral homeotic protein APETALA 2-like [Glycine max]
CL1196Contig1	gi|356557819|ref|XP_003547208.1|	176.4	1e-43	PREDICTED: potassium channel KAT2-like [Glycine max]
CL1197Contig1	gi|356524126|ref|XP_003530683.1|	375.6	7e-103	PREDICTED: uncharacterized protein LOC100797517 [Glycine max]
CL1197Contig2	gi|356524126|ref|XP_003530683.1|	365.2	8e-100	PREDICTED: uncharacterized protein LOC100797517 [Glycine max]
CL1198Contig1	gi|356577975|ref|XP_003557096.1|	97.1	9e-20	PREDICTED: tyrosine-sulfated glycopeptide receptor 1-like, partial [Glycine max]
CL1198Contig2	gi|356561492|ref|XP_003549015.1|	52.4	5e-06	PREDICTED: receptor-like protein 12-like [Glycine max]
CL1198Contig3	gi|356561492|ref|XP_003549015.1|	57.4	2e-07	PREDICTED: receptor-like protein 12-like [Glycine max]
CL1199Contig1	gi|356496551|ref|XP_003517130.1|	356.7	1e-97	PREDICTED: glutamate receptor 3.6-like [Glycine max]
CL1199Contig2	gi|356529661|ref|XP_003533407.1|	535.4	6e-151	PREDICTED: glutamate receptor 3.6-like [Glycine max]
CL1199Contig3	gi|356529661|ref|XP_003533407.1|	535.4	6e-151	PREDICTED: glutamate receptor 3.6-like [Glycine max]
CL1199Contig4	gi|356529661|ref|XP_003533407.1|	1586.2	0	PREDICTED: glutamate receptor 3.6-like [Glycine max]
CL1199Contig5	gi|356529661|ref|XP_003533407.1|	1586.2	0	PREDICTED: glutamate receptor 3.6-like [Glycine max]
CL12Contig1	gi|356523882|ref|XP_003530563.1|	502.3	6e-141	PREDICTED: uncharacterized protein LOC100815633 [Glycine max]
CL12Contig2	gi|356520869|ref|XP_003529082.1|	316.2	1e-85	PREDICTED: uncharacterized protein LOC100786042 [Glycine max]
CL120Contig1	gi|395335646|gb|AFN54653.1|	700.7	0	S-adenosylmethionine synthetase [Arachis hypogaea]
CL120Contig2	gi|357131887|ref|XP_003567565.1|	193	1e-48	PREDICTED: S-adenosylmethionine synthase 4-like isoform 1 [Brachypodium distachyon] >gi|357131889|ref|XP_003567566.1| PREDICTED: S-adenosylmethionine synthase 4-like isoform 2 [Brachypodium distachyon] >gi|357131891|ref|XP_003567567.1| PREDICTED: S-adenosylmethionine synthase 4-like isoform 3 [Brachypodium distachyon]
CL120Contig3	gi|356572832|ref|XP_003554569.1|	350.9	1e-95	PREDICTED: S-adenosylmethionine synthase 1-like isoform 1 [Glycine max] >gi|356572834|ref|XP_003554570.1| PREDICTED: S-adenosylmethionine synthase 1-like isoform 2 [Glycine max] >gi|356572836|ref|XP_003554571.1| PREDICTED: S-adenosylmethionine synthase 1-like isoform 3 [Glycine max]
CL120Contig4	gi|356565143|ref|XP_003550804.1|	797	0	PREDICTED: S-adenosylmethionine synthase-like isoform 1 [Glycine max] >gi|356565145|ref|XP_003550805.1| PREDICTED: S-adenosylmethionine synthase-like isoform 2 [Glycine max]
CL120Contig5	gi|356565143|ref|XP_003550804.1|	797	0	PREDICTED: S-adenosylmethionine synthase-like isoform 1 [Glycine max] >gi|356565145|ref|XP_003550805.1| PREDICTED: S-adenosylmethionine synthase-like isoform 2 [Glycine max]
CL1200Contig1	gi|462424476|gb|EMJ28739.1|	386.3	4e-106	hypothetical protein PRUPE_ppa010343mg [Prunus persica]
CL1200Contig2	gi|255639915|gb|ACU20250.1|	329.7	3e-89	unknown [Glycine max]
CL1201Contig1	gi|356534270|ref|XP_003535680.1|	85.9	2e-16	PREDICTED: ribosomal RNA small subunit methyltransferase E-like [Glycine max]
CL1201Contig2	gi|356574331|ref|XP_003555302.1|	459.5	5e-128	PREDICTED: ribosomal RNA small subunit methyltransferase E-like [Glycine max]
CL1202Contig1	gi|356523424|ref|XP_003530339.1|	855.1	0	PREDICTED: LOW QUALITY PROTEIN: allene oxide synthase, chloroplastic-like [Glycine max]
CL1202Contig2	gi|85001725|gb|ABC68416.1|	95.1	3e-19	cytochrome P450 monooxygenase CYP74A1 [Glycine max]
CL1203Contig1	gi|363807486|ref|NP_001242394.1|	105.9	2e-22	uncharacterized protein LOC100793730 [Glycine max]
CL1203Contig2	gi|363807486|ref|NP_001242394.1|	582	9e-165	uncharacterized protein LOC100793730 [Glycine max]
CL1203Contig3	gi|363807486|ref|NP_001242394.1|	105.1	4e-21	uncharacterized protein LOC100793730 [Glycine max]
CL1203Contig4	gi|363807486|ref|NP_001242394.1|	105.1	6e-21	uncharacterized protein LOC100793730 [Glycine max]
CL1203Contig5	gi|363807486|ref|NP_001242394.1|	50.1	7e-40	uncharacterized protein LOC100793730 [Glycine max]
CL1203Contig6	gi|363807486|ref|NP_001242394.1|	39.3	1e-10	uncharacterized protein LOC100793730 [Glycine max]
CL1204Contig1	gi|356538510|ref|XP_003537746.1|	1344.3	0	PREDICTED: probable S-acyltransferase At4g15080-like [Glycine max]
CL1204Contig2	gi|356538510|ref|XP_003537746.1|	573.2	0	PREDICTED: probable S-acyltransferase At4g15080-like [Glycine max]
CL1205Contig1	--	--	--	--
CL1205Contig2	--	--	--	--
CL1206Contig1	gi|356530119|ref|XP_003533631.1|	1079.3	0	PREDICTED: uncharacterized amino acid permease YfnA-like [Glycine max]
CL1207Contig1	--	--	--	--
CL1208Contig1	gi|356503794|ref|XP_003520688.1|	255.8	1e-67	PREDICTED: BTB/POZ domain-containing protein FBL11-like [Glycine max]
CL1208Contig2	gi|356503794|ref|XP_003520688.1|	653.7	0	PREDICTED: BTB/POZ domain-containing protein FBL11-like [Glycine max]
CL1209Contig1	gi|358248578|ref|NP_001239905.1|	295.4	5e-79	uncharacterized protein LOC100817971 [Glycine max]
CL1209Contig2	gi|470148894|ref|XP_004309982.1|	115.2	3e-25	PREDICTED: 60S ribosomal protein L27a-3-like [Fragaria vesca subsp. vesca]
CL1209Contig3	gi|470148894|ref|XP_004309982.1|	152.1	2e-36	PREDICTED: 60S ribosomal protein L27a-3-like [Fragaria vesca subsp. vesca]
CL121Contig1	--	--	--	--
CL1210Contig1	--	--	--	--
CL1210Contig2	--	--	--	--
CL1211Contig1	gi|2149955|gb|AAB72149.1|	563.9	2e-159	putative aquaporin-1 [Phaseolus vulgaris]
CL1211Contig2	gi|62945923|gb|AAY22204.1|	576.6	2e-163	putative aquaporin [Phaseolus vulgaris]
CL1211Contig3	gi|359806793|ref|NP_001241050.1|	495.7	3e-139	uncharacterized protein LOC100791447 [Glycine max]
CL1211Contig4	gi|162457846|ref|NP_001105639.1|	496.9	3e-139	aquaporin PIP2-7 [Zea mays] >gi|75308070|sp|Q9ATM4.1|PIP27_MAIZE RecName: Full=Aquaporin PIP2-7; AltName: Full=Plasma membrane intrinsic protein 2-7; AltName: Full=ZmPIP2-7; AltName: Full=ZmPIP2;7 >gi|13447811|gb|AAK26763.1| plasma membrane integral protein ZmPIP2-7 [Zea mays]
CL1211Contig5	gi|300510878|gb|ADK25057.1|	257.7	4e-68	plasma membrane intrinsic protein [Glycine max]
CL1211Contig6	gi|356576221|ref|XP_003556232.1|	248.4	2e-65	PREDICTED: probable aquaporin PIP2-5-like [Glycine max]
CL1212Contig1	gi|356517498|ref|XP_003527424.1|	1121.7	0	PREDICTED: uncharacterized RING finger protein C947.10-like [Glycine max]
CL1212Contig2	gi|356549908|ref|XP_003543332.1|	1100.5	0	PREDICTED: uncharacterized RING finger protein C947.10-like [Glycine max]
CL1213Contig1	gi|351723761|ref|NP_001238058.1|	694.1	0	homeobox protein SBH1 [Glycine max] >gi|1170312|sp|P46608.1|HSBH1_SOYBN RecName: Full=Homeobox protein SBH1 >gi|485406|gb|AAA20882.1| SBH1 [Glycine max]
CL1213Contig2	gi|351734506|ref|NP_001237352.1|	565.1	8e-160	KNT1 [Glycine max] >gi|114150002|gb|ABI51619.1| KNT1 [Glycine max]
CL1214Contig1	gi|356543426|ref|XP_003540161.1|	1920.6	0	PREDICTED: uncharacterized protein LOC100810394 [Glycine max]
CL1215Contig1	gi|290490604|dbj|BAI79289.1|	59.7	1e-08	LysM type receptor kinase [Lotus japonicus]
CL1215Contig2	gi|356563826|ref|XP_003550159.1|	276.2	4e-73	PREDICTED: uncharacterized protein LOC100807125 [Glycine max]
CL1216Contig1	gi|356512327|ref|XP_003524871.1|	567.8	1e-160	PREDICTED: putative hydrolase C777.06c-like [Glycine max]
CL1216Contig2	gi|357447177|ref|XP_003593864.1|	164.9	3e-40	Hydrolase-like protein [Medicago truncatula] >gi|355482912|gb|AES64115.1| Hydrolase-like protein [Medicago truncatula]
CL1217Contig1	gi|356576161|ref|XP_003556202.1|	570.5	2e-161	PREDICTED: isoliquiritigenin 2&apos;-O-methyltransferase-like [Glycine max]
CL1217Contig2	gi|1669591|dbj|BAA13683.1|	99.8	1e-20	O-methyltransferase [Glycyrrhiza echinata]
CL1218Contig1	gi|356521299|ref|XP_003529294.1|	79.3	2e-45	PREDICTED: F-box protein At1g61340-like [Glycine max]
CL1218Contig2	gi|356521299|ref|XP_003529294.1|	82.4	9e-45	PREDICTED: F-box protein At1g61340-like [Glycine max]
CL1218Contig3	gi|356521299|ref|XP_003529294.1|	49.3	1e-40	PREDICTED: F-box protein At1g61340-like [Glycine max]
CL1218Contig4	gi|356521299|ref|XP_003529294.1|	199.5	6e-50	PREDICTED: F-box protein At1g61340-like [Glycine max]
CL1219Contig1	gi|351726550|ref|NP_001238410.1|	955.7	0	UDP-glucose 6-dehydrogenase [Glycine max] >gi|6136119|sp|Q96558.1|UGDH_SOYBN RecName: Full=UDP-glucose 6-dehydrogenase; Short=UDP-Glc dehydrogenase; Short=UDP-GlcDH; Short=UDPGDH >gi|1518540|gb|AAB58398.1| UDP-glucose dehydrogenase [Glycine max]
CL1219Contig2	gi|356573297|ref|XP_003554799.1|	924.5	0	PREDICTED: UDP-glucose 6-dehydrogenase-like [Glycine max]
CL1219Contig3	gi|357487495|ref|XP_003614035.1|	337	8e-92	UDP-D-glucose dehydrogenase [Medicago truncatula] >gi|355515370|gb|AES96993.1| UDP-D-glucose dehydrogenase [Medicago truncatula]
CL1220Contig1	gi|356576612|ref|XP_003556424.1|	1303.1	0	PREDICTED: uncharacterized protein LOC100783699 [Glycine max]
CL1220Contig2	gi|356551249|ref|XP_003543989.1|	679.9	0	PREDICTED: uncharacterized protein LOC100809903 [Glycine max]
CL1220Contig3	gi|356551249|ref|XP_003543989.1|	671.4	0	PREDICTED: uncharacterized protein LOC100809903 [Glycine max]
CL1221Contig1	gi|356562694|ref|XP_003549604.1|	297	1e-79	PREDICTED: uncharacterized protein LOC100819757 [Glycine max]
CL1221Contig2	--	--	--	--
CL1222Contig1	--	--	--	--
CL1222Contig2	gi|356547867|ref|XP_003542326.1|	233.8	2e-60	PREDICTED: 5-methyltetrahydropteroyltriglutamate--homocysteine methyltransferase-like [Glycine max]
CL1222Contig3	gi|356547867|ref|XP_003542326.1|	232.6	1e-59	PREDICTED: 5-methyltetrahydropteroyltriglutamate--homocysteine methyltransferase-like [Glycine max]
CL1223Contig1	gi|356562783|ref|XP_003549648.1|	138.7	3e-31	PREDICTED: pentatricopeptide repeat-containing protein At1g74850, chloroplastic-like [Glycine max]
CL1223Contig2	gi|356562783|ref|XP_003549648.1|	138.7	3e-31	PREDICTED: pentatricopeptide repeat-containing protein At1g74850, chloroplastic-like [Glycine max]
CL1224Contig1	--	--	--	--
CL1224Contig2	gi|356546324|ref|XP_003541577.1|	156	1e-37	PREDICTED: methyltransferase-like protein 17, mitochondrial-like [Glycine max]
CL1225Contig1	--	--	--	--
CL1225Contig2	--	--	--	--
CL1226Contig1	gi|356570680|ref|XP_003553513.1|	80.9	3e-14	PREDICTED: pleiotropic drug resistance protein 1-like [Glycine max]
CL1226Contig2	gi|356570682|ref|XP_003553514.1|	156.4	1e-37	PREDICTED: pleiotropic drug resistance protein 1-like [Glycine max]
CL1226Contig3	gi|356570678|ref|XP_003553512.1|	104.4	5e-22	PREDICTED: LOW QUALITY PROTEIN: pleiotropic drug resistance protein 3-like [Glycine max]
CL1227Contig1	gi|356556242|ref|XP_003546435.1|	86.7	1e-16	PREDICTED: DNA ligase 4-like [Glycine max]
CL1227Contig2	gi|356556242|ref|XP_003546435.1|	57	8e-35	PREDICTED: DNA ligase 4-like [Glycine max]
CL1228Contig1	gi|356547553|ref|XP_003542175.1|	201.1	5e-50	PREDICTED: uncharacterized protein sll1770-like [Glycine max]
CL1228Contig2	gi|356553450|ref|XP_003545069.1|	1174.1	0	PREDICTED: uncharacterized protein sll1770-like [Glycine max]
CL1228Contig3	gi|356547553|ref|XP_003542175.1|	1234.2	0	PREDICTED: uncharacterized protein sll1770-like [Glycine max]
CL1228Contig4	gi|356553450|ref|XP_003545069.1|	1174.1	0	PREDICTED: uncharacterized protein sll1770-like [Glycine max]
CL1228Contig5	gi|356547553|ref|XP_003542175.1|	201.1	5e-50	PREDICTED: uncharacterized protein sll1770-like [Glycine max]
CL1228Contig6	gi|356547553|ref|XP_003542175.1|	795	0	PREDICTED: uncharacterized protein sll1770-like [Glycine max]
CL1228Contig7	gi|356547553|ref|XP_003542175.1|	816.2	0	PREDICTED: uncharacterized protein sll1770-like [Glycine max]
CL1229Contig1	gi|459348787|gb|AGG54706.1|	140.2	9e-33	1-deoxy-D-xylulose 5-phosphate synthase, partial [Aconitum balfourii]
CL1229Contig2	gi|356546474|ref|XP_003541651.1|	969.1	0	PREDICTED: probable 1-deoxy-D-xylulose-5-phosphate synthase, chloroplastic-like [Glycine max]
CL1229Contig3	gi|35187002|gb|AAQ84169.1|	1122.5	0	1-deoxy-D-xylulose 5-phosphate synthase [Pueraria montana var. lobata]
CL123Contig1	gi|356515404|ref|XP_003526390.1|	169.1	1e-41	PREDICTED: uncharacterized protein LOC100783898 [Glycine max]
CL123Contig2	gi|356560899|ref|XP_003548724.1|	653.3	0	PREDICTED: uncharacterized protein LOC100776629 [Glycine max]
CL1230Contig1	gi|363807508|ref|NP_001242653.1|	206.8	2e-52	uncharacterized protein LOC100797887 [Glycine max]
CL1230Contig2	gi|356568859|ref|XP_003552625.1|	604	2e-171	PREDICTED: ribosome biogenesis protein BRX1-like [Glycine max]
CL1231Contig1	gi|358248293|ref|NP_001240112.1|	181.4	1e-44	uncharacterized protein LOC100814169 [Glycine max]
CL1231Contig2	gi|358248293|ref|NP_001240112.1|	181.4	2e-44	uncharacterized protein LOC100814169 [Glycine max]
CL1232Contig1	gi|356528122|ref|XP_003532654.1|	74.3	1e-11	PREDICTED: uncharacterized protein LOC100819574 isoform 2 [Glycine max]
CL1233Contig1	gi|363807264|ref|NP_001242616.1|	523.5	2e-147	uncharacterized protein LOC100813237 [Glycine max]
CL1233Contig2	gi|363807264|ref|NP_001242616.1|	65.1	4e-09	uncharacterized protein LOC100813237 [Glycine max]
CL1233Contig3	gi|363807264|ref|NP_001242616.1|	493.8	2e-138	uncharacterized protein LOC100813237 [Glycine max]
CL1233Contig4	gi|363807264|ref|NP_001242616.1|	65.1	6e-09	uncharacterized protein LOC100813237 [Glycine max]
CL1233Contig5	gi|363807264|ref|NP_001242616.1|	65.1	5e-09	uncharacterized protein LOC100813237 [Glycine max]
CL1233Contig6	gi|363807264|ref|NP_001242616.1|	65.1	3e-09	uncharacterized protein LOC100813237 [Glycine max]
CL1234Contig1	gi|356565786|ref|XP_003551118.1|	649.4	0	PREDICTED: branched-chain-amino-acid aminotransferase-like protein 3, chloroplastic-like [Glycine max]
CL1234Contig2	gi|356565786|ref|XP_003551118.1|	651	0	PREDICTED: branched-chain-amino-acid aminotransferase-like protein 3, chloroplastic-like [Glycine max]
CL1235Contig1	gi|356501886|ref|XP_003519754.1|	631.3	1e-179	PREDICTED: kinesin-4-like [Glycine max]
CL1235Contig2	gi|356505602|ref|XP_003521579.1|	1824.7	0	PREDICTED: kinesin-4-like [Glycine max]
CL1236Contig1	gi|470148898|ref|XP_004309984.1|	198	3e-50	PREDICTED: copper methylamine oxidase-like [Fragaria vesca subsp. vesca]
CL1236Contig2	gi|356501642|ref|XP_003519633.1|	1486.5	0	PREDICTED: copper methylamine oxidase-like [Glycine max]
CL1236Contig3	gi|356566002|ref|XP_003551224.1|	1515.4	0	PREDICTED: primary amine oxidase-like [Glycine max]
CL1237Contig1	gi|356504466|ref|XP_003521017.1|	293.9	1e-78	PREDICTED: haloalkane dehalogenase-like [Glycine max]
CL1237Contig2	gi|356504466|ref|XP_003521017.1|	752.3	0	PREDICTED: haloalkane dehalogenase-like [Glycine max]
CL1238Contig1	gi|6692099|gb|AAF24564.1|AC007764_6	229.6	1e-59	F22C12.12 [Arabidopsis thaliana]
CL1238Contig2	gi|356530792|ref|XP_003533964.1|	467.6	2e-130	PREDICTED: uncharacterized protein LOC100804099 [Glycine max]
CL1238Contig3	gi|356530792|ref|XP_003533964.1|	1461.4	0	PREDICTED: uncharacterized protein LOC100804099 [Glycine max]
CL1238Contig4	gi|356530792|ref|XP_003533964.1|	1428.7	0	PREDICTED: uncharacterized protein LOC100804099 [Glycine max]
CL1239Contig1	gi|157674591|gb|ABV60387.1|	121.7	3e-27	hetrotrimeric G protein alpha subunit [Phaseolus vulgaris]
CL1239Contig2	gi|114050525|dbj|BAF30964.1|	756.5	0	G protein alpha subunit [Phaseolus lunatus] >gi|114050529|dbj|BAF30966.1| G protein alpha subunit [Phaseolus lunatus]
CL1239Contig3	gi|114050525|dbj|BAF30964.1|	756.5	0	G protein alpha subunit [Phaseolus lunatus] >gi|114050529|dbj|BAF30966.1| G protein alpha subunit [Phaseolus lunatus]
CL124Contig1	gi|357481145|ref|XP_003610858.1|	191.4	3e-48	Exportin-1 [Medicago truncatula] >gi|355512193|gb|AES93816.1| Exportin-1 [Medicago truncatula]
CL124Contig2	gi|356538753|ref|XP_003537865.1|	917.5	0	PREDICTED: exportin-1-like isoform 2 [Glycine max]
CL124Contig3	gi|356538753|ref|XP_003537865.1|	917.5	0	PREDICTED: exportin-1-like isoform 2 [Glycine max]
CL124Contig4	gi|356538465|ref|XP_003537724.1|	942.2	0	PREDICTED: exportin-1-like isoform 2 [Glycine max]
CL124Contig5	gi|356538465|ref|XP_003537724.1|	942.2	0	PREDICTED: exportin-1-like isoform 2 [Glycine max]
CL1240Contig1	gi|356572858|ref|XP_003554582.1|	148.3	3e-35	PREDICTED: uncharacterized protein LOC100785270 [Glycine max]
CL1240Contig2	gi|356572858|ref|XP_003554582.1|	151	5e-36	PREDICTED: uncharacterized protein LOC100785270 [Glycine max]
CL1240Contig3	gi|356505695|ref|XP_003521625.1|	244.6	3e-64	PREDICTED: protein notum homolog isoform 1 [Glycine max]
CL1240Contig4	gi|356498576|ref|XP_003518126.1|	790	0	PREDICTED: protein notum homolog [Glycine max]
CL1241Contig1	gi|356553643|ref|XP_003545163.1|	765	0	PREDICTED: uncharacterized protein LOC100818818 [Glycine max]
CL1241Contig2	gi|356577255|ref|XP_003556743.1|	154.5	4e-37	PREDICTED: uncharacterized protein LOC100816806 [Glycine max]
CL1242Contig1	gi|356502495|ref|XP_003520054.1|	29.3	1e-08	PREDICTED: putative nuclear matrix constituent protein 1-like protein-like [Glycine max]
CL1242Contig2	gi|356502495|ref|XP_003520054.1|	1778.1	0	PREDICTED: putative nuclear matrix constituent protein 1-like protein-like [Glycine max]
CL1243Contig1	gi|351723439|ref|NP_001236255.1|	142.1	6e-33	uncharacterized protein LOC100306523 [Glycine max]
CL1243Contig2	gi|351723439|ref|NP_001236255.1|	142.1	4e-33	uncharacterized protein LOC100306523 [Glycine max]
CL1244Contig1	--	--	--	--
CL1244Contig2	gi|357494295|ref|XP_003617436.1|	101.7	1e-44	hypothetical protein MTR_5g091560 [Medicago truncatula] >gi|355518771|gb|AET00395.1| hypothetical protein MTR_5g091560 [Medicago truncatula]
CL1245Contig1	gi|356523549|ref|XP_003530400.1|	571.6	7e-162	PREDICTED: GDSL esterase/lipase At4g10955-like [Glycine max]
CL1245Contig2	gi|356495719|ref|XP_003516721.1|	624.8	1e-177	PREDICTED: GDSL esterase/lipase At4g10955-like [Glycine max]
CL1245Contig3	gi|356495719|ref|XP_003516721.1|	38.5	9e-171	PREDICTED: GDSL esterase/lipase At4g10955-like [Glycine max]
CL1246Contig1	gi|356560422|ref|XP_003548491.1|	820.8	0	PREDICTED: uncharacterized protein LOC100794524 [Glycine max]
CL1247Contig1	gi|358249244|ref|NP_001240272.1|	162.2	2e-39	uncharacterized protein LOC100777334 [Glycine max]
CL1247Contig2	gi|388522467|gb|AFK49295.1|	232.6	4e-60	unknown [Lotus japonicus]
CL1248Contig1	gi|356576511|ref|XP_003556374.1|	819.7	0	PREDICTED: phosphatidate cytidylyltransferase-like [Glycine max]
CL1248Contig2	gi|356576511|ref|XP_003556374.1|	819.7	0	PREDICTED: phosphatidate cytidylyltransferase-like [Glycine max]
CL1249Contig1	gi|356539842|ref|XP_003538402.1|	2091.6	0	PREDICTED: protease Do-like 7-like [Glycine max]
CL1249Contig2	gi|356539842|ref|XP_003538402.1|	2106.6	0	PREDICTED: protease Do-like 7-like [Glycine max]
CL125Contig1	gi|356512604|ref|XP_003525008.1|	683.7	0	PREDICTED: aminomethyltransferase-like [Glycine max]
CL125Contig2	gi|356512604|ref|XP_003525008.1|	730.3	0	PREDICTED: aminomethyltransferase-like [Glycine max]
CL125Contig3	gi|356512604|ref|XP_003525008.1|	159.1	4e-38	PREDICTED: aminomethyltransferase-like [Glycine max]
CL1250Contig1	--	--	--	--
CL1250Contig2	--	--	--	--
CL1251Contig1	gi|356555561|ref|XP_003546099.1|	322.8	2e-87	PREDICTED: uncharacterized protein LOC100814401 [Glycine max]
CL1251Contig2	gi|356555561|ref|XP_003546099.1|	97.1	4e-82	PREDICTED: uncharacterized protein LOC100814401 [Glycine max]
CL1251Contig3	gi|356512227|ref|XP_003524822.1|	625.2	1e-177	PREDICTED: uncharacterized protein LOC100804718 [Glycine max]
CL1252Contig1	gi|356557517|ref|XP_003547062.1|	270.8	1e-71	PREDICTED: mitogen-activated protein kinase kinase kinase 1-like [Glycine max]
CL1252Contig2	gi|356557517|ref|XP_003547062.1|	113.6	9e-25	PREDICTED: mitogen-activated protein kinase kinase kinase 1-like [Glycine max]
CL1253Contig1	gi|388494848|gb|AFK35490.1|	434.9	1e-120	unknown [Medicago truncatula]
CL1253Contig2	gi|388494848|gb|AFK35490.1|	381.7	1e-104	unknown [Medicago truncatula]
CL1254Contig1	gi|356516023|ref|XP_003526696.1|	201.1	1e-49	PREDICTED: ATP-dependent zinc metalloprotease FTSH 11, chloroplastic/mitochondrial-like [Glycine max]
CL1254Contig2	gi|356516023|ref|XP_003526696.1|	201.1	1e-49	PREDICTED: ATP-dependent zinc metalloprotease FTSH 11, chloroplastic/mitochondrial-like [Glycine max]
CL1254Contig3	gi|356516023|ref|XP_003526696.1|	591.3	0	PREDICTED: ATP-dependent zinc metalloprotease FTSH 11, chloroplastic/mitochondrial-like [Glycine max]
CL1254Contig4	gi|356516023|ref|XP_003526696.1|	742.3	0	PREDICTED: ATP-dependent zinc metalloprotease FTSH 11, chloroplastic/mitochondrial-like [Glycine max]
CL1254Contig5	gi|356516023|ref|XP_003526696.1|	522.7	1e-146	PREDICTED: ATP-dependent zinc metalloprotease FTSH 11, chloroplastic/mitochondrial-like [Glycine max]
CL1254Contig6	gi|356516023|ref|XP_003526696.1|	1326.2	0	PREDICTED: ATP-dependent zinc metalloprotease FTSH 11, chloroplastic/mitochondrial-like [Glycine max]
CL1254Contig7	gi|356551480|ref|XP_003544102.1|	1337.8	0	PREDICTED: ATP-dependent zinc metalloprotease FTSH 11, chloroplastic/mitochondrial-like [Glycine max]
CL1256Contig1	gi|356541801|ref|XP_003539361.1|	139	2e-32	PREDICTED: ethylene-overproduction protein 1-like [Glycine max]
CL1256Contig2	gi|356541801|ref|XP_003539361.1|	65.9	3e-37	PREDICTED: ethylene-overproduction protein 1-like [Glycine max]
CL1256Contig3	gi|356553104|ref|XP_003544898.1|	1649	0	PREDICTED: ethylene-overproduction protein 1-like [Glycine max]
CL1257Contig1	gi|356528298|ref|XP_003532741.1|	53.5	5e-06	PREDICTED: uncharacterized protein LOC100778584 [Glycine max]
CL1257Contig2	gi|356528298|ref|XP_003532741.1|	144.1	6e-34	PREDICTED: uncharacterized protein LOC100778584 [Glycine max]
CL1258Contig1	gi|356508955|ref|XP_003523218.1|	198.4	2e-50	PREDICTED: E3 ubiquitin-protein ligase RGLG1-like [Glycine max]
CL1258Contig2	gi|356508955|ref|XP_003523218.1|	163.7	7e-40	PREDICTED: E3 ubiquitin-protein ligase RGLG1-like [Glycine max]
CL1259Contig1	gi|356538567|ref|XP_003537774.1|	545	8e-154	PREDICTED: uncharacterized protein LOC100784548 [Glycine max]
CL1259Contig2	gi|356544388|ref|XP_003540634.1|	457.6	1e-127	PREDICTED: uncharacterized protein LOC100800279 [Glycine max]
CL126Contig1	gi|356526051|ref|XP_003531633.1|	764.6	0	PREDICTED: IAA-amino acid hydrolase ILR1-like 4-like [Glycine max]
CL126Contig2	gi|356526051|ref|XP_003531633.1|	197.6	5e-50	PREDICTED: IAA-amino acid hydrolase ILR1-like 4-like [Glycine max]
CL1260Contig1	gi|462417003|gb|EMJ21740.1|	203.4	9e-52	hypothetical protein PRUPE_ppa002903mg [Prunus persica]
CL1261Contig1	gi|356525531|ref|XP_003531378.1|	97.1	1e-155	PREDICTED: uncharacterized protein LOC100306288 [Glycine max]
CL1261Contig2	gi|356525531|ref|XP_003531378.1|	243.4	3e-160	PREDICTED: uncharacterized protein LOC100306288 [Glycine max]
CL1261Contig3	gi|356525531|ref|XP_003531378.1|	586.3	8e-166	PREDICTED: uncharacterized protein LOC100306288 [Glycine max]
CL1261Contig4	gi|356525531|ref|XP_003531378.1|	97.1	9e-161	PREDICTED: uncharacterized protein LOC100306288 [Glycine max]
CL1262Contig1	gi|351734426|ref|NP_001235733.1|	414.1	2e-114	uncharacterized protein LOC100527158 [Glycine max]
CL1262Contig2	gi|356513582|ref|XP_003525491.1|	113.6	9e-25	PREDICTED: rac-like GTP-binding protein ARAC8-like [Glycine max]
CL1263Contig1	gi|356502384|ref|XP_003519999.1|	343.6	1e-93	PREDICTED: uncharacterized protein LOC100815530 [Glycine max]
CL1263Contig2	gi|356527851|ref|XP_003532520.1|	1128.6	0	PREDICTED: microtubule-associated protein 70-2-like [Glycine max]
CL1264Contig1	gi|356523657|ref|XP_003530453.1|	1282.3	0	PREDICTED: luminal-binding protein 5 [Glycine max]
CL1265Contig1	gi|356570835|ref|XP_003553589.1|	287.3	4e-77	PREDICTED: uncharacterized protein LOC100814842 [Glycine max]
CL1265Contig2	gi|356548351|ref|XP_003542566.1|	471.5	1e-131	PREDICTED: uncharacterized protein LOC100817197 [Glycine max]
CL1266Contig1	gi|356538166|ref|XP_003537575.1|	890.6	0	PREDICTED: U1 small nuclear ribonucleoprotein 70 kDa-like isoform 1 [Glycine max]
CL1266Contig2	gi|356538166|ref|XP_003537575.1|	340.5	1e-91	PREDICTED: U1 small nuclear ribonucleoprotein 70 kDa-like isoform 1 [Glycine max]
CL1266Contig3	gi|356538166|ref|XP_003537575.1|	340.5	1e-91	PREDICTED: U1 small nuclear ribonucleoprotein 70 kDa-like isoform 1 [Glycine max]
CL1267Contig1	gi|351725231|ref|NP_001237341.1|	378.3	1e-103	uncharacterized protein LOC100527784 [Glycine max]
CL1267Contig2	gi|351725231|ref|NP_001237341.1|	396.4	4e-109	uncharacterized protein LOC100527784 [Glycine max]
CL1267Contig3	gi|351725231|ref|NP_001237341.1|	422.9	4e-117	uncharacterized protein LOC100527784 [Glycine max]
CL1268Contig1	gi|356565713|ref|XP_003551082.1|	38.5	5e-10	PREDICTED: AP-2 complex subunit alpha-2-like [Glycine max]
CL1268Contig2	gi|222624064|gb|EEE58196.1|	45.8	2e-16	hypothetical protein OsJ_09142 [Oryza sativa Japonica Group]
CL1268Contig3	gi|356565713|ref|XP_003551082.1|	38.5	5e-11	PREDICTED: AP-2 complex subunit alpha-2-like [Glycine max]
CL1268Contig4	gi|356565713|ref|XP_003551082.1|	38.5	4e-11	PREDICTED: AP-2 complex subunit alpha-2-like [Glycine max]
CL1268Contig5	gi|222624064|gb|EEE58196.1|	49.7	1e-17	hypothetical protein OsJ_09142 [Oryza sativa Japonica Group]
CL1268Contig6	gi|356565713|ref|XP_003551082.1|	38.5	6e-10	PREDICTED: AP-2 complex subunit alpha-2-like [Glycine max]
CL1268Contig7	gi|356565713|ref|XP_003551082.1|	38.5	5e-11	PREDICTED: AP-2 complex subunit alpha-2-like [Glycine max]
CL1269Contig1	gi|356496567|ref|XP_003517138.1|	769.6	0	PREDICTED: ubiquilin-4-like [Glycine max]
CL1269Contig2	gi|356496567|ref|XP_003517138.1|	769.6	0	PREDICTED: ubiquilin-4-like [Glycine max]
CL1269Contig3	gi|356559218|ref|XP_003547897.1|	267.3	5e-71	PREDICTED: ubiquilin-1-like isoform 2 [Glycine max]
CL127Contig1	gi|296089819|emb|CBI39638.3|	274.6	5e-73	unnamed protein product [Vitis vinifera]
CL127Contig2	gi|462401436|gb|EMJ06993.1|	367.1	2e-100	hypothetical protein PRUPE_ppa010615mg [Prunus persica]
CL127Contig3	gi|462401436|gb|EMJ06993.1|	369.8	3e-101	hypothetical protein PRUPE_ppa010615mg [Prunus persica]
CL127Contig4	gi|462401436|gb|EMJ06993.1|	367.1	2e-100	hypothetical protein PRUPE_ppa010615mg [Prunus persica]
CL127Contig5	gi|462401436|gb|EMJ06993.1|	367.1	2e-100	hypothetical protein PRUPE_ppa010615mg [Prunus persica]
CL127Contig6	gi|462401436|gb|EMJ06993.1|	369.8	3e-101	hypothetical protein PRUPE_ppa010615mg [Prunus persica]
CL127Contig7	gi|357485863|ref|XP_003613219.1|	366.3	5e-100	ADP-ribosylation factor [Medicago truncatula] >gi|355514554|gb|AES96177.1| ADP-ribosylation factor [Medicago truncatula]
CL127Contig8	gi|357485863|ref|XP_003613219.1|	23.9	9e-102	ADP-ribosylation factor [Medicago truncatula] >gi|355514554|gb|AES96177.1| ADP-ribosylation factor [Medicago truncatula]
CL127Contig9	gi|357485863|ref|XP_003613219.1|	23.9	8e-102	ADP-ribosylation factor [Medicago truncatula] >gi|355514554|gb|AES96177.1| ADP-ribosylation factor [Medicago truncatula]
CL1270Contig1	gi|356545299|ref|XP_003541081.1|	1426	0	PREDICTED: phospholipase A-2-activating protein-like [Glycine max]
CL1270Contig2	gi|356545299|ref|XP_003541081.1|	1426	0	PREDICTED: phospholipase A-2-activating protein-like [Glycine max]
CL1271Contig1	gi|356553907|ref|XP_003545292.1|	704.5	0	PREDICTED: phytoene synthase, chloroplastic-like [Glycine max]
CL1271Contig2	gi|358248704|ref|NP_001239926.1|	164.5	4e-40	uncharacterized protein LOC100776503 [Glycine max]
CL1271Contig3	gi|356553225|ref|XP_003544958.1|	776.2	0	PREDICTED: LOW QUALITY PROTEIN: phytoene synthase, chloroplastic-like [Glycine max]
CL1271Contig4	gi|356553225|ref|XP_003544958.1|	776.2	0	PREDICTED: LOW QUALITY PROTEIN: phytoene synthase, chloroplastic-like [Glycine max]
CL1272Contig1	gi|62177687|gb|AAL26865.2|AF314925_1	353.6	8e-97	NADH glutamate synthase precursor [Phaseolus vulgaris]
CL1272Contig2	gi|62177685|gb|AAL26864.2|AF314924_1	3389.4	0	NADH glutamate synthase precursor [Phaseolus vulgaris]
CL1272Contig3	gi|62177685|gb|AAL26864.2|AF314924_1	4076.9	0	NADH glutamate synthase precursor [Phaseolus vulgaris]
CL1272Contig4	gi|62177685|gb|AAL26864.2|AF314924_1	2837.8	0	NADH glutamate synthase precursor [Phaseolus vulgaris]
CL1272Contig5	gi|62177685|gb|AAL26864.2|AF314924_1	3525.3	0	NADH glutamate synthase precursor [Phaseolus vulgaris]
CL1273Contig1	gi|363806652|ref|NP_001242003.1|	682.2	0	uncharacterized protein LOC100785952 [Glycine max]
CL1273Contig2	gi|399207756|gb|AFP33387.1|	154.5	4e-37	Mn-specific cation diffusion facilitator transporter MTP8.1 [Hordeum vulgare]
CL1274Contig1	gi|363807832|ref|NP_001242695.1|	516.5	4e-145	uncharacterized protein LOC100811977 [Glycine max]
CL1274Contig2	gi|356552894|ref|XP_003544797.1|	531.6	1e-149	PREDICTED: uncharacterized protein LOC100788516 [Glycine max]
CL1275Contig1	gi|356577143|ref|XP_003556687.1|	1069.3	0	PREDICTED: protein GDAP2 homolog [Glycine max]
CL1275Contig2	gi|356494897|ref|XP_003516318.1|	745.3	0	PREDICTED: protein GDAP2 homolog [Glycine max]
CL1275Contig3	gi|356499863|ref|XP_003518755.1|	251.1	6e-66	PREDICTED: protein GDAP2 homolog [Glycine max]
CL1276Contig1	gi|356563759|ref|XP_003550127.1|	1723.8	0	PREDICTED: L-arabinokinase-like isoform 1 [Glycine max]
CL1276Contig2	gi|356563759|ref|XP_003550127.1|	1723.8	0	PREDICTED: L-arabinokinase-like isoform 1 [Glycine max]
CL1276Contig3	gi|356563759|ref|XP_003550127.1|	1791.5	0	PREDICTED: L-arabinokinase-like isoform 1 [Glycine max]
CL1277Contig1	gi|356545820|ref|XP_003541332.1|	85.5	2e-16	PREDICTED: ABC transporter B family member 11-like [Glycine max]
CL1277Contig2	gi|356564678|ref|XP_003550577.1|	2144	0	PREDICTED: ABC transporter B family member 11-like [Glycine max]
CL1277Contig3	gi|470122095|ref|XP_004297085.1|	75.9	2e-13	PREDICTED: ABC transporter B family member 11-like [Fragaria vesca subsp. vesca]
CL1278Contig1	gi|359806067|ref|NP_001240926.1|	887.9	0	uncharacterized protein LOC100807555 precursor [Glycine max] >gi|304421394|gb|ADM32496.1| phytase [Glycine max]
CL1278Contig2	gi|359806067|ref|NP_001240926.1|	148.3	3e-35	uncharacterized protein LOC100807555 precursor [Glycine max] >gi|304421394|gb|ADM32496.1| phytase [Glycine max]
CL1279Contig1	gi|356568250|ref|XP_003552326.1|	218	3e-56	PREDICTED: flavonol synthase/flavanone 3-hydroxylase-like [Glycine max]
CL1279Contig2	gi|356551436|ref|XP_003544081.1|	682.9	0	PREDICTED: codeine O-demethylase-like [Glycine max]
CL128Contig1	gi|300176575|emb|CBK24240.2|	56.6	5e-06	unnamed protein product [Blastocystis hominis]
CL128Contig2	--	--	--	--
CL128Contig3	--	--	--	--
CL128Contig4	gi|300122475|emb|CBK23045.2|	54.7	5e-07	unnamed protein product [Blastocystis hominis]
CL128Contig5	--	--	--	--
CL128Contig6	--	--	--	--
CL128Contig7	--	--	--	--
CL1280Contig1	gi|351721193|ref|NP_001237713.1|	398.7	6e-110	2,4-D inducible glutathione S-transferase [Glycine max] >gi|2920666|gb|AAC18566.1| 2,4-D inducible glutathione S-transferase [Glycine max]
CL1280Contig2	gi|351721193|ref|NP_001237713.1|	152.5	1e-36	2,4-D inducible glutathione S-transferase [Glycine max] >gi|2920666|gb|AAC18566.1| 2,4-D inducible glutathione S-transferase [Glycine max]
CL1281Contig1	gi|356510270|ref|XP_003523862.1|	1131.3	0	PREDICTED: peroxisome biogenesis protein 5-like [Glycine max]
CL1281Contig2	gi|356510270|ref|XP_003523862.1|	1131.3	0	PREDICTED: peroxisome biogenesis protein 5-like [Glycine max]
CL1281Contig3	gi|356510270|ref|XP_003523862.1|	1131.3	0	PREDICTED: peroxisome biogenesis protein 5-like [Glycine max]
CL1282Contig1	gi|356560721|ref|XP_003548637.1|	66.6	1e-10	PREDICTED: TMV resistance protein N-like [Glycine max]
CL1282Contig2	gi|356503056|ref|XP_003520328.1|	114.4	5e-25	PREDICTED: TMV resistance protein N-like [Glycine max]
CL1283Contig1	gi|356528364|ref|XP_003532774.1|	79	2e-14	PREDICTED: exonuclease 1-like [Glycine max]
CL1284Contig1	gi|356569127|ref|XP_003552757.1|	1081.6	0	PREDICTED: uncharacterized protein At2g33490-like [Glycine max]
CL1284Contig2	gi|356534522|ref|XP_003535802.1|	180.6	6e-45	PREDICTED: uncharacterized protein At2g33490-like [Glycine max]
CL1285Contig1	gi|356560211|ref|XP_003548387.1|	97.1	5e-19	PREDICTED: NAC domain-containing protein 69-like [Glycine max]
CL1285Contig2	gi|356560211|ref|XP_003548387.1|	97.1	7e-19	PREDICTED: NAC domain-containing protein 69-like [Glycine max]
CL1285Contig3	gi|356560211|ref|XP_003548387.1|	142.1	8e-33	PREDICTED: NAC domain-containing protein 69-like [Glycine max]
CL1285Contig4	--	--	--	--
CL1285Contig5	gi|356560211|ref|XP_003548387.1|	142.1	1e-32	PREDICTED: NAC domain-containing protein 69-like [Glycine max]
CL1286Contig1	gi|356561759|ref|XP_003549146.1|	506.9	3e-142	PREDICTED: uncharacterized protein LOC100803208 [Glycine max]
CL1286Contig2	gi|356535317|ref|XP_003536193.1|	132.5	2e-30	PREDICTED: uncharacterized protein LOC100776862 isoform 2 [Glycine max]
CL1287Contig1	gi|270342099|gb|ACZ74682.1|	347.8	3e-94	cyclin-like F-box [Phaseolus vulgaris]
CL1287Contig2	gi|270342095|gb|ACZ74678.1|	505.8	6e-142	calcium homeostasis regulater-like protein CHoR1 [Phaseolus vulgaris]
CL1287Contig3	gi|270342099|gb|ACZ74682.1|	347.8	3e-94	cyclin-like F-box [Phaseolus vulgaris]
CL1288Contig1	gi|356569396|ref|XP_003552887.1|	746.9	0	PREDICTED: uncharacterized protein LOC100816954 [Glycine max]
CL1288Contig2	gi|356537837|ref|XP_003537431.1|	551.6	1e-155	PREDICTED: uncharacterized protein LOC100809133 [Glycine max]
CL1288Contig3	gi|449484475|ref|XP_004156893.1|	40.8	5e-11	PREDICTED: uncharacterized protein LOC101227035 [Cucumis sativus]
CL1289Contig1	gi|356543342|ref|XP_003540120.1|	1231.8	0	PREDICTED: uncharacterized protein LOC100786501 isoform 1 [Glycine max]
CL1289Contig2	gi|356542296|ref|XP_003539605.1|	417.9	7e-116	PREDICTED: uncharacterized protein LOC100815042 [Glycine max]
CL1289Contig3	gi|356542296|ref|XP_003539605.1|	259.2	2e-68	PREDICTED: uncharacterized protein LOC100815042 [Glycine max]
CL129Contig1	gi|351721667|ref|NP_001237473.1|	1678.3	0	aspartokinase-homoserine dehydrogenase [Glycine max] >gi|2970447|gb|AAC05981.1| aspartokinase-homoserine dehydrogenase [Glycine max]
CL129Contig2	gi|356569161|ref|XP_003552774.1|	349.4	4e-95	PREDICTED: LOW QUALITY PROTEIN: bifunctional aspartokinase/homoserine dehydrogenase 2, chloroplastic-like [Glycine max]
CL129Contig3	gi|357518661|ref|XP_003629619.1|	477.6	1e-133	Bifunctional aspartokinase/homoserine dehydrogenase [Medicago truncatula] >gi|355523641|gb|AET04095.1| Bifunctional aspartokinase/homoserine dehydrogenase [Medicago truncatula]
CL129Contig4	gi|356569161|ref|XP_003552774.1|	294.7	4e-79	PREDICTED: LOW QUALITY PROTEIN: bifunctional aspartokinase/homoserine dehydrogenase 2, chloroplastic-like [Glycine max]
CL129Contig5	gi|356569161|ref|XP_003552774.1|	151.8	3e-36	PREDICTED: LOW QUALITY PROTEIN: bifunctional aspartokinase/homoserine dehydrogenase 2, chloroplastic-like [Glycine max]
CL129Contig6	gi|470106500|ref|XP_004289609.1|	116.7	1e-25	PREDICTED: bifunctional aspartokinase/homoserine dehydrogenase 2, chloroplastic-like [Fragaria vesca subsp. vesca]
CL1290Contig1	gi|356576817|ref|XP_003556526.1|	669.8	0	PREDICTED: probable protein phosphatase 2C 73-like [Glycine max]
CL1290Contig2	gi|356576817|ref|XP_003556526.1|	151.4	6e-36	PREDICTED: probable protein phosphatase 2C 73-like [Glycine max]
CL1290Contig3	gi|356576817|ref|XP_003556526.1|	651.4	0	PREDICTED: probable protein phosphatase 2C 73-like [Glycine max]
CL1290Contig4	gi|356572950|ref|XP_003554628.1|	662.9	0	PREDICTED: probable protein phosphatase 2C 73-like [Glycine max]
CL1291Contig1	gi|356554991|ref|XP_003545824.1|	455.3	6e-127	PREDICTED: putative PAP-specific phosphatase, mitochondrial-like [Glycine max]
CL1291Contig2	gi|356554991|ref|XP_003545824.1|	522.3	5e-147	PREDICTED: putative PAP-specific phosphatase, mitochondrial-like [Glycine max]
CL1291Contig3	gi|356554991|ref|XP_003545824.1|	455.3	1e-126	PREDICTED: putative PAP-specific phosphatase, mitochondrial-like [Glycine max]
CL1291Contig4	gi|356554991|ref|XP_003545824.1|	74.3	4e-12	PREDICTED: putative PAP-specific phosphatase, mitochondrial-like [Glycine max]
CL1292Contig1	gi|356528633|ref|XP_003532904.1|	805.1	0	PREDICTED: E3 ubiquitin-protein ligase RGLG2-like [Glycine max]
CL1292Contig2	gi|356528633|ref|XP_003532904.1|	394.8	8e-109	PREDICTED: E3 ubiquitin-protein ligase RGLG2-like [Glycine max]
CL1293Contig1	gi|356505096|ref|XP_003521328.1|	103.6	9e-22	PREDICTED: transcription factor PIF1-like [Glycine max]
CL1293Contig2	gi|356536868|ref|XP_003536955.1|	789.6	0	PREDICTED: transcription factor PIF1-like [Glycine max]
CL1293Contig3	gi|356536868|ref|XP_003536955.1|	789.6	0	PREDICTED: transcription factor PIF1-like [Glycine max]
CL1293Contig4	gi|356536868|ref|XP_003536955.1|	789.6	0	PREDICTED: transcription factor PIF1-like [Glycine max]
CL1293Contig5	gi|356536868|ref|XP_003536955.1|	789.6	0	PREDICTED: transcription factor PIF1-like [Glycine max]
CL1294Contig1	gi|363807480|ref|NP_001241885.1|	623.2	3e-177	uncharacterized protein LOC100808704 [Glycine max]
CL1294Contig2	gi|363807480|ref|NP_001241885.1|	218.8	1e-172	uncharacterized protein LOC100808704 [Glycine max]
CL1294Contig3	gi|363807480|ref|NP_001241885.1|	218.8	2e-172	uncharacterized protein LOC100808704 [Glycine max]
CL1294Contig4	gi|363807480|ref|NP_001241885.1|	623.2	4e-177	uncharacterized protein LOC100808704 [Glycine max]
CL1294Contig5	gi|356521957|ref|XP_003529616.1|	417.5	1e-115	PREDICTED: carbohydrate kinase domain-containing protein-like [Glycine max]
CL1294Contig6	gi|356521957|ref|XP_003529616.1|	248.1	0	PREDICTED: carbohydrate kinase domain-containing protein-like [Glycine max]
CL1294Contig7	gi|356521957|ref|XP_003529616.1|	657.9	0	PREDICTED: carbohydrate kinase domain-containing protein-like [Glycine max]
CL1295Contig1	gi|462397970|gb|EMJ03638.1|	237.7	5e-62	hypothetical protein PRUPE_ppa009932mg [Prunus persica]
CL1295Contig2	gi|356559953|ref|XP_003548260.1|	451.8	8e-126	PREDICTED: 40S ribosomal protein S3-3-like [Glycine max]
CL1296Contig1	gi|356514404|ref|XP_003525896.1|	423.3	1e-117	PREDICTED: DNA-directed RNA polymerase 3, chloroplastic-like [Glycine max]
CL1297Contig1	gi|356496904|ref|XP_003517305.1|	922.5	0	PREDICTED: probable serine/threonine-protein kinase At1g01540-like [Glycine max]
CL1297Contig2	gi|356560734|ref|XP_003548643.1|	823.2	0	PREDICTED: probable serine/threonine-protein kinase At1g01540-like [Glycine max]
CL1297Contig3	gi|357507529|ref|XP_003624053.1|	188.3	3e-47	Protein kinase family protein [Medicago truncatula] >gi|355499068|gb|AES80271.1| Protein kinase family protein [Medicago truncatula]
CL1298Contig1	gi|356529975|ref|XP_003533561.1|	991.5	0	PREDICTED: uncharacterized protein LOC778134 [Glycine max]
CL1299Contig1	gi|356499538|ref|XP_003518596.1|	474.2	1e-132	PREDICTED: trans-2,3-enoyl-CoA reductase-like [Glycine max]
CL1299Contig2	gi|255637551|gb|ACU19102.1|	450.3	2e-125	unknown [Glycine max]
CL1299Contig3	gi|356499538|ref|XP_003518596.1|	479.9	2e-134	PREDICTED: trans-2,3-enoyl-CoA reductase-like [Glycine max]
CL13Contig1	gi|356501787|ref|XP_003519705.1|	179.9	1e-44	PREDICTED: probable alpha,alpha-trehalose-phosphate synthase [UDP-forming] 9-like [Glycine max]
CL13Contig2	gi|356501787|ref|XP_003519705.1|	1613.2	0	PREDICTED: probable alpha,alpha-trehalose-phosphate synthase [UDP-forming] 9-like [Glycine max]
CL13Contig3	gi|356567612|ref|XP_003552011.1|	1659.8	0	PREDICTED: probable alpha,alpha-trehalose-phosphate synthase [UDP-forming] 10-like [Glycine max]
CL130Contig1	gi|358248628|ref|NP_001239913.1|	698	0	uncharacterized protein LOC100783413 [Glycine max]
CL130Contig2	gi|358248628|ref|NP_001239913.1|	714.1	0	uncharacterized protein LOC100783413 [Glycine max]
CL1300Contig1	gi|356519355|ref|XP_003528338.1|	486.9	1e-136	PREDICTED: DEAD-box ATP-dependent RNA helicase 56-like [Glycine max]
CL1300Contig2	gi|356507736|ref|XP_003522620.1|	360.1	8e-98	PREDICTED: DEAD-box ATP-dependent RNA helicase 56-like [Glycine max]
CL1300Contig3	gi|356507736|ref|XP_003522620.1|	362.5	2e-98	PREDICTED: DEAD-box ATP-dependent RNA helicase 56-like [Glycine max]
CL1300Contig4	gi|356507736|ref|XP_003522620.1|	851.3	0	PREDICTED: DEAD-box ATP-dependent RNA helicase 56-like [Glycine max]
CL1300Contig5	gi|356507736|ref|XP_003522620.1|	716.1	0	PREDICTED: DEAD-box ATP-dependent RNA helicase 56-like [Glycine max]
CL1301Contig1	gi|356523119|ref|XP_003530189.1|	401.4	1e-110	PREDICTED: uncharacterized protein LOC100795565 [Glycine max]
CL1301Contig2	gi|356526300|ref|XP_003531756.1|	518.9	7e-146	PREDICTED: uncharacterized protein LOC100810662 [Glycine max]
CL1301Contig3	gi|356526300|ref|XP_003531756.1|	518.5	9e-146	PREDICTED: uncharacterized protein LOC100810662 [Glycine max]
CL1302Contig1	gi|356501137|ref|XP_003519385.1|	347.1	2e-94	PREDICTED: 60S acidic ribosomal protein P0-like [Glycine max]
CL1302Contig2	gi|356501137|ref|XP_003519385.1|	347.8	1e-94	PREDICTED: 60S acidic ribosomal protein P0-like [Glycine max]
CL1302Contig3	gi|356501137|ref|XP_003519385.1|	345.9	6e-94	PREDICTED: 60S acidic ribosomal protein P0-like [Glycine max]
CL1302Contig4	gi|356501137|ref|XP_003519385.1|	347.1	2e-94	PREDICTED: 60S acidic ribosomal protein P0-like [Glycine max]
CL1302Contig5	gi|356501137|ref|XP_003519385.1|	345.9	7e-94	PREDICTED: 60S acidic ribosomal protein P0-like [Glycine max]
CL1302Contig6	gi|356501137|ref|XP_003519385.1|	347.8	1e-94	PREDICTED: 60S acidic ribosomal protein P0-like [Glycine max]
CL1303Contig1	gi|356506561|ref|XP_003522048.1|	207.6	4e-53	PREDICTED: uncharacterized protein LOC100789678 [Glycine max]
CL1304Contig1	gi|356536154|ref|XP_003536604.1|	773.9	0	PREDICTED: methylthioribose kinase-like [Glycine max]
CL1304Contig2	gi|356497512|ref|XP_003517604.1|	289.7	2e-77	PREDICTED: LOW QUALITY PROTEIN: methylthioribose kinase-like [Glycine max]
CL1305Contig1	gi|356537146|ref|XP_003537091.1|	308.5	1e-82	PREDICTED: ubiquitin-conjugating enzyme E2 variant 1D-like [Glycine max]
CL1305Contig2	gi|356537146|ref|XP_003537091.1|	342.8	5e-93	PREDICTED: ubiquitin-conjugating enzyme E2 variant 1D-like [Glycine max]
CL1306Contig1	gi|356560264|ref|XP_003548413.1|	95.5	1e-18	PREDICTED: uncharacterized protein LOC100795225 [Glycine max]
CL1306Contig2	gi|356560264|ref|XP_003548413.1|	595.9	3e-169	PREDICTED: uncharacterized protein LOC100795225 [Glycine max]
CL1307Contig1	gi|356557899|ref|XP_003547247.1|	751.9	0	PREDICTED: beta-glucosidase 47-like [Glycine max]
CL1307Contig2	gi|356557899|ref|XP_003547247.1|	176	1e-43	PREDICTED: beta-glucosidase 47-like [Glycine max]
CL1307Contig3	gi|356557899|ref|XP_003547247.1|	170.2	8e-42	PREDICTED: beta-glucosidase 47-like [Glycine max]
CL1307Contig4	gi|356557899|ref|XP_003547247.1|	122.5	2e-27	PREDICTED: beta-glucosidase 47-like [Glycine max]
CL1307Contig5	gi|356557899|ref|XP_003547247.1|	130.2	9e-30	PREDICTED: beta-glucosidase 47-like [Glycine max]
CL1308Contig1	gi|356575676|ref|XP_003555964.1|	347.8	2e-94	PREDICTED: uncharacterized protein LOC100527029 [Glycine max]
CL1308Contig2	gi|356575676|ref|XP_003555964.1|	281.6	1e-74	PREDICTED: uncharacterized protein LOC100527029 [Glycine max]
CL1309Contig1	gi|358248038|ref|NP_001240053.1|	252.7	4e-66	uncharacterized protein LOC100801614 [Glycine max]
CL1309Contig2	gi|358248038|ref|NP_001240053.1|	256.1	3e-67	uncharacterized protein LOC100801614 [Glycine max]
CL131Contig1	--	--	--	--
CL1311Contig1	gi|356497121|ref|XP_003517411.1|	1234.2	0	PREDICTED: peroxisomal acyl-coenzyme A oxidase 1-like [Glycine max]
CL1311Contig2	gi|351725645|ref|NP_001235564.1|	1248.4	0	acyl-CoA oxidase [Glycine max] >gi|15553480|gb|AAL01888.1|AF404404_1 acyl-CoA oxidase [Glycine max]
CL1311Contig3	gi|357482107|ref|XP_003611339.1|	81.3	5e-15	Peroxisomal acyl-CoA oxidase 1A [Medicago truncatula] >gi|355512674|gb|AES94297.1| Peroxisomal acyl-CoA oxidase 1A [Medicago truncatula]
CL1312Contig1	gi|351727238|ref|NP_001236642.1|	140.6	4e-32	uncharacterized protein LOC100527737 [Glycine max]
CL1312Contig2	gi|351727238|ref|NP_001236642.1|	68.2	3e-27	uncharacterized protein LOC100527737 [Glycine max]
CL1312Contig3	gi|351727238|ref|NP_001236642.1|	337.8	1e-91	uncharacterized protein LOC100527737 [Glycine max]
CL1313Contig1	--	--	--	--
CL1313Contig2	--	--	--	--
CL1314Contig1	gi|356545271|ref|XP_003541068.1|	837	0	PREDICTED: polyol transporter 5-like [Glycine max]
CL1314Contig2	gi|356545271|ref|XP_003541068.1|	877.5	0	PREDICTED: polyol transporter 5-like [Glycine max]
CL1315Contig10	gi|356525979|ref|XP_003531597.1|	883.6	0	PREDICTED: seed linoleate 9S-lipoxygenase-like isoform 1 [Glycine max]
CL1315Contig11	gi|126411|sp|P24095.1|LOXX_SOYBN	1496.1	0	RecName: Full=Seed linoleate 9S-lipoxygenase; AltName: Full=Lipoxygenase >gi|18746|emb|CAA39604.1| lipoxygenase [Glycine max]
CL1315Contig12	gi|351726848|ref|NP_001238676.1|	337.4	1e-91	seed linoleate 9S-lipoxygenase [Glycine max] >gi|436169|gb|AAA03728.1| lipoxygenase [Glycine max]
CL1315Contig13	gi|351726848|ref|NP_001238676.1|	310.1	1e-83	seed linoleate 9S-lipoxygenase [Glycine max] >gi|436169|gb|AAA03728.1| lipoxygenase [Glycine max]
CL1315Contig1	gi|351722222|ref|NP_001235189.1|	144.1	6e-34	lipoxygenase [Glycine max] >gi|1262440|gb|AAA96817.1| lipoxygenase [Glycine max]
CL1315Contig2	gi|356525981|ref|XP_003531598.1|	107.1	8e-23	PREDICTED: seed linoleate 9S-lipoxygenase-like isoform 2 [Glycine max]
CL1315Contig3	gi|356525981|ref|XP_003531598.1|	109	2e-23	PREDICTED: seed linoleate 9S-lipoxygenase-like isoform 2 [Glycine max]
CL1315Contig4	gi|13432086|gb|AAK20113.1|	97.4	7e-20	lipoxygenase [Glycine max]
CL1315Contig5	gi|356528825|ref|XP_003532998.1|	129.8	1e-29	PREDICTED: seed linoleate 9S-lipoxygenase-like [Glycine max]
CL1315Contig6	gi|4464185|gb|AAB18970.2|	550.1	1e-155	lipoxygenase [Phaseolus vulgaris]
CL1315Contig7	gi|351726848|ref|NP_001238676.1|	337	1e-91	seed linoleate 9S-lipoxygenase [Glycine max] >gi|436169|gb|AAA03728.1| lipoxygenase [Glycine max]
CL1315Contig8	gi|126411|sp|P24095.1|LOXX_SOYBN	1476.8	0	RecName: Full=Seed linoleate 9S-lipoxygenase; AltName: Full=Lipoxygenase >gi|18746|emb|CAA39604.1| lipoxygenase [Glycine max]
CL1315Contig9	gi|356525979|ref|XP_003531597.1|	928.7	0	PREDICTED: seed linoleate 9S-lipoxygenase-like isoform 1 [Glycine max]
CL1316Contig1	gi|356535101|ref|XP_003536087.1|	229.6	4e-136	PREDICTED: E3 ubiquitin-protein ligase Topors-like [Glycine max]
CL1316Contig2	gi|356535101|ref|XP_003536087.1|	501.5	9e-141	PREDICTED: E3 ubiquitin-protein ligase Topors-like [Glycine max]
CL1316Contig3	gi|356535101|ref|XP_003536087.1|	445.7	7e-124	PREDICTED: E3 ubiquitin-protein ligase Topors-like [Glycine max]
CL1317Contig1	gi|351726578|ref|NP_001238155.1|	257.7	1e-67	uncharacterized protein LOC100499674 [Glycine max]
CL1317Contig2	gi|351726578|ref|NP_001238155.1|	91.7	2e-17	uncharacterized protein LOC100499674 [Glycine max]
CL1318Contig1	gi|356508590|ref|XP_003523038.1|	170.6	1e-41	PREDICTED: protein IQ-DOMAIN 31-like [Glycine max]
CL1318Contig2	gi|356508590|ref|XP_003523038.1|	385.6	4e-106	PREDICTED: protein IQ-DOMAIN 31-like [Glycine max]
CL1318Contig3	gi|356512359|ref|XP_003524887.1|	965.7	0	PREDICTED: protein IQ-DOMAIN 31-like [Glycine max]
CL1318Contig4	gi|356512359|ref|XP_003524887.1|	965.7	0	PREDICTED: protein IQ-DOMAIN 31-like [Glycine max]
CL1319Contig1	gi|356509732|ref|XP_003523600.1|	768.8	0	PREDICTED: uncharacterized protein LOC100811824 [Glycine max]
CL1319Contig2	gi|356509732|ref|XP_003523600.1|	751.1	0	PREDICTED: uncharacterized protein LOC100811824 [Glycine max]
CL132Contig1	gi|356531021|ref|XP_003534077.1|	718	0	PREDICTED: anthocyanidin 5,3-O-glucosyltransferase-like [Glycine max]
CL1320Contig1	gi|4689380|gb|AAD27877.1|AF139465_1	541.6	9e-153	LHCII type III chlorophyll a/b binding protein [Vigna radiata]
CL1320Contig2	gi|4689380|gb|AAD27877.1|AF139465_1	529.6	3e-149	LHCII type III chlorophyll a/b binding protein [Vigna radiata]
CL1320Contig3	gi|4689380|gb|AAD27877.1|AF139465_1	535.4	6e-151	LHCII type III chlorophyll a/b binding protein [Vigna radiata]
CL1321Contig1	gi|388491766|gb|AFK33949.1|	363.6	2e-99	unknown [Lotus japonicus]
CL1321Contig2	gi|388491766|gb|AFK33949.1|	363.6	3e-99	unknown [Lotus japonicus]
CL1321Contig3	gi|388491766|gb|AFK33949.1|	360.9	1e-98	unknown [Lotus japonicus]
CL1322Contig1	gi|356535940|ref|XP_003536499.1|	147.1	7e-35	PREDICTED: mitochondrial Rho GTPase 1-like [Glycine max]
CL1322Contig2	gi|356503541|ref|XP_003520566.1|	1077	0	PREDICTED: mitochondrial Rho GTPase 1-like [Glycine max]
CL1323Contig1	gi|356561944|ref|XP_003549236.1|	36.6	1e-15	PREDICTED: uncharacterized protein LOC100786089 [Glycine max]
CL1323Contig2	gi|356561944|ref|XP_003549236.1|	36.6	1e-15	PREDICTED: uncharacterized protein LOC100786089 [Glycine max]
CL1324Contig1	gi|356541222|ref|XP_003539079.1|	375.2	8e-103	PREDICTED: vesicle-associated protein 2-1-like [Glycine max]
CL1324Contig2	gi|356541222|ref|XP_003539079.1|	370.9	1e-101	PREDICTED: vesicle-associated protein 2-1-like [Glycine max]
CL1325Contig1	gi|356569525|ref|XP_003552950.1|	159.5	2e-38	PREDICTED: agglutinin-like [Glycine max]
CL1325Contig2	gi|356551872|ref|XP_003544296.1|	135.2	3e-31	PREDICTED: pentatricopeptide repeat-containing protein At1g19720-like [Glycine max]
CL1326Contig1	gi|356569298|ref|XP_003552840.1|	550.8	1e-155	PREDICTED: putative serine/threonine-protein kinase-like protein CCR3-like [Glycine max]
CL1327Contig1	gi|356531659|ref|XP_003534394.1|	448.7	7e-125	PREDICTED: aminoacyl tRNA synthase complex-interacting multifunctional protein 1-like [Glycine max]
CL1327Contig2	gi|356531659|ref|XP_003534394.1|	448.7	5e-125	PREDICTED: aminoacyl tRNA synthase complex-interacting multifunctional protein 1-like [Glycine max]
CL1328Contig1	gi|356508230|ref|XP_003522862.1|	51.2	5e-06	PREDICTED: uncharacterized protein LOC100809152 [Glycine max]
CL1328Contig2	gi|356508230|ref|XP_003522862.1|	95.5	2e-19	PREDICTED: uncharacterized protein LOC100809152 [Glycine max]
CL1329Contig1	gi|356546968|ref|XP_003541891.1|	33.5	5e-62	PREDICTED: uncharacterized protein LOC100793952 [Glycine max]
CL1329Contig2	gi|356546968|ref|XP_003541891.1|	397.1	4e-109	PREDICTED: uncharacterized protein LOC100793952 [Glycine max]
CL133Contig1	gi|356506406|ref|XP_003521974.1|	432.6	3e-120	PREDICTED: cytochrome P450 83B1-like [Glycine max]
CL133Contig2	gi|356506404|ref|XP_003521973.1|	217.2	6e-56	PREDICTED: cytochrome P450 83B1-like [Glycine max]
CL133Contig3	gi|356506404|ref|XP_003521973.1|	831.2	0	PREDICTED: cytochrome P450 83B1-like [Glycine max]
CL1330Contig1	gi|268612156|pdb|2WSC|N	322	6e-87	Chain N, Improved Model Of Plant Photosystem I >gi|268612174|pdb|2WSE|N Chain N, Improved Model Of Plant Photosystem I >gi|268612192|pdb|2WSF|N Chain N, Improved Model Of Plant Photosystem I >gi|28629385|gb|AAO49652.1| photosystem I-N subunit [Phaseolus vulgaris]
CL1331Contig1	gi|356516142|ref|XP_003526755.1|	70.9	9e-11	PREDICTED: uncharacterized protein LOC100800126 [Glycine max]
CL1331Contig2	gi|356516142|ref|XP_003526755.1|	70.9	8e-11	PREDICTED: uncharacterized protein LOC100800126 [Glycine max]
CL1331Contig3	gi|356516142|ref|XP_003526755.1|	70.9	7e-11	PREDICTED: uncharacterized protein LOC100800126 [Glycine max]
CL1331Contig4	gi|356516140|ref|XP_003526754.1|	695.7	0	PREDICTED: uncharacterized protein LOC100799585 [Glycine max]
CL1331Contig5	gi|356516140|ref|XP_003526754.1|	695.7	0	PREDICTED: uncharacterized protein LOC100799585 [Glycine max]
CL1331Contig6	gi|356516142|ref|XP_003526755.1|	70.9	7e-11	PREDICTED: uncharacterized protein LOC100800126 [Glycine max]
CL1332Contig1	gi|356567332|ref|XP_003551875.1|	498	1e-139	PREDICTED: uncharacterized protein LOC100527694 [Glycine max]
CL1332Contig2	gi|356567332|ref|XP_003551875.1|	452.6	6e-126	PREDICTED: uncharacterized protein LOC100527694 [Glycine max]
CL1333Contig10	gi|356510280|ref|XP_003523867.1|	372.5	0	PREDICTED: mitochondrial intermediate peptidase-like [Glycine max]
CL1333Contig1	gi|225455690|ref|XP_002265587.1|	212.6	0	PREDICTED: mitochondrial intermediate peptidase [Vitis vinifera]
CL1333Contig2	gi|356510280|ref|XP_003523867.1|	552.4	0	PREDICTED: mitochondrial intermediate peptidase-like [Glycine max]
CL1333Contig3	gi|225455690|ref|XP_002265587.1|	212.6	0	PREDICTED: mitochondrial intermediate peptidase [Vitis vinifera]
CL1333Contig4	gi|356510280|ref|XP_003523867.1|	1087.8	0	PREDICTED: mitochondrial intermediate peptidase-like [Glycine max]
CL1333Contig5	gi|225455690|ref|XP_002265587.1|	92.4	7e-75	PREDICTED: mitochondrial intermediate peptidase [Vitis vinifera]
CL1333Contig6	gi|356510280|ref|XP_003523867.1|	260.4	1e-67	PREDICTED: mitochondrial intermediate peptidase-like [Glycine max]
CL1333Contig7	gi|356510280|ref|XP_003523867.1|	1267.7	0	PREDICTED: mitochondrial intermediate peptidase-like [Glycine max]
CL1333Contig8	gi|356510280|ref|XP_003523867.1|	343.2	4e-93	PREDICTED: mitochondrial intermediate peptidase-like [Glycine max]
CL1333Contig9	gi|356510280|ref|XP_003523867.1|	260.4	1e-67	PREDICTED: mitochondrial intermediate peptidase-like [Glycine max]
CL1334Contig1	gi|356552480|ref|XP_003544595.1|	790.4	0	PREDICTED: U-box domain-containing protein 6-like [Glycine max]
CL1334Contig2	gi|356515022|ref|XP_003526200.1|	758.8	0	PREDICTED: U-box domain-containing protein 7-like [Glycine max]
CL1335Contig1	--	--	--	--
CL1335Contig2	--	--	--	--
CL1336Contig1	--	--	--	--
CL1337Contig1	gi|356576811|ref|XP_003556523.1|	360.1	2e-98	PREDICTED: 60S ribosomal protein L18-3-like [Glycine max]
CL1337Contig2	gi|356576811|ref|XP_003556523.1|	166	1e-40	PREDICTED: 60S ribosomal protein L18-3-like [Glycine max]
CL1338Contig1	--	--	--	--
CL1338Contig2	--	--	--	--
CL1339Contig1	gi|356563334|ref|XP_003549919.1|	1230.7	0	PREDICTED: uncharacterized protein LOC100808703 [Glycine max]
CL1339Contig2	gi|356514382|ref|XP_003525885.1|	1555	0	PREDICTED: uncharacterized protein LOC100798536 [Glycine max]
CL134Contig1	gi|359806579|ref|NP_001241523.1|	406	9e-112	uncharacterized protein LOC100777962 [Glycine max]
CL134Contig2	gi|356551156|ref|XP_003543944.1|	407.5	2e-112	PREDICTED: biotin carboxyl carrier protein of acetyl-CoA carboxylase 2, chloroplastic-like [Glycine max]
CL134Contig3	gi|359806579|ref|NP_001241523.1|	406	9e-112	uncharacterized protein LOC100777962 [Glycine max]
CL134Contig4	gi|356551156|ref|XP_003543944.1|	407.5	2e-112	PREDICTED: biotin carboxyl carrier protein of acetyl-CoA carboxylase 2, chloroplastic-like [Glycine max]
CL1340Contig1	gi|124359710|gb|ABN06064.1|	539.6	2e-151	RNA-directed DNA polymerase (Reverse transcriptase); Chromo; Zinc finger, CCHC-type; Peptidase aspartic, active site; Polynucleotidyl transferase, Ribonuclease H fold [Medicago truncatula]
CL1340Contig2	gi|387965727|gb|AFK13856.1|	618.6	1e-175	Ty3/gypsy retrotransposon protein [Beta vulgaris subsp. vulgaris]
CL1341Contig1	gi|356561780|ref|XP_003549156.1|	210.7	1e-53	PREDICTED: chloride channel protein CLC-c-like [Glycine max]
CL1341Contig2	gi|356561780|ref|XP_003549156.1|	211.5	1e-53	PREDICTED: chloride channel protein CLC-c-like [Glycine max]
CL1341Contig3	gi|356561780|ref|XP_003549156.1|	1359.4	0	PREDICTED: chloride channel protein CLC-c-like [Glycine max]
CL1341Contig4	gi|356561780|ref|XP_003549156.1|	1360.1	0	PREDICTED: chloride channel protein CLC-c-like [Glycine max]
CL1342Contig1	gi|356538109|ref|XP_003537547.1|	845.1	0	PREDICTED: two-component response regulator ARR11-like [Glycine max]
CL1342Contig2	gi|356510875|ref|XP_003524159.1|	241.1	3e-63	PREDICTED: two-component response regulator ARR11-like [Glycine max]
CL1343Contig1	--	--	--	--
CL1344Contig1	gi|356513467|ref|XP_003525435.1|	597.8	1e-169	PREDICTED: magnesium-protoporphyrin O-methyltransferase-like [Glycine max]
CL1344Contig2	gi|356513467|ref|XP_003525435.1|	597.8	1e-169	PREDICTED: magnesium-protoporphyrin O-methyltransferase-like [Glycine max]
CL1344Contig3	gi|356513467|ref|XP_003525435.1|	597.8	2e-169	PREDICTED: magnesium-protoporphyrin O-methyltransferase-like [Glycine max]
CL1345Contig1	gi|449448842|ref|XP_004142174.1|	205.7	1e-52	PREDICTED: ubiquitin carboxyl-terminal hydrolase 13-like [Cucumis sativus] >gi|449503435|ref|XP_004162001.1| PREDICTED: ubiquitin carboxyl-terminal hydrolase 13-like [Cucumis sativus]
CL1345Contig2	gi|359487017|ref|XP_002263912.2|	300.8	2e-80	PREDICTED: ubiquitin carboxyl-terminal hydrolase 12-like [Vitis vinifera] >gi|296084432|emb|CBI24991.3| unnamed protein product [Vitis vinifera]
CL1346Contig1	gi|349589917|gb|AEP94888.1|	2751.5	0	RNA polymerase beta&apos; subunit [Vigna unguiculata]
CL1346Contig2	gi|357470647|ref|XP_003605608.1|	979.5	0	DNA-directed RNA polymerase subunit beta, partial [Medicago truncatula] >gi|355506663|gb|AES87805.1| DNA-directed RNA polymerase subunit beta, partial [Medicago truncatula]
CL1347Contig1	gi|356559512|ref|XP_003548043.1|	661	0	PREDICTED: isoflavone 2&apos;-hydroxylase-like [Glycine max]
CL1347Contig2	gi|356559512|ref|XP_003548043.1|	355.1	7e-97	PREDICTED: isoflavone 2&apos;-hydroxylase-like [Glycine max]
CL1347Contig3	gi|356559512|ref|XP_003548043.1|	367.1	2e-100	PREDICTED: isoflavone 2&apos;-hydroxylase-like [Glycine max]
CL1348Contig1	gi|470124667|ref|XP_004298332.1|	195.3	0	PREDICTED: protein PHYLLO, chloroplastic-like [Fragaria vesca subsp. vesca]
CL1348Contig2	gi|356555334|ref|XP_003545988.1|	1144	0	PREDICTED: protein PHYLLO, chloroplastic-like [Glycine max]
CL1348Contig3	gi|470124667|ref|XP_004298332.1|	102.8	0	PREDICTED: protein PHYLLO, chloroplastic-like [Fragaria vesca subsp. vesca]
CL1348Contig4	gi|356555334|ref|XP_003545988.1|	499.2	0	PREDICTED: protein PHYLLO, chloroplastic-like [Glycine max]
CL1349Contig1	gi|356568230|ref|XP_003552316.1|	1026.9	0	PREDICTED: probable receptor-like protein kinase At5g15080-like [Glycine max]
CL1349Contig2	gi|356568230|ref|XP_003552316.1|	931.4	0	PREDICTED: probable receptor-like protein kinase At5g15080-like [Glycine max]
CL135Contig1	gi|356546820|ref|XP_003541820.1|	602.1	6e-171	PREDICTED: TPR repeat-containing thioredoxin TTL1-like [Glycine max]
CL135Contig2	gi|356544082|ref|XP_003540484.1|	95.5	1e-18	PREDICTED: TPR repeat-containing thioredoxin TTL1-like [Glycine max]
CL135Contig3	gi|356546820|ref|XP_003541820.1|	589.3	0	PREDICTED: TPR repeat-containing thioredoxin TTL1-like [Glycine max]
CL135Contig4	gi|356514583|ref|XP_003525985.1|	1177.5	0	PREDICTED: TPR repeat-containing thioredoxin TTL1-like [Glycine max]
CL135Contig5	gi|356546820|ref|XP_003541820.1|	1192.2	0	PREDICTED: TPR repeat-containing thioredoxin TTL1-like [Glycine max]
CL1350Contig1	gi|356565077|ref|XP_003550771.1|	473.4	0	PREDICTED: uncharacterized protein LOC100804293 [Glycine max]
CL1350Contig2	gi|356512459|ref|XP_003524936.1|	315.5	9e-85	PREDICTED: uncharacterized protein LOC100775851 [Glycine max]
CL1350Contig3	gi|356565077|ref|XP_003550771.1|	558.1	1e-157	PREDICTED: uncharacterized protein LOC100804293 [Glycine max]
CL1350Contig4	gi|356565077|ref|XP_003550771.1|	1064.7	0	PREDICTED: uncharacterized protein LOC100804293 [Glycine max]
CL1350Contig5	gi|356565077|ref|XP_003550771.1|	905.6	0	PREDICTED: uncharacterized protein LOC100804293 [Glycine max]
CL1350Contig6	gi|356565077|ref|XP_003550771.1|	314.3	0	PREDICTED: uncharacterized protein LOC100804293 [Glycine max]
CL1351Contig1	gi|356576193|ref|XP_003556218.1|	371.7	9e-102	PREDICTED: uncharacterized protein LOC100808257 [Glycine max]
CL1351Contig2	gi|356576193|ref|XP_003556218.1|	371.7	9e-102	PREDICTED: uncharacterized protein LOC100808257 [Glycine max]
CL1352Contig1	gi|356536627|ref|XP_003536838.1|	494.2	7e-138	PREDICTED: uncharacterized protein LOC100810537 [Glycine max]
CL1352Contig2	gi|356536627|ref|XP_003536838.1|	1115.5	0	PREDICTED: uncharacterized protein LOC100810537 [Glycine max]
CL1353Contig1	gi|358248734|ref|NP_001239931.1|	352.8	3e-96	uncharacterized protein LOC100791351 [Glycine max]
CL1353Contig2	gi|358248734|ref|NP_001239931.1|	371.7	9e-102	uncharacterized protein LOC100791351 [Glycine max]
CL1354Contig1	gi|356496299|ref|XP_003517006.1|	887.5	0	PREDICTED: CBL-interacting protein kinase 2-like [Glycine max]
CL1354Contig2	gi|356532175|ref|XP_003534649.1|	209.1	1e-53	PREDICTED: CBL-interacting protein kinase 18-like [Glycine max]
CL1355Contig1	gi|356572948|ref|XP_003554627.1|	213	1e-54	PREDICTED: topless-related protein 3-like [Glycine max]
CL1355Contig2	gi|356505795|ref|XP_003521675.1|	191.4	3e-48	PREDICTED: topless-related protein 3-like [Glycine max]
CL1355Contig3	gi|356505795|ref|XP_003521675.1|	428.7	3e-119	PREDICTED: topless-related protein 3-like [Glycine max]
CL1355Contig4	gi|356572948|ref|XP_003554627.1|	352.4	2e-96	PREDICTED: topless-related protein 3-like [Glycine max]
CL1355Contig5	gi|356576819|ref|XP_003556527.1|	2170.6	0	PREDICTED: topless-related protein 3-like [Glycine max]
CL1356Contig1	gi|351726546|ref|NP_001237898.1|	196.4	3e-49	uncharacterized protein LOC100527562 [Glycine max]
CL1356Contig2	gi|351726546|ref|NP_001237898.1|	393.3	4e-108	uncharacterized protein LOC100527562 [Glycine max]
CL1357Contig1	gi|356546331|ref|XP_003541580.1|	84.7	4e-16	PREDICTED: putative disease resistance protein At3g14460-like [Glycine max]
CL1357Contig2	gi|356554987|ref|XP_003545822.1|	126.7	1e-28	PREDICTED: putative disease resistance protein RGA1-like [Glycine max]
CL1357Contig3	gi|44921727|gb|AAS49214.1|	198.4	4e-50	disease resistance protein [Glycine max]
CL1357Contig4	gi|356554987|ref|XP_003545822.1|	503.4	4e-141	PREDICTED: putative disease resistance protein RGA1-like [Glycine max]
CL1357Contig5	gi|356554987|ref|XP_003545822.1|	509.6	5e-143	PREDICTED: putative disease resistance protein RGA1-like [Glycine max]
CL1357Contig6	gi|356554987|ref|XP_003545822.1|	345.5	0	PREDICTED: putative disease resistance protein RGA1-like [Glycine max]
CL1358Contig1	gi|356534864|ref|XP_003535971.1|	874.4	0	PREDICTED: uncharacterized protein all1601-like [Glycine max]
CL1358Contig2	gi|356534864|ref|XP_003535971.1|	210.3	0	PREDICTED: uncharacterized protein all1601-like [Glycine max]
CL1358Contig3	gi|356534864|ref|XP_003535971.1|	210.3	0	PREDICTED: uncharacterized protein all1601-like [Glycine max]
CL1358Contig4	gi|356534864|ref|XP_003535971.1|	380.9	0	PREDICTED: uncharacterized protein all1601-like [Glycine max]
CL1359Contig1	gi|356500825|ref|XP_003519231.1|	671.8	0	PREDICTED: fructose-bisphosphate aldolase, cytoplasmic isozyme-like [Glycine max]
CL1359Contig2	gi|356505332|ref|XP_003521445.1|	649.8	0	PREDICTED: fructose-bisphosphate aldolase, cytoplasmic isozyme [Glycine max]
CL136Contig1	gi|356568142|ref|XP_003552272.1|	963	0	PREDICTED: sorting and assembly machinery component 50 homolog [Glycine max]
CL136Contig2	gi|356501224|ref|XP_003519426.1|	133.7	8e-31	PREDICTED: sorting and assembly machinery component 50 homolog [Glycine max]
CL136Contig3	gi|356501224|ref|XP_003519426.1|	281.6	6e-75	PREDICTED: sorting and assembly machinery component 50 homolog [Glycine max]
CL136Contig4	gi|356501224|ref|XP_003519426.1|	188.3	3e-47	PREDICTED: sorting and assembly machinery component 50 homolog [Glycine max]
CL1360Contig1	gi|356496649|ref|XP_003517178.1|	532.7	4e-150	PREDICTED: protein AF-9 homolog [Glycine max]
CL1360Contig2	gi|356545002|ref|XP_003540935.1|	282	3e-75	PREDICTED: protein AF-9 homolog [Glycine max]
CL1360Contig3	gi|356545002|ref|XP_003540935.1|	526.9	2e-148	PREDICTED: protein AF-9 homolog [Glycine max]
CL1361Contig1	gi|356554411|ref|XP_003545540.1|	1263.8	0	PREDICTED: structural maintenance of chromosomes protein 3-like [Glycine max]
CL1361Contig2	gi|356554411|ref|XP_003545540.1|	1263.8	0	PREDICTED: structural maintenance of chromosomes protein 3-like [Glycine max]
CL1362Contig1	gi|356515564|ref|XP_003526469.1|	766.9	0	PREDICTED: serine/threonine-protein kinase AFC3-like [Glycine max]
CL1362Contig2	gi|356515564|ref|XP_003526469.1|	141	0	PREDICTED: serine/threonine-protein kinase AFC3-like [Glycine max]
CL1362Contig3	gi|356515564|ref|XP_003526469.1|	264.2	2e-69	PREDICTED: serine/threonine-protein kinase AFC3-like [Glycine max]
CL1362Contig4	gi|356515564|ref|XP_003526469.1|	498.4	6e-140	PREDICTED: serine/threonine-protein kinase AFC3-like [Glycine max]
CL1362Contig5	gi|356515564|ref|XP_003526469.1|	349.7	3e-95	PREDICTED: serine/threonine-protein kinase AFC3-like [Glycine max]
CL1362Contig6	gi|356515564|ref|XP_003526469.1|	140.6	8e-68	PREDICTED: serine/threonine-protein kinase AFC3-like [Glycine max]
CL1362Contig7	gi|356515564|ref|XP_003526469.1|	141	1e-90	PREDICTED: serine/threonine-protein kinase AFC3-like [Glycine max]
CL1363Contig1	gi|356522392|ref|XP_003529830.1|	49.7	0	PREDICTED: probable helicase senataxin-like [Glycine max]
CL1363Contig2	gi|356522392|ref|XP_003529830.1|	785	0	PREDICTED: probable helicase senataxin-like [Glycine max]
CL1364Contig1	gi|356539350|ref|XP_003538161.1|	754.6	0	PREDICTED: bifunctional polymyxin resistance protein ArnA-like [Glycine max]
CL1365Contig1	gi|356538626|ref|XP_003537802.1|	388.7	7e-107	PREDICTED: peptidyl-prolyl cis-trans isomerase CYP19-4-like [Glycine max]
CL1365Contig2	gi|356507903|ref|XP_003522702.1|	399.4	5e-110	PREDICTED: peptidyl-prolyl cis-trans isomerase CYP19-4-like [Glycine max]
CL1366Contig1	gi|255644985|gb|ACU22992.1|	119	2e-26	unknown [Glycine max]
CL1366Contig2	gi|255644985|gb|ACU22992.1|	159.5	1e-38	unknown [Glycine max]
CL1367Contig1	gi|356565061|ref|XP_003550763.1|	2796.2	0	PREDICTED: uncharacterized protein LOC100800030 [Glycine max]
CL1367Contig2	gi|356565061|ref|XP_003550763.1|	131	2e-28	PREDICTED: uncharacterized protein LOC100800030 [Glycine max]
CL1367Contig3	gi|356565061|ref|XP_003550763.1|	131	2e-28	PREDICTED: uncharacterized protein LOC100800030 [Glycine max]
CL1367Contig4	gi|356565061|ref|XP_003550763.1|	2796.2	0	PREDICTED: uncharacterized protein LOC100800030 [Glycine max]
CL1368Contig1	gi|351722518|ref|NP_001235967.1|	545	1e-153	MYB transcription factor MYB136 [Glycine max] >gi|110931718|gb|ABH02858.1| MYB transcription factor MYB136 [Glycine max]
CL1368Contig2	gi|358248018|ref|NP_001240048.1|	497.3	2e-139	uncharacterized protein LOC100783949 [Glycine max]
CL1368Contig3	gi|356576006|ref|XP_003556126.1|	207.2	6e-53	PREDICTED: transcription factor ASG4 [Glycine max]
CL1369Contig1	gi|359807339|ref|NP_001241378.1|	609	3e-173	uncharacterized protein LOC100803024 [Glycine max]
CL1369Contig2	gi|356528691|ref|XP_003532933.1|	679.5	0	PREDICTED: mitogen-activated protein kinase 2-like [Glycine max]
CL137Contig1	gi|356541286|ref|XP_003539109.1|	68.6	3e-11	PREDICTED: uncharacterized protein LOC100816099 [Glycine max]
CL137Contig2	gi|356541286|ref|XP_003539109.1|	855.1	0	PREDICTED: uncharacterized protein LOC100816099 [Glycine max]
CL1370Contig1	gi|356496418|ref|XP_003517065.1|	875.2	0	PREDICTED: ninja-family protein mc410-like [Glycine max]
CL1370Contig2	gi|356496418|ref|XP_003517065.1|	875.2	0	PREDICTED: ninja-family protein mc410-like [Glycine max]
CL1371Contig1	gi|356523235|ref|XP_003530247.1|	955.3	0	PREDICTED: LOW QUALITY PROTEIN: protein BRASSINOSTEROID INSENSITIVE 1-like [Glycine max]
CL1372Contig1	gi|51599113|gb|AAU08208.1|	459.5	4e-128	chloroplast ferritin precursor [Vigna angularis]
CL1372Contig2	gi|29839257|sp|O65100.1|FRI3_VIGUN	110.2	1e-23	RecName: Full=Ferritin-3, chloroplastic; Flags: Precursor >gi|2970652|gb|AAC06026.1| ferritin subunit cowpea3 precursor [Vigna unguiculata]
CL1373Contig1	gi|356558542|ref|XP_003547564.1|	1814.7	0	PREDICTED: vacuolar protein sorting-associated protein 54-like [Glycine max]
CL1373Contig2	gi|356558542|ref|XP_003547564.1|	1814.7	0	PREDICTED: vacuolar protein sorting-associated protein 54-like [Glycine max]
CL1374Contig1	gi|356531146|ref|XP_003534139.1|	321.6	5e-87	PREDICTED: Down syndrome critical region protein 3 homolog [Glycine max]
CL1374Contig2	gi|356531146|ref|XP_003534139.1|	563.1	2e-159	PREDICTED: Down syndrome critical region protein 3 homolog [Glycine max]
CL1375Contig1	gi|351720925|ref|NP_001235145.1|	229.6	3e-59	uncharacterized protein LOC100527884 [Glycine max]
CL1375Contig2	gi|351720925|ref|NP_001235145.1|	229.6	4e-59	uncharacterized protein LOC100527884 [Glycine max]
CL1376Contig1	gi|356516122|ref|XP_003526745.1|	244.2	0	PREDICTED: alpha-1,3-mannosyl-glycoprotein 2-beta-N-acetylglucosaminyltransferase-like [Glycine max]
CL1376Contig2	gi|356516122|ref|XP_003526745.1|	244.2	2e-63	PREDICTED: alpha-1,3-mannosyl-glycoprotein 2-beta-N-acetylglucosaminyltransferase-like [Glycine max]
CL1376Contig3	gi|356510509|ref|XP_003523980.1|	193.4	1e-48	PREDICTED: alpha-1,3-mannosyl-glycoprotein 2-beta-N-acetylglucosaminyltransferase-like isoform 1 [Glycine max]
CL1377Contig1	gi|356540071|ref|XP_003538514.1|	203.8	6e-52	PREDICTED: bifunctional aspartate aminotransferase and glutamate/aspartate-prephenate aminotransferase-like [Glycine max]
CL1377Contig2	gi|356525505|ref|XP_003531365.1|	834.3	0	PREDICTED: bifunctional aspartate aminotransferase and glutamate/aspartate-prephenate aminotransferase-like [Glycine max]
CL1377Contig3	gi|356540071|ref|XP_003538514.1|	373.6	1e-102	PREDICTED: bifunctional aspartate aminotransferase and glutamate/aspartate-prephenate aminotransferase-like [Glycine max]
CL1378Contig1	gi|356573674|ref|XP_003554982.1|	60.8	2e-07	PREDICTED: uncharacterized protein LOC100780800 [Glycine max]
CL1378Contig2	gi|356573674|ref|XP_003554982.1|	60.8	2e-07	PREDICTED: uncharacterized protein LOC100780800 [Glycine max]
CL1378Contig3	gi|356573674|ref|XP_003554982.1|	31.6	1e-63	PREDICTED: uncharacterized protein LOC100780800 [Glycine max]
CL1378Contig4	gi|356573674|ref|XP_003554982.1|	31.6	1e-77	PREDICTED: uncharacterized protein LOC100780800 [Glycine max]
CL1379Contig1	gi|356539076|ref|XP_003538026.1|	229.9	9e-60	PREDICTED: glutelin type-A 1-like [Glycine max]
CL1379Contig2	gi|356539076|ref|XP_003538026.1|	151	5e-36	PREDICTED: glutelin type-A 1-like [Glycine max]
CL1379Contig3	gi|359807097|ref|NP_001241090.1|	656.4	0	uncharacterized protein LOC100795038 [Glycine max]
CL138Contig1	gi|356505465|ref|XP_003521511.1|	1669.4	0	PREDICTED: eukaryotic translation initiation factor 3 subunit C-like [Glycine max]
CL138Contig2	gi|356524672|ref|XP_003530952.1|	120.6	7e-27	PREDICTED: eukaryotic translation initiation factor 3 subunit C-like [Glycine max]
CL138Contig3	gi|356524672|ref|XP_003530952.1|	204.5	4e-52	PREDICTED: eukaryotic translation initiation factor 3 subunit C-like [Glycine max]
CL138Contig4	gi|356524672|ref|XP_003530952.1|	183	1e-45	PREDICTED: eukaryotic translation initiation factor 3 subunit C-like [Glycine max]
CL138Contig5	gi|356505465|ref|XP_003521511.1|	158.7	2e-38	PREDICTED: eukaryotic translation initiation factor 3 subunit C-like [Glycine max]
CL1380Contig1	gi|356573400|ref|XP_003554849.1|	2530.4	0	PREDICTED: uncharacterized protein LOC100796021, partial [Glycine max]
CL1380Contig2	gi|356573400|ref|XP_003554849.1|	2500.3	0	PREDICTED: uncharacterized protein LOC100796021, partial [Glycine max]
CL1381Contig1	gi|356508154|ref|XP_003522825.1|	699.9	0	PREDICTED: endoglucanase 9-like [Glycine max]
CL1381Contig2	gi|356508154|ref|XP_003522825.1|	622.9	2e-177	PREDICTED: endoglucanase 9-like [Glycine max]
CL1382Contig1	gi|356511059|ref|XP_003524249.1|	751.9	0	PREDICTED: endoglucanase E1-like [Glycine max]
CL1382Contig2	gi|356511061|ref|XP_003524250.1|	709.1	0	PREDICTED: uncharacterized protein LOC100790415 [Glycine max]
CL1383Contig1	gi|356513299|ref|XP_003525351.1|	804.7	0	PREDICTED: uncharacterized protein LOC100816814 [Glycine max]
CL1383Contig2	gi|356513299|ref|XP_003525351.1|	250.8	0	PREDICTED: uncharacterized protein LOC100816814 [Glycine max]
CL1384Contig1	gi|351723419|ref|NP_001237534.1|	271.6	2e-71	uncharacterized protein LOC100306612 [Glycine max]
CL1384Contig2	gi|356564710|ref|XP_003550592.1|	200.7	4e-50	PREDICTED: uncharacterized protein LOC100786263 [Glycine max]
CL1384Contig3	gi|356564710|ref|XP_003550592.1|	147.1	5e-34	PREDICTED: uncharacterized protein LOC100786263 [Glycine max]
CL1384Contig4	--	--	--	--
CL1385Contig1	gi|229368619|gb|ACQ59165.1|	1024.2	0	potyviral VPg interacting protein 2 [Phaseolus vulgaris]
CL1385Contig2	gi|356552124|ref|XP_003544420.1|	964.1	0	PREDICTED: OBERON-like protein-like [Glycine max]
CL1386Contig1	gi|359806055|ref|NP_001241435.1|	424.5	2e-117	uncharacterized protein LOC100808666 [Glycine max]
CL1386Contig2	gi|359806055|ref|NP_001241435.1|	424.5	2e-117	uncharacterized protein LOC100808666 [Glycine max]
CL1387Contig1	gi|356498578|ref|XP_003518127.1|	382.1	5e-105	PREDICTED: protein AUXIN SIGNALING F-BOX 3-like [Glycine max]
CL1387Contig2	gi|356571615|ref|XP_003553972.1|	1091.6	0	PREDICTED: protein AUXIN SIGNALING F-BOX 3-like [Glycine max]
CL1388Contig1	gi|356527181|ref|XP_003532191.1|	129.4	1e-29	PREDICTED: hydroquinone glucosyltransferase-like [Glycine max]
CL1389Contig1	gi|356565770|ref|XP_003551110.1|	731.5	0	PREDICTED: probable acetyl-CoA acetyltransferase, cytosolic 2-like [Glycine max]
CL1389Contig2	gi|356522083|ref|XP_003529679.1|	382.5	6e-105	PREDICTED: probable acetyl-CoA acetyltransferase, cytosolic 2 [Glycine max]
CL1389Contig3	gi|356565770|ref|XP_003551110.1|	738.4	0	PREDICTED: probable acetyl-CoA acetyltransferase, cytosolic 2-like [Glycine max]
CL139Contig1	gi|356568082|ref|XP_003552242.1|	700.7	0	PREDICTED: alcohol dehydrogenase-like 3-like [Glycine max]
CL139Contig2	gi|356494981|ref|XP_003516359.1|	108.6	3e-23	PREDICTED: uncharacterized protein LOC100787307 [Glycine max]
CL139Contig3	gi|356494981|ref|XP_003516359.1|	438.3	7e-122	PREDICTED: uncharacterized protein LOC100787307 [Glycine max]
CL139Contig4	gi|356494981|ref|XP_003516359.1|	160.6	6e-39	PREDICTED: uncharacterized protein LOC100787307 [Glycine max]
CL1390Contig1	gi|356500335|ref|XP_003518988.1|	154.8	8e-37	PREDICTED: protein kinase and PP2C-like domain-containing protein-like [Glycine max]
CL1390Contig2	gi|356500335|ref|XP_003518988.1|	1208	0	PREDICTED: protein kinase and PP2C-like domain-containing protein-like [Glycine max]
CL1391Contig1	gi|356576761|ref|XP_003556498.1|	542	6e-153	PREDICTED: probable 39S ribosomal protein L45, mitochondrial-like [Glycine max]
CL1391Contig2	gi|356576761|ref|XP_003556498.1|	77.8	2e-144	PREDICTED: probable 39S ribosomal protein L45, mitochondrial-like [Glycine max]
CL1392Contig1	gi|356508622|ref|XP_003523054.1|	939.1	0	PREDICTED: microtubule-associated protein SPIRAL2-like [Glycine max]
CL1392Contig2	gi|356508622|ref|XP_003523054.1|	1039.6	0	PREDICTED: microtubule-associated protein SPIRAL2-like [Glycine max]
CL1393Contig1	gi|356555754|ref|XP_003546195.1|	409.8	2e-113	PREDICTED: L-aminoadipate-semialdehyde dehydrogenase-phosphopantetheinyl transferase-like [Glycine max]
CL1393Contig2	gi|356555754|ref|XP_003546195.1|	479.6	3e-134	PREDICTED: L-aminoadipate-semialdehyde dehydrogenase-phosphopantetheinyl transferase-like [Glycine max]
CL1393Contig3	gi|356555754|ref|XP_003546195.1|	480.7	2e-134	PREDICTED: L-aminoadipate-semialdehyde dehydrogenase-phosphopantetheinyl transferase-like [Glycine max]
CL1394Contig1	gi|363814302|ref|NP_001242791.1|	372.5	4e-102	uncharacterized protein LOC100813028 precursor [Glycine max]
CL1394Contig2	gi|363814302|ref|NP_001242791.1|	708.4	0	uncharacterized protein LOC100813028 precursor [Glycine max]
CL1395Contig1	gi|356516458|ref|XP_003526911.1|	1815	0	PREDICTED: staphylococcal nuclease domain-containing protein 1-like [Glycine max]
CL1395Contig2	gi|356512924|ref|XP_003525164.1|	1818.5	0	PREDICTED: staphylococcal nuclease domain-containing protein 1-like [Glycine max]
CL1396Contig1	gi|356512978|ref|XP_003525191.1|	1749.2	0	PREDICTED: uncharacterized protein LOC100778331 isoform 1 [Glycine max]
CL1396Contig2	gi|356512980|ref|XP_003525192.1|	286.6	2e-75	PREDICTED: uncharacterized protein LOC100778331 isoform 2 [Glycine max]
CL1396Contig3	gi|356520645|ref|XP_003528971.1|	995.7	0	PREDICTED: uncharacterized protein LOC100816332 [Glycine max]
CL1396Contig4	gi|356520645|ref|XP_003528971.1|	219.9	0	PREDICTED: uncharacterized protein LOC100816332 [Glycine max]
CL1397Contig1	gi|356534338|ref|XP_003535713.1|	721.1	0	PREDICTED: putative zinc finger protein At1g68190-like [Glycine max]
CL1397Contig2	gi|356534338|ref|XP_003535713.1|	722.6	0	PREDICTED: putative zinc finger protein At1g68190-like [Glycine max]
CL1398Contig1	--	--	--	--
CL1398Contig2	gi|357440523|ref|XP_003590539.1|	135.6	5e-77	Sec-independent protein translocase protein tatB-like protein [Medicago truncatula] >gi|355479587|gb|AES60790.1| Sec-independent protein translocase protein tatB-like protein [Medicago truncatula]
CL1398Contig3	gi|356536562|ref|XP_003536806.1|	370.5	3e-101	PREDICTED: uncharacterized protein LOC100791066 [Glycine max]
CL1399Contig1	gi|356525062|ref|XP_003531146.1|	1055.4	0	PREDICTED: putative clathrin assembly protein At2g01600-like isoform 1 [Glycine max]
CL1399Contig2	gi|356530764|ref|XP_003533950.1|	102.4	2e-21	PREDICTED: putative clathrin assembly protein At2g01600-like [Glycine max]
CL14Contig1	gi|356558405|ref|XP_003547497.1|	244.6	1e-63	PREDICTED: ruBisCO-associated protein-like [Glycine max]
CL14Contig2	gi|356558405|ref|XP_003547497.1|	335.9	6e-91	PREDICTED: ruBisCO-associated protein-like [Glycine max]
CL14Contig3	gi|356550229|ref|XP_003543490.1|	84	8e-16	PREDICTED: ruBisCO-associated protein-like [Glycine max]
CL14Contig4	gi|356558405|ref|XP_003547497.1|	163.7	8e-40	PREDICTED: ruBisCO-associated protein-like [Glycine max]
CL140Contig1	gi|356533973|ref|XP_003535532.1|	1552.7	0	PREDICTED: para-aminobenzoate synthase-like [Glycine max]
CL1401Contig1	gi|356538755|ref|XP_003537866.1|	235.7	1e-61	PREDICTED: exportin-1-like isoform 3 [Glycine max]
CL1401Contig2	gi|356543442|ref|XP_003540169.1|	1139.4	0	PREDICTED: exportin-1-like isoform 3 [Glycine max]
CL1402Contig1	gi|356496249|ref|XP_003516981.1|	488.4	9e-137	PREDICTED: proteasome subunit alpha type-4-like isoform 1 [Glycine max] >gi|356496251|ref|XP_003516982.1| PREDICTED: proteasome subunit alpha type-4-like isoform 2 [Glycine max]
CL1402Contig2	gi|356521060|ref|XP_003529176.1|	489.2	4e-137	PREDICTED: proteasome subunit alpha type-4-like isoform 1 [Glycine max] >gi|356521062|ref|XP_003529177.1| PREDICTED: proteasome subunit alpha type-4-like isoform 2 [Glycine max]
CL1403Contig1	gi|356571866|ref|XP_003554092.1|	697.2	0	PREDICTED: uncharacterized protein LOC100789334 [Glycine max]
CL1403Contig2	gi|356571866|ref|XP_003554092.1|	697.2	0	PREDICTED: uncharacterized protein LOC100789334 [Glycine max]
CL1403Contig3	gi|356506170|ref|XP_003521860.1|	144.8	0	PREDICTED: alpha-L-arabinofuranosidase 1-like [Glycine max]
CL1403Contig4	gi|356571860|ref|XP_003554089.1|	196.8	9e-49	PREDICTED: alpha-L-arabinofuranosidase 1-like [Glycine max]
CL1404Contig1	gi|356548642|ref|XP_003542709.1|	681	0	PREDICTED: mitogen-activated protein kinase kinase kinase 1-like [Glycine max]
CL1404Contig2	gi|356509460|ref|XP_003523467.1|	956.4	0	PREDICTED: mitogen-activated protein kinase kinase kinase 1-like [Glycine max]
CL1405Contig1	gi|356505150|ref|XP_003521355.1|	807.7	0	PREDICTED: protein GPR107-like [Glycine max]
CL1405Contig2	gi|356548172|ref|XP_003542477.1|	783.9	0	PREDICTED: protein GPR107-like isoform 1 [Glycine max] >gi|356548174|ref|XP_003542478.1| PREDICTED: protein GPR107-like isoform 2 [Glycine max]
CL1406Contig1	gi|356562791|ref|XP_003549652.1|	324.3	2e-87	PREDICTED: transcription factor bHLH79-like [Glycine max]
CL1406Contig2	gi|356516734|ref|XP_003527048.1|	202.6	1e-51	PREDICTED: transcription factor bHLH79-like [Glycine max]
CL1406Contig3	gi|356516734|ref|XP_003527048.1|	154.5	4e-37	PREDICTED: transcription factor bHLH79-like [Glycine max]
CL1407Contig1	--	--	--	--
CL1407Contig2	--	--	--	--
CL1408Contig1	gi|356517040|ref|XP_003527198.1|	2008.4	0	PREDICTED: cellulose synthase A catalytic subunit 7 [UDP-forming]-like [Glycine max]
CL1408Contig2	gi|356515456|ref|XP_003526416.1|	2218.7	0	PREDICTED: cellulose synthase A catalytic subunit 1 [UDP-forming]-like [Glycine max]
CL1408Contig3	gi|356544169|ref|XP_003540527.1|	2134.8	0	PREDICTED: cellulose synthase A catalytic subunit 3 [UDP-forming]-like [Glycine max]
CL1408Contig4	gi|356544169|ref|XP_003540527.1|	776.9	0	PREDICTED: cellulose synthase A catalytic subunit 3 [UDP-forming]-like [Glycine max]
CL1409Contig1	gi|356496076|ref|XP_003516896.1|	578.6	8e-164	PREDICTED: aldo-keto reductase family 4 member C9-like [Glycine max]
CL1409Contig2	gi|356496076|ref|XP_003516896.1|	475.3	1e-132	PREDICTED: aldo-keto reductase family 4 member C9-like [Glycine max]
CL1409Contig3	gi|356496076|ref|XP_003516896.1|	527.7	1e-148	PREDICTED: aldo-keto reductase family 4 member C9-like [Glycine max]
CL1409Contig4	gi|356496076|ref|XP_003516896.1|	570.9	1e-161	PREDICTED: aldo-keto reductase family 4 member C9-like [Glycine max]
CL141Contig1	gi|358248010|ref|NP_001240046.1|	660.2	0	uncharacterized protein LOC100782924 [Glycine max]
CL141Contig2	gi|356507341|ref|XP_003522426.1|	663.7	0	PREDICTED: glyceraldehyde-3-phosphate dehydrogenase-like [Glycine max]
CL141Contig3	gi|356507341|ref|XP_003522426.1|	665.6	0	PREDICTED: glyceraldehyde-3-phosphate dehydrogenase-like [Glycine max]
CL141Contig4	gi|356507341|ref|XP_003522426.1|	678.7	0	PREDICTED: glyceraldehyde-3-phosphate dehydrogenase-like [Glycine max]
CL141Contig5	gi|356507341|ref|XP_003522426.1|	676.8	0	PREDICTED: glyceraldehyde-3-phosphate dehydrogenase-like [Glycine max]
CL1410Contig1	gi|356568879|ref|XP_003552635.1|	1345.9	0	PREDICTED: cell division cycle protein 27 homolog B-like [Glycine max]
CL1410Contig2	gi|356573647|ref|XP_003554969.1|	291.2	4e-78	PREDICTED: cell division cycle protein 27 homolog B-like [Glycine max]
CL1410Contig3	gi|356545610|ref|XP_003541230.1|	599.4	3e-170	PREDICTED: cell division cycle protein 27 homolog B-like [Glycine max]
CL1410Contig4	gi|356573647|ref|XP_003554969.1|	174.9	3e-43	PREDICTED: cell division cycle protein 27 homolog B-like [Glycine max]
CL1410Contig5	gi|356545610|ref|XP_003541230.1|	174.9	3e-43	PREDICTED: cell division cycle protein 27 homolog B-like [Glycine max]
CL1411Contig1	gi|356511842|ref|XP_003524631.1|	246.5	8e-64	PREDICTED: cyclin-dependent kinase inhibitor 4 [Glycine max]
CL1411Contig2	gi|351725851|ref|NP_001236083.1|	96.3	1e-18	uncharacterized protein LOC100527437 [Glycine max]
CL1412Contig1	gi|356509440|ref|XP_003523457.1|	822.8	0	PREDICTED: aminotransferase YbdL-like [Glycine max]
CL1412Contig2	gi|356515864|ref|XP_003526617.1|	197.6	5e-50	PREDICTED: LOW QUALITY PROTEIN: aminotransferase YbdL-like [Glycine max]
CL1413Contig1	gi|356507927|ref|XP_003522714.1|	535.4	2e-150	PREDICTED: uncharacterized protein LOC100814675 [Glycine max]
CL1413Contig2	gi|356507927|ref|XP_003522714.1|	1538.9	0	PREDICTED: uncharacterized protein LOC100814675 [Glycine max]
CL1413Contig3	gi|356507927|ref|XP_003522714.1|	535.4	1e-150	PREDICTED: uncharacterized protein LOC100814675 [Glycine max]
CL1414Contig1	gi|356571874|ref|XP_003554096.1|	364.4	1e-99	PREDICTED: nascent polypeptide-associated complex subunit alpha-like protein-like [Glycine max]
CL1414Contig2	gi|356571874|ref|XP_003554096.1|	99	2e-20	PREDICTED: nascent polypeptide-associated complex subunit alpha-like protein-like [Glycine max]
CL1414Contig3	gi|356571876|ref|XP_003554097.1|	127.5	6e-29	PREDICTED: nascent polypeptide-associated complex subunit alpha-like protein-like [Glycine max]
CL1415Contig10	gi|2266947|gb|AAB80714.1|	147.5	5e-35	phosphoenolpyruvate carboxylase 1 [Gossypium hirsutum]
CL1415Contig11	gi|351726780|ref|NP_001237394.1|	938.7	0	phosphoenolpyruvate carboxylase [Glycine max] >gi|45505269|gb|AAS67006.1| Phosphoenolpyruvate carboxylase [Glycine max]
CL1415Contig12	gi|351726780|ref|NP_001237394.1|	456.4	2e-127	phosphoenolpyruvate carboxylase [Glycine max] >gi|45505269|gb|AAS67006.1| Phosphoenolpyruvate carboxylase [Glycine max]
CL1415Contig1	gi|351725379|ref|NP_001237602.1|	1889.8	0	phosphoenolpyruvate carboxylase, housekeeping isozyme [Glycine max] >gi|399182|sp|Q02909.1|CAPP1_SOYBN RecName: Full=Phosphoenolpyruvate carboxylase, housekeeping isozyme; Short=PEPCase; AltName: Full=PEPC 1 >gi|218267|dbj|BAA01560.1| phosphoenolpyruvate carboxylase [Glycine max]
CL1415Contig2	gi|356517343|ref|XP_003527347.1|	263.5	7e-70	PREDICTED: phosphoenolpyruvate carboxylase 2-like [Glycine max]
CL1415Contig3	gi|24636262|sp|Q9AU12.1|CAPP_PHAVU	355.1	3e-97	RecName: Full=Phosphoenolpyruvate carboxylase; Short=PEPC; Short=PEPCase >gi|13507108|gb|AAK28444.1|AF288382_1 phosphoenolpyruvate carboxylase [Phaseolus vulgaris]
CL1415Contig4	gi|24636262|sp|Q9AU12.1|CAPP_PHAVU	320.9	5e-87	RecName: Full=Phosphoenolpyruvate carboxylase; Short=PEPC; Short=PEPCase >gi|13507108|gb|AAK28444.1|AF288382_1 phosphoenolpyruvate carboxylase [Phaseolus vulgaris]
CL1415Contig5	gi|24636262|sp|Q9AU12.1|CAPP_PHAVU	104.4	5e-22	RecName: Full=Phosphoenolpyruvate carboxylase; Short=PEPC; Short=PEPCase >gi|13507108|gb|AAK28444.1|AF288382_1 phosphoenolpyruvate carboxylase [Phaseolus vulgaris]
CL1415Contig6	gi|356517343|ref|XP_003527347.1|	172.9	1e-42	PREDICTED: phosphoenolpyruvate carboxylase 2-like [Glycine max]
CL1415Contig7	gi|16588669|gb|AAL26863.1|AF314923_1	164.9	3e-40	phosphoenolpyruvate carboxylase housekeeping isozyme pepc2 [Phaseolus vulgaris]
CL1415Contig8	gi|356517343|ref|XP_003527347.1|	489.2	2e-137	PREDICTED: phosphoenolpyruvate carboxylase 2-like [Glycine max]
CL1415Contig9	gi|356517343|ref|XP_003527347.1|	315.5	1e-85	PREDICTED: phosphoenolpyruvate carboxylase 2-like [Glycine max]
CL1416Contig1	gi|356522021|ref|XP_003529648.1|	567	1e-160	PREDICTED: leucyl-tRNA synthetase-like [Glycine max]
CL1416Contig2	gi|356522021|ref|XP_003529648.1|	90.9	1e-155	PREDICTED: leucyl-tRNA synthetase-like [Glycine max]
CL1417Contig1	gi|356553911|ref|XP_003545294.1|	1290.8	0	PREDICTED: uncharacterized protein LOC100813141 [Glycine max]
CL1417Contig2	gi|356553911|ref|XP_003545294.1|	1297.3	0	PREDICTED: uncharacterized protein LOC100813141 [Glycine max]
CL1418Contig1	gi|363807444|ref|NP_001241884.1|	375.2	5e-103	uncharacterized protein LOC100795136 [Glycine max]
CL1418Contig2	gi|363807444|ref|NP_001241884.1|	90.1	1e-17	uncharacterized protein LOC100795136 [Glycine max]
CL1419Contig1	gi|356575424|ref|XP_003555841.1|	429.5	6e-119	PREDICTED: E3 ubiquitin-protein ligase RING1-like [Glycine max]
CL1419Contig2	gi|356575424|ref|XP_003555841.1|	429.5	1e-118	PREDICTED: E3 ubiquitin-protein ligase RING1-like [Glycine max]
CL142Contig1	gi|356536723|ref|XP_003536885.1|	2751.1	0	PREDICTED: ABC transporter C family member 4-like [Glycine max]
CL142Contig2	gi|356536723|ref|XP_003536885.1|	72.8	5e-11	PREDICTED: ABC transporter C family member 4-like [Glycine max]
CL142Contig3	gi|356536723|ref|XP_003536885.1|	64.7	2e-08	PREDICTED: ABC transporter C family member 4-like [Glycine max]
CL142Contig4	gi|356536723|ref|XP_003536885.1|	64.7	1e-08	PREDICTED: ABC transporter C family member 4-like [Glycine max]
CL1420Contig1	gi|356512427|ref|XP_003524920.1|	338.2	4e-92	PREDICTED: putative acyl-CoA synthetase YngI-like [Glycine max]
CL1420Contig2	gi|356512427|ref|XP_003524920.1|	176	1e-43	PREDICTED: putative acyl-CoA synthetase YngI-like [Glycine max]
CL1420Contig3	gi|356538059|ref|XP_003537522.1|	55.8	3e-06	PREDICTED: long-chain-fatty-acid--CoA ligase FadD15-like [Glycine max]
CL1421Contig1	gi|356559312|ref|XP_003547944.1|	532.7	4e-150	PREDICTED: 60S ribosomal protein L8-3-like [Glycine max]
CL1421Contig2	gi|356559312|ref|XP_003547944.1|	110.9	6e-24	PREDICTED: 60S ribosomal protein L8-3-like [Glycine max]
CL1421Contig3	gi|356538275|ref|XP_003537629.1|	451.8	5e-126	PREDICTED: 60S ribosomal protein L8-3-like [Glycine max]
CL1422Contig1	gi|356567810|ref|XP_003552108.1|	1084.7	0	PREDICTED: galacturonosyltransferase 8-like [Glycine max]
CL1422Contig2	gi|356567810|ref|XP_003552108.1|	177.6	5e-44	PREDICTED: galacturonosyltransferase 8-like [Glycine max]
CL1423Contig1	gi|356503476|ref|XP_003520534.1|	666	0	PREDICTED: squamosa promoter-binding-like protein 9-like [Glycine max]
CL1424Contig1	gi|358248982|ref|NP_001240229.1|	590.9	1e-167	uncharacterized protein LOC100812912 [Glycine max]
CL1424Contig2	gi|356498547|ref|XP_003518112.1|	475.7	3e-133	PREDICTED: uncharacterized protein LOC100810507 [Glycine max]
CL1425Contig1	gi|356553709|ref|XP_003545195.1|	1236.5	0	PREDICTED: subtilisin-like protease-like [Glycine max]
CL1425Contig2	gi|356553709|ref|XP_003545195.1|	64.7	5e-10	PREDICTED: subtilisin-like protease-like [Glycine max]
CL1425Contig3	gi|356553705|ref|XP_003545193.1|	272.7	2e-72	PREDICTED: subtilisin-like protease-like [Glycine max]
CL1426Contig1	gi|356527022|ref|XP_003532113.1|	883.2	0	PREDICTED: CBS domain-containing protein CBSCBSPB3-like [Glycine max]
CL1426Contig2	gi|356518812|ref|XP_003528071.1|	827	0	PREDICTED: CBS domain-containing protein CBSCBSPB3-like [Glycine max]
CL1427Contig1	gi|356527540|ref|XP_003532367.1|	154.1	6e-37	PREDICTED: uncharacterized protein LOC100785172 [Glycine max]
CL1427Contig2	gi|356518814|ref|XP_003528072.1|	1243	0	PREDICTED: uncharacterized protein LOC100777483 [Glycine max]
CL1427Contig3	gi|356512876|ref|XP_003525141.1|	1222.2	0	PREDICTED: uncharacterized protein LOC100797103 [Glycine max]
CL1428Contig1	--	--	--	--
CL1428Contig2	--	--	--	--
CL1429Contig1	gi|358248150|ref|NP_001240081.1|	183.3	2e-45	uncharacterized protein LOC100785746 [Glycine max]
CL1429Contig2	gi|358248150|ref|NP_001240081.1|	292	1e-77	uncharacterized protein LOC100785746 [Glycine max]
CL1429Contig3	gi|358248150|ref|NP_001240081.1|	96.3	1e-19	uncharacterized protein LOC100785746 [Glycine max]
CL143Contig1	gi|351726698|ref|NP_001238159.1|	134.4	5e-31	receptor-like serine/threonine kinase [Glycine max] >gi|212717161|gb|ACJ37422.1| receptor-like serine/threonine kinase [Glycine max]
CL143Contig2	gi|356514531|ref|XP_003525959.1|	1615.9	0	PREDICTED: probable LRR receptor-like serine/threonine-protein kinase At1g53430-like [Glycine max]
CL143Contig3	gi|356514531|ref|XP_003525959.1|	247.3	1e-64	PREDICTED: probable LRR receptor-like serine/threonine-protein kinase At1g53430-like [Glycine max]
CL1430Contig1	gi|356551781|ref|XP_003544252.1|	781.6	0	PREDICTED: E3 ubiquitin-protein ligase UPL2-like [Glycine max]
CL1430Contig2	gi|356518443|ref|XP_003527888.1|	6424.7	0	PREDICTED: E3 ubiquitin-protein ligase UPL1-like [Glycine max]
CL1430Contig3	gi|356518443|ref|XP_003527888.1|	6270.3	0	PREDICTED: E3 ubiquitin-protein ligase UPL1-like [Glycine max]
CL1430Contig4	gi|356518443|ref|XP_003527888.1|	6403.2	0	PREDICTED: E3 ubiquitin-protein ligase UPL1-like [Glycine max]
CL1430Contig5	gi|356518443|ref|XP_003527888.1|	6557.6	0	PREDICTED: E3 ubiquitin-protein ligase UPL1-like [Glycine max]
CL1431Contig1	gi|302852403|ref|XP_002957722.1|	52.8	2e-06	hypothetical protein VOLCADRAFT_98825 [Volvox carteri f. nagariensis] >gi|300257016|gb|EFJ41271.1| hypothetical protein VOLCADRAFT_98825 [Volvox carteri f. nagariensis]
CL1432Contig1	gi|356543829|ref|XP_003540362.1|	102.1	7e-21	PREDICTED: uncharacterized protein LOC100782081 [Glycine max]
CL1432Contig2	gi|356543829|ref|XP_003540362.1|	92	8e-18	PREDICTED: uncharacterized protein LOC100782081 [Glycine max]
CL1433Contig1	gi|356516217|ref|XP_003526792.1|	476.5	3e-133	PREDICTED: pheophorbidase-like [Glycine max]
CL1433Contig2	gi|351723107|ref|NP_001237523.1|	128.6	2e-29	uncharacterized protein LOC100527539 [Glycine max]
CL1433Contig3	gi|388510928|gb|AFK43530.1|	176.4	1e-43	unknown [Lotus japonicus]
CL1434Contig1	gi|356564039|ref|XP_003550264.1|	155.6	2e-37	PREDICTED: uncharacterized protein LOC100819228 [Glycine max]
CL1434Contig2	gi|356564039|ref|XP_003550264.1|	613.6	2e-174	PREDICTED: uncharacterized protein LOC100819228 [Glycine max]
CL1435Contig1	gi|356565311|ref|XP_003550885.1|	280.8	1e-74	PREDICTED: flavonoid 3&apos;-monooxygenase-like [Glycine max]
CL1435Contig2	gi|356563254|ref|XP_003549879.1|	98.2	4e-20	PREDICTED: flavonoid 3&apos;-monooxygenase-like [Glycine max]
CL1436Contig1	gi|356546436|ref|XP_003541632.1|	641.3	0	PREDICTED: uncharacterized protein LOC100811844 [Glycine max]
CL1436Contig2	gi|356520035|ref|XP_003528671.1|	1067.8	0	PREDICTED: uncharacterized protein LOC100783018 [Glycine max]
CL1437Contig1	gi|356499610|ref|XP_003518631.1|	2051.6	0	PREDICTED: lisH domain and HEAT repeat-containing protein KIAA1468 homolog [Glycine max]
CL1437Contig2	gi|356499610|ref|XP_003518631.1|	1000	0	PREDICTED: lisH domain and HEAT repeat-containing protein KIAA1468 homolog [Glycine max]
CL1438Contig1	gi|356547472|ref|XP_003542136.1|	423.3	5e-117	PREDICTED: ABC transporter C family member 13-like [Glycine max]
CL1438Contig2	gi|356554804|ref|XP_003545732.1|	61.2	1e-08	PREDICTED: topless-related protein 1-like isoform 2 [Glycine max]
CL1438Contig3	gi|356547472|ref|XP_003542136.1|	426.4	8e-118	PREDICTED: ABC transporter C family member 13-like [Glycine max]
CL1438Contig4	gi|356547472|ref|XP_003542136.1|	87.4	1e-15	PREDICTED: ABC transporter C family member 13-like [Glycine max]
CL1438Contig5	gi|356547472|ref|XP_003542136.1|	25.8	0	PREDICTED: ABC transporter C family member 13-like [Glycine max]
CL1439Contig1	gi|356544770|ref|XP_003540820.1|	373.2	2e-102	PREDICTED: protein FAF-like, chloroplastic-like [Glycine max]
CL1439Contig2	gi|356544770|ref|XP_003540820.1|	356.7	2e-97	PREDICTED: protein FAF-like, chloroplastic-like [Glycine max]
CL1439Contig3	gi|356544770|ref|XP_003540820.1|	367.5	2e-100	PREDICTED: protein FAF-like, chloroplastic-like [Glycine max]
CL144Contig1	gi|356540480|ref|XP_003538717.1|	62.4	2e-09	PREDICTED: YTH domain-containing protein 1-like [Glycine max]
CL144Contig2	gi|356497191|ref|XP_003517446.1|	39.7	3e-159	PREDICTED: YTH domain-containing protein 1-like [Glycine max]
CL144Contig3	gi|356497191|ref|XP_003517446.1|	545.4	1e-153	PREDICTED: YTH domain-containing protein 1-like [Glycine max]
CL1440Contig1	gi|356533473|ref|XP_003535288.1|	674.5	0	PREDICTED: probable actin-related protein 2/3 complex subunit 2-like [Glycine max]
CL1440Contig2	gi|356533473|ref|XP_003535288.1|	298.5	3e-80	PREDICTED: probable actin-related protein 2/3 complex subunit 2-like [Glycine max]
CL1440Contig3	gi|356533473|ref|XP_003535288.1|	641.7	0	PREDICTED: probable actin-related protein 2/3 complex subunit 2-like [Glycine max]
CL1440Contig4	gi|356533473|ref|XP_003535288.1|	265.8	2e-70	PREDICTED: probable actin-related protein 2/3 complex subunit 2-like [Glycine max]
CL1441Contig1	gi|356502772|ref|XP_003520190.1|	1012.3	0	PREDICTED: F-box/LRR-repeat protein 17-like [Glycine max]
CL1441Contig2	gi|356570612|ref|XP_003553479.1|	154.5	4e-37	PREDICTED: F-box/LRR-repeat protein 17-like [Glycine max]
CL1441Contig3	gi|356570612|ref|XP_003553479.1|	98.2	4e-20	PREDICTED: F-box/LRR-repeat protein 17-like [Glycine max]
CL1441Contig4	gi|356570612|ref|XP_003553479.1|	96.7	1e-19	PREDICTED: F-box/LRR-repeat protein 17-like [Glycine max]
CL1442Contig1	gi|388516309|gb|AFK46216.1|	323.9	1e-87	unknown [Medicago truncatula]
CL1442Contig2	gi|351734526|ref|NP_001235863.1|	355.5	6e-97	uncharacterized protein LOC100305983 [Glycine max]
CL1443Contig1	gi|356540311|ref|XP_003538633.1|	272.3	9e-72	PREDICTED: uncharacterized protein LOC100797069 [Glycine max]
CL1443Contig2	gi|356540311|ref|XP_003538633.1|	286.6	4e-76	PREDICTED: uncharacterized protein LOC100797069 [Glycine max]
CL1444Contig1	gi|255556015|ref|XP_002519042.1|	482.6	5e-135	protein binding protein, putative [Ricinus communis] >gi|223541705|gb|EEF43253.1| protein binding protein, putative [Ricinus communis]
CL1444Contig2	gi|356521345|ref|XP_003529317.1|	367.5	1e-100	PREDICTED: probable E3 ubiquitin-protein ligase makorin-1-like [Glycine max]
CL1444Contig3	gi|356548739|ref|XP_003542757.1|	160.2	1e-38	PREDICTED: uncharacterized protein LOC100786183 [Glycine max]
CL1444Contig4	gi|356548739|ref|XP_003542757.1|	142.9	5e-33	PREDICTED: uncharacterized protein LOC100786183 [Glycine max]
CL1444Contig5	gi|356521345|ref|XP_003529317.1|	503.4	3e-141	PREDICTED: probable E3 ubiquitin-protein ligase makorin-1-like [Glycine max]
CL1445Contig1	gi|356518040|ref|XP_003527692.1|	512.7	4e-144	PREDICTED: uncharacterized protein LOC100815978 [Glycine max]
CL1445Contig2	gi|356562343|ref|XP_003549431.1|	2705.2	0	PREDICTED: uncharacterized protein LOC100813188 [Glycine max]
CL1445Contig3	gi|356562343|ref|XP_003549431.1|	191.4	4e-48	PREDICTED: uncharacterized protein LOC100813188 [Glycine max]
CL1446Contig1	gi|358248554|ref|NP_001239901.1|	191.8	2e-47	uncharacterized protein LOC100798259 [Glycine max]
CL1446Contig2	gi|358248554|ref|NP_001239901.1|	397.1	1e-109	uncharacterized protein LOC100798259 [Glycine max]
CL1446Contig3	gi|358248554|ref|NP_001239901.1|	371.7	1e-101	uncharacterized protein LOC100798259 [Glycine max]
CL1446Contig4	gi|358248554|ref|NP_001239901.1|	185.7	2e-45	uncharacterized protein LOC100798259 [Glycine max]
CL1447Contig1	gi|356509483|ref|XP_003523477.1|	897.1	0	PREDICTED: tubulin beta-1 chain-like [Glycine max]
CL1447Contig2	gi|417357322|gb|AFX60926.1|	117.1	8e-26	beta-tubulin, partial [Brassica juncea]
CL1447Contig3	gi|462414465|gb|EMJ19202.1|	664.8	0	hypothetical protein PRUPE_ppa005698mg [Prunus persica]
CL1447Contig4	gi|449435522|ref|XP_004135544.1|	782.3	0	PREDICTED: tubulin beta-1 chain-like [Cucumis sativus]
CL1447Contig5	gi|356564369|ref|XP_003550427.1|	813.9	0	PREDICTED: tubulin beta-1 chain-like [Glycine max]
CL1448Contig1	gi|356537600|ref|XP_003537314.1|	665.6	0	PREDICTED: uncharacterized protein LOC100779007 [Glycine max]
CL1448Contig2	gi|356519469|ref|XP_003528395.1|	633.3	7e-180	PREDICTED: protein EXECUTER 1, chloroplastic-like [Glycine max]
CL1448Contig3	gi|356519469|ref|XP_003528395.1|	633.3	7e-180	PREDICTED: protein EXECUTER 1, chloroplastic-like [Glycine max]
CL1448Contig4	gi|356519469|ref|XP_003528395.1|	629	8e-179	PREDICTED: protein EXECUTER 1, chloroplastic-like [Glycine max]
CL1448Contig5	gi|356519469|ref|XP_003528395.1|	633.3	7e-180	PREDICTED: protein EXECUTER 1, chloroplastic-like [Glycine max]
CL1449Contig1	gi|356538508|ref|XP_003537745.1|	857.4	0	PREDICTED: scarecrow-like protein 3-like [Glycine max]
CL1449Contig2	gi|356540390|ref|XP_003538672.1|	218	3e-56	PREDICTED: scarecrow-like protein 3-like [Glycine max]
CL145Contig1	gi|255587510|ref|XP_002534297.1|	147.1	7e-35	conserved hypothetical protein [Ricinus communis] >gi|223525556|gb|EEF28089.1| conserved hypothetical protein [Ricinus communis]
CL145Contig2	gi|356574617|ref|XP_003555442.1|	664.1	0	PREDICTED: protein TRIGALACTOSYLDIACYLGLYCEROL 2, chloroplastic-like [Glycine max]
CL145Contig3	gi|356574617|ref|XP_003555442.1|	664.1	0	PREDICTED: protein TRIGALACTOSYLDIACYLGLYCEROL 2, chloroplastic-like [Glycine max]
CL1450Contig1	gi|356510076|ref|XP_003523766.1|	350.1	1e-95	PREDICTED: 26S protease regulatory subunit S10B homolog B-like isoform 2 [Glycine max] >gi|356518573|ref|XP_003527953.1| PREDICTED: 26S protease regulatory subunit S10B homolog B-like isoform 2 [Glycine max]
CL1450Contig2	gi|356564312|ref|XP_003550399.1|	409.8	2e-113	PREDICTED: proteasome-activating nucleotidase-like [Glycine max]
CL1450Contig3	gi|356510074|ref|XP_003523765.1|	770.8	0	PREDICTED: 26S protease regulatory subunit S10B homolog B-like isoform 1 [Glycine max] >gi|356518571|ref|XP_003527952.1| PREDICTED: 26S protease regulatory subunit S10B homolog B-like isoform 1 [Glycine max]
CL1450Contig4	gi|356551906|ref|XP_003544313.1|	344	1e-93	PREDICTED: 26S protease regulatory subunit 10B homolog A-like isoform 2 [Glycine max]
CL1451Contig1	gi|356567798|ref|XP_003552102.1|	163.3	1e-39	PREDICTED: aspartic proteinase-like protein 1-like [Glycine max]
CL1451Contig2	gi|356538031|ref|XP_003537508.1|	429.1	4e-119	PREDICTED: aspartic proteinase-like protein 1-like [Glycine max]
CL1451Contig3	gi|356538031|ref|XP_003537508.1|	953.4	0	PREDICTED: aspartic proteinase-like protein 1-like [Glycine max]
CL1451Contig4	gi|356538031|ref|XP_003537508.1|	966.8	0	PREDICTED: aspartic proteinase-like protein 1-like [Glycine max]
CL1452Contig1	gi|356569428|ref|XP_003552903.1|	816.2	0	PREDICTED: cytochrome P450 734A1-like [Glycine max]
CL1453Contig1	gi|356548486|ref|XP_003542632.1|	679.9	0	PREDICTED: beta-1,4-mannosyl-glycoprotein 4-beta-N-acetylglucosaminyltransferase-like [Glycine max]
CL1453Contig2	gi|356548486|ref|XP_003542632.1|	679.9	0	PREDICTED: beta-1,4-mannosyl-glycoprotein 4-beta-N-acetylglucosaminyltransferase-like [Glycine max]
CL1454Contig1	gi|356571911|ref|XP_003554114.1|	369	4e-101	PREDICTED: LOW QUALITY PROTEIN: probable auxin efflux carrier component 1c-like [Glycine max]
CL1454Contig2	gi|351725237|ref|NP_001238365.1|	413.3	1e-114	auxin efflux carrier protein 4 [Glycine max] >gi|222142551|gb|ACM45962.1| auxin efflux carrier protein 4 [Glycine max]
CL1454Contig3	gi|224101827|ref|XP_002312436.1|	174.5	4e-43	auxin efflux carrier component [Populus trichocarpa] >gi|222852256|gb|EEE89803.1| auxin efflux carrier component [Populus trichocarpa]
CL1454Contig4	gi|356575660|ref|XP_003555956.1|	556.2	8e-157	PREDICTED: auxin efflux carrier component 3-like [Glycine max]
CL1454Contig5	gi|356575660|ref|XP_003555956.1|	1198	0	PREDICTED: auxin efflux carrier component 3-like [Glycine max]
CL1455Contig1	gi|356523426|ref|XP_003530340.1|	421	1e-116	PREDICTED: uncharacterized protein LOC100802300 [Glycine max]
CL1455Contig2	gi|356523426|ref|XP_003530340.1|	1426.4	0	PREDICTED: uncharacterized protein LOC100802300 [Glycine max]
CL1456Contig1	gi|356509261|ref|XP_003523369.1|	1521.5	0	PREDICTED: dipeptidyl peptidase 8-like [Glycine max]
CL1456Contig2	gi|356509261|ref|XP_003523369.1|	1521.5	0	PREDICTED: dipeptidyl peptidase 8-like [Glycine max]
CL1457Contig1	gi|356542156|ref|XP_003539536.1|	122.5	2e-27	PREDICTED: probable serine/threonine-protein kinase At1g54610-like [Glycine max]
CL1457Contig2	gi|356547901|ref|XP_003542343.1|	905.2	0	PREDICTED: probable protein phosphatase 2C 6-like [Glycine max]
CL1458Contig1	gi|356518511|ref|XP_003527922.1|	2243	0	PREDICTED: uncharacterized protein LOC100777481 [Glycine max]
CL1458Contig2	gi|356518511|ref|XP_003527922.1|	2280.4	0	PREDICTED: uncharacterized protein LOC100777481 [Glycine max]
CL1459Contig1	gi|356541437|ref|XP_003539183.1|	597	1e-169	PREDICTED: pentatricopeptide repeat-containing protein At5g66500, mitochondrial-like [Glycine max]
CL146Contig1	gi|356533832|ref|XP_003535462.1|	96.3	1e-19	PREDICTED: lysyl-tRNA synthetase-like [Glycine max]
CL146Contig2	gi|356533832|ref|XP_003535462.1|	101.3	4e-21	PREDICTED: lysyl-tRNA synthetase-like [Glycine max]
CL146Contig3	gi|356548401|ref|XP_003542590.1|	196.4	1e-49	PREDICTED: LOW QUALITY PROTEIN: lysyl-tRNA synthetase-like [Glycine max]
CL146Contig4	gi|356548401|ref|XP_003542590.1|	1133.6	0	PREDICTED: LOW QUALITY PROTEIN: lysyl-tRNA synthetase-like [Glycine max]
CL1460Contig1	gi|356554757|ref|XP_003545709.1|	1166.4	0	PREDICTED: root phototropism protein 3-like [Glycine max]
CL1460Contig2	gi|356554757|ref|XP_003545709.1|	1282.7	0	PREDICTED: root phototropism protein 3-like [Glycine max]
CL1460Contig3	gi|356554757|ref|XP_003545709.1|	187.2	6e-47	PREDICTED: root phototropism protein 3-like [Glycine max]
CL1461Contig1	--	--	--	--
CL1461Contig2	--	--	--	--
CL1462Contig1	gi|356554129|ref|XP_003545401.1|	2125.9	0	PREDICTED: uncharacterized protein LOC100802464 [Glycine max]
CL1462Contig2	gi|356567509|ref|XP_003551961.1|	463.4	1e-129	PREDICTED: uncharacterized protein LOC100791947 [Glycine max]
CL1462Contig3	gi|356526924|ref|XP_003532065.1|	68.9	2e-11	PREDICTED: uncharacterized protein LOC100797527 [Glycine max]
CL1463Contig1	--	--	--	--
CL1463Contig2	--	--	--	--
CL1464Contig1	gi|356557809|ref|XP_003547203.1|	469.9	2e-131	PREDICTED: glucan endo-1,3-beta-glucosidase 11-like [Glycine max]
CL1464Contig2	gi|356577095|ref|XP_003556663.1|	146.4	1e-34	PREDICTED: glucan endo-1,3-beta-glucosidase 11-like [Glycine max]
CL1464Contig3	gi|356577095|ref|XP_003556663.1|	292	2e-78	PREDICTED: glucan endo-1,3-beta-glucosidase 11-like [Glycine max]
CL1465Contig1	gi|356553276|ref|XP_003544983.1|	951	0	PREDICTED: glucan endo-1,3-beta-glucosidase 2-like [Glycine max]
CL1466Contig1	gi|356527581|ref|XP_003532387.1|	1679.5	0	PREDICTED: protein MEI2-like 1-like [Glycine max]
CL1466Contig2	gi|356527581|ref|XP_003532387.1|	1679.5	0	PREDICTED: protein MEI2-like 1-like [Glycine max]
CL1466Contig3	gi|356507390|ref|XP_003522450.1|	1558.9	0	PREDICTED: protein MEI2-like 4-like [Glycine max]
CL1466Contig4	gi|356527581|ref|XP_003532387.1|	1679.5	0	PREDICTED: protein MEI2-like 1-like [Glycine max]
CL1466Contig5	gi|356527581|ref|XP_003532387.1|	1679.5	0	PREDICTED: protein MEI2-like 1-like [Glycine max]
CL1466Contig6	gi|356507390|ref|XP_003522450.1|	1558.9	0	PREDICTED: protein MEI2-like 4-like [Glycine max]
CL1467Contig1	gi|356503877|ref|XP_003520727.1|	221.5	3e-57	PREDICTED: probable glutamate carboxypeptidase 2-like [Glycine max]
CL1467Contig2	gi|356537268|ref|XP_003537151.1|	795	0	PREDICTED: probable glutamate carboxypeptidase 2-like [Glycine max]
CL1468Contig1	gi|356539362|ref|XP_003538167.1|	561.6	1e-158	PREDICTED: methyltransferase-like protein 21D-like [Glycine max]
CL1468Contig2	gi|217072520|gb|ACJ84620.1|	147.5	1e-139	unknown [Medicago truncatula] >gi|388508510|gb|AFK42321.1| unknown [Medicago truncatula]
CL1468Contig3	gi|356539362|ref|XP_003538167.1|	572.4	5e-162	PREDICTED: methyltransferase-like protein 21D-like [Glycine max]
CL1468Contig4	gi|217072520|gb|ACJ84620.1|	155.2	8e-142	unknown [Medicago truncatula] >gi|388508510|gb|AFK42321.1| unknown [Medicago truncatula]
CL1469Contig1	gi|356545729|ref|XP_003541288.1|	294.7	8e-79	PREDICTED: uncharacterized protein LOC100817361 [Glycine max]
CL1469Contig2	gi|356545729|ref|XP_003541288.1|	153.3	1e-36	PREDICTED: uncharacterized protein LOC100817361 [Glycine max]
CL1469Contig3	gi|356545729|ref|XP_003541288.1|	438	1e-121	PREDICTED: uncharacterized protein LOC100817361 [Glycine max]
CL147Contig1	gi|357494181|ref|XP_003617379.1|	67.8	5e-10	CCP [Medicago truncatula] >gi|355518714|gb|AET00338.1| CCP [Medicago truncatula]
CL147Contig2	--	--	--	--
CL1470Contig1	gi|363808290|ref|NP_001241987.1|	668.3	0	uncharacterized protein LOC100792348 [Glycine max]
CL1470Contig2	gi|363808290|ref|NP_001241987.1|	668.3	0	uncharacterized protein LOC100792348 [Glycine max]
CL1471Contig1	gi|357495305|ref|XP_003617941.1|	269.6	4e-71	40S ribosomal protein [Medicago truncatula] >gi|355519276|gb|AET00900.1| 40S ribosomal protein [Medicago truncatula]
CL1471Contig2	gi|357495305|ref|XP_003617941.1|	266.9	2e-70	40S ribosomal protein [Medicago truncatula] >gi|355519276|gb|AET00900.1| 40S ribosomal protein [Medicago truncatula]
CL1472Contig1	gi|351726220|ref|NP_001237119.1|	131.7	3e-30	syringolide-induced protein B13-1-9 [Glycine max] >gi|19911581|dbj|BAB86894.1| syringolide-induced protein B13-1-9 [Glycine max]
CL1472Contig2	gi|356572610|ref|XP_003554461.1|	392.5	4e-108	PREDICTED: putative syntaxin-24-like [Glycine max]
CL1473Contig1	gi|356565426|ref|XP_003550941.1|	285.8	1e-76	PREDICTED: nitrate transporter 1.5-like [Glycine max]
CL1473Contig2	gi|356540597|ref|XP_003538774.1|	457.6	1e-127	PREDICTED: nitrate transporter 1.5-like [Glycine max]
CL1474Contig1	gi|356574995|ref|XP_003555628.1|	2218.3	0	PREDICTED: uncharacterized protein LOC100803295 [Glycine max]
CL1474Contig2	gi|356574995|ref|XP_003555628.1|	2234.5	0	PREDICTED: uncharacterized protein LOC100803295 [Glycine max]
CL1474Contig3	gi|356574995|ref|XP_003555628.1|	2234.5	0	PREDICTED: uncharacterized protein LOC100803295 [Glycine max]
CL1474Contig4	gi|356574995|ref|XP_003555628.1|	2218.3	0	PREDICTED: uncharacterized protein LOC100803295 [Glycine max]
CL1474Contig5	gi|356574995|ref|XP_003555628.1|	2218.3	0	PREDICTED: uncharacterized protein LOC100803295 [Glycine max]
CL1474Contig6	gi|356574995|ref|XP_003555628.1|	2234.5	0	PREDICTED: uncharacterized protein LOC100803295 [Glycine max]
CL1475Contig1	gi|356549852|ref|XP_003543304.1|	1470.3	0	PREDICTED: uncharacterized protein LOC100810612 [Glycine max]
CL1475Contig2	gi|356543086|ref|XP_003539994.1|	110.9	6e-24	PREDICTED: uncharacterized protein LOC100807193 [Glycine max]
CL1475Contig3	gi|356517339|ref|XP_003527345.1|	579.3	3e-164	PREDICTED: uncharacterized protein LOC100806527 isoform 1 [Glycine max]
CL1475Contig4	gi|356543086|ref|XP_003539994.1|	459.5	2e-128	PREDICTED: uncharacterized protein LOC100807193 [Glycine max]
CL1476Contig1	gi|356512916|ref|XP_003525160.1|	352.4	2e-96	PREDICTED: protein SUPPRESSOR OF GENE SILENCING 3-like [Glycine max]
CL1476Contig2	gi|356516448|ref|XP_003526906.1|	876.7	0	PREDICTED: protein SUPPRESSOR OF GENE SILENCING 3-like [Glycine max]
CL1477Contig1	gi|356547041|ref|XP_003541926.1|	791.2	0	PREDICTED: uncharacterized protein LOC100816820 [Glycine max]
CL1477Contig2	gi|356557148|ref|XP_003546880.1|	281.6	1e-74	PREDICTED: E3 ubiquitin-protein ligase makorin-like [Glycine max]
CL1477Contig3	gi|356547041|ref|XP_003541926.1|	791.2	0	PREDICTED: uncharacterized protein LOC100816820 [Glycine max]
CL1477Contig4	gi|356557148|ref|XP_003546880.1|	771.2	0	PREDICTED: E3 ubiquitin-protein ligase makorin-like [Glycine max]
CL1477Contig5	gi|356557148|ref|XP_003546880.1|	281.6	2e-74	PREDICTED: E3 ubiquitin-protein ligase makorin-like [Glycine max]
CL1478Contig1	gi|356535208|ref|XP_003536140.1|	478.4	1e-133	PREDICTED: RNA-binding protein 42-like [Glycine max]
CL1478Contig2	gi|356535208|ref|XP_003536140.1|	478.4	8e-134	PREDICTED: RNA-binding protein 42-like [Glycine max]
CL1479Contig1	gi|356531279|ref|XP_003534205.1|	712.6	0	PREDICTED: uncharacterized protein LOC100799651 [Glycine max]
CL1479Contig2	gi|356531279|ref|XP_003534205.1|	124	1e-26	PREDICTED: uncharacterized protein LOC100799651 [Glycine max]
CL148Contig1	gi|255647698|gb|ACU24310.1|	189.5	1e-47	unknown [Glycine max]
CL148Contig2	gi|255647698|gb|ACU24310.1|	236.1	3e-61	unknown [Glycine max]
CL1480Contig1	gi|356551811|ref|XP_003544267.1|	327	6e-88	PREDICTED: uncharacterized protein LOC100800852 [Glycine max]
CL1480Contig2	gi|356551811|ref|XP_003544267.1|	212.6	1e-53	PREDICTED: uncharacterized protein LOC100800852 [Glycine max]
CL1480Contig3	--	--	--	--
CL1481Contig1	gi|356503334|ref|XP_003520465.1|	770.4	0	PREDICTED: probable S-acyltransferase At3g56930-like [Glycine max]
CL1481Contig2	gi|356503334|ref|XP_003520465.1|	715.7	0	PREDICTED: probable S-acyltransferase At3g56930-like [Glycine max]
CL1481Contig3	gi|356503334|ref|XP_003520465.1|	715.7	0	PREDICTED: probable S-acyltransferase At3g56930-like [Glycine max]
CL1481Contig4	gi|356503334|ref|XP_003520465.1|	770.4	0	PREDICTED: probable S-acyltransferase At3g56930-like [Glycine max]
CL1482Contig1	gi|356568088|ref|XP_003552245.1|	123.6	9e-28	PREDICTED: LIMR family protein At5g01460-like [Glycine max]
CL1482Contig2	gi|356521010|ref|XP_003529151.1|	324.3	5e-88	PREDICTED: LIMR family protein At5g01460-like [Glycine max]
CL1482Contig3	gi|356503397|ref|XP_003520496.1|	951.8	0	PREDICTED: LIMR family protein At3g08930-like [Glycine max]
CL1483Contig1	gi|10720249|sp|O98997.2|RCA_PHAAU	827	0	RecName: Full=Ribulose bisphosphate carboxylase/oxygenase activase, chloroplastic; Short=RA; Short=RuBisCO activase; Flags: Precursor >gi|8954287|gb|AAD20019.2| rubisco activase [Vigna radiata]
CL1484Contig1	gi|86129700|gb|ABC86559.1|	108.6	3e-23	abscisic acid 8&apos;-hydroxylase [Phaseolus vulgaris]
CL1484Contig2	gi|356559165|ref|XP_003547871.1|	410.6	1e-113	PREDICTED: abscisic acid 8&apos;-hydroxylase 1-like [Glycine max]
CL1484Contig3	gi|356559165|ref|XP_003547871.1|	429.9	1e-119	PREDICTED: abscisic acid 8&apos;-hydroxylase 1-like [Glycine max]
CL1484Contig4	gi|86129698|gb|ABC86558.1|	833.6	0	abscisic acid 8&apos;-hydroxylase [Phaseolus vulgaris]
CL1484Contig5	gi|86129698|gb|ABC86558.1|	818.1	0	abscisic acid 8&apos;-hydroxylase [Phaseolus vulgaris]
CL1485Contig1	--	--	--	--
CL1485Contig2	--	--	--	--
CL1486Contig1	gi|356538425|ref|XP_003537704.1|	420.6	2e-116	PREDICTED: uncharacterized protein LOC100792668 [Glycine max]
CL1486Contig2	gi|356543268|ref|XP_003540084.1|	415.6	9e-115	PREDICTED: uncharacterized protein LOC100810757 [Glycine max]
CL1487Contig1	gi|359807263|ref|NP_001241113.1|	124.8	3e-27	uncharacterized protein LOC100790689 [Glycine max]
CL1487Contig2	gi|359807263|ref|NP_001241113.1|	243.4	5e-63	uncharacterized protein LOC100790689 [Glycine max]
CL1488Contig1	gi|356512351|ref|XP_003524883.1|	216.5	3e-54	PREDICTED: cyclin-dependent kinase G-2-like [Glycine max]
CL1488Contig2	gi|356512351|ref|XP_003524883.1|	216.5	3e-54	PREDICTED: cyclin-dependent kinase G-2-like [Glycine max]
CL1488Contig3	gi|356512351|ref|XP_003524883.1|	1365.5	0	PREDICTED: cyclin-dependent kinase G-2-like [Glycine max]
CL1488Contig4	--	--	--	--
CL1488Contig5	gi|356512351|ref|XP_003524883.1|	1365.5	0	PREDICTED: cyclin-dependent kinase G-2-like [Glycine max]
CL1489Contig1	gi|356517366|ref|XP_003527358.1|	745	0	PREDICTED: carboxypeptidase B2-like [Glycine max]
CL1489Contig2	gi|356517366|ref|XP_003527358.1|	142.5	0	PREDICTED: carboxypeptidase B2-like [Glycine max]
CL149Contig1	--	--	--	--
CL149Contig2	--	--	--	--
CL149Contig3	gi|356508859|ref|XP_003523171.1|	304.7	4e-81	PREDICTED: uncharacterized protein LOC100795668 [Glycine max]
CL149Contig4	gi|356508859|ref|XP_003523171.1|	742.3	0	PREDICTED: uncharacterized protein LOC100795668 [Glycine max]
CL149Contig5	gi|356508859|ref|XP_003523171.1|	304.7	4e-81	PREDICTED: uncharacterized protein LOC100795668 [Glycine max]
CL149Contig6	gi|356508859|ref|XP_003523171.1|	742.3	0	PREDICTED: uncharacterized protein LOC100795668 [Glycine max]
CL1490Contig1	gi|356558033|ref|XP_003547313.1|	318.9	3e-85	PREDICTED: uncharacterized protein LOC100784106 [Glycine max]
CL1491Contig1	--	--	--	--
CL1491Contig2	gi|356527588|ref|XP_003532390.1|	121.3	8e-27	PREDICTED: serine carboxypeptidase-like 45-like [Glycine max]
CL1492Contig1	gi|357452803|ref|XP_003596678.1|	95.5	2e-19	TIR-NBS-LRR-TIR type disease resistance protein [Medicago truncatula] >gi|355485726|gb|AES66929.1| TIR-NBS-LRR-TIR type disease resistance protein [Medicago truncatula]
CL1492Contig2	gi|359806248|ref|NP_001241468.1|	159.8	1e-38	TMV resistance protein N-like [Glycine max] >gi|223452617|gb|ACM89635.1| disease-resistance protein [Glycine max]
CL1493Contig1	gi|356520400|ref|XP_003528850.1|	591.7	1e-167	PREDICTED: SKP1-like protein 21-like [Glycine max]
CL1493Contig2	gi|356531993|ref|XP_003534559.1|	647.9	0	PREDICTED: SKP1-like protein 21-like [Glycine max]
CL1494Contig1	gi|396582343|gb|AFN88207.1|	155.6	2e-37	integrase core domain containing protein [Phaseolus vulgaris]
CL1495Contig1	gi|356556082|ref|XP_003546356.1|	167.2	1e-40	PREDICTED: 40S ribosomal protein S21-like [Glycine max] >gi|255626485|gb|ACU13587.1| unknown [Glycine max]
CL1495Contig2	gi|356521857|ref|XP_003529567.1|	94.7	4e-19	PREDICTED: 40S ribosomal protein S21-like [Glycine max]
CL1496Contig1	gi|1854443|dbj|BAA12160.1|	315.8	3e-85	CPRD8 protein [Vigna unguiculata]
CL1496Contig2	gi|1854443|dbj|BAA12160.1|	332	4e-90	CPRD8 protein [Vigna unguiculata]
CL1496Contig3	gi|1854443|dbj|BAA12160.1|	791.6	0	CPRD8 protein [Vigna unguiculata]
CL1497Contig1	gi|356556991|ref|XP_003546802.1|	498.4	1e-139	PREDICTED: uncharacterized protein LOC100792046 [Glycine max]
CL1497Contig2	gi|356525764|ref|XP_003531493.1|	120.6	7e-27	PREDICTED: sperm-associated antigen 1-like [Glycine max]
CL1497Contig3	gi|356556991|ref|XP_003546802.1|	268.5	2e-70	PREDICTED: uncharacterized protein LOC100792046 [Glycine max]
CL1498Contig1	gi|356511373|ref|XP_003524401.1|	1137.9	0	PREDICTED: probable glycosyltransferase At5g03795-like [Glycine max]
CL1498Contig2	gi|356511373|ref|XP_003524401.1|	1137.9	0	PREDICTED: probable glycosyltransferase At5g03795-like [Glycine max]
CL1499Contig1	gi|356554417|ref|XP_003545543.1|	691.8	0	PREDICTED: uncharacterized protein LOC100812055 [Glycine max]
CL1499Contig2	gi|356554417|ref|XP_003545543.1|	734.6	0	PREDICTED: uncharacterized protein LOC100812055 [Glycine max]
CL1499Contig3	gi|356507825|ref|XP_003522664.1|	898.3	0	PREDICTED: uncharacterized protein LOC100787213 [Glycine max]
CL15Contig1	gi|356561130|ref|XP_003548838.1|	204.1	5e-52	PREDICTED: histidine kinase 1-like [Glycine max]
CL15Contig2	gi|356561130|ref|XP_003548838.1|	374.4	6e-103	PREDICTED: histidine kinase 1-like [Glycine max]
CL15Contig3	gi|356561130|ref|XP_003548838.1|	213.8	6e-55	PREDICTED: histidine kinase 1-like [Glycine max]
CL15Contig4	gi|356561130|ref|XP_003548838.1|	240.3	6e-63	PREDICTED: histidine kinase 1-like [Glycine max]
CL15Contig5	gi|356561130|ref|XP_003548838.1|	818.9	0	PREDICTED: histidine kinase 1-like [Glycine max]
CL15Contig6	gi|357483831|ref|XP_003612202.1|	1939.8	0	Histidine kinase osmosensor protein [Medicago truncatula] >gi|355513537|gb|AES95160.1| Histidine kinase osmosensor protein [Medicago truncatula]
CL150Contig1	gi|356546591|ref|XP_003541708.1|	173.3	1e-42	PREDICTED: uncharacterized protein LOC100814896 [Glycine max]
CL150Contig2	gi|356548627|ref|XP_003542702.1|	1039.6	0	PREDICTED: uncharacterized protein LOC100799946 [Glycine max]
CL1500Contig1	gi|356549673|ref|XP_003543216.1|	104.8	4e-22	PREDICTED: probable beta-1,3-galactosyltransferase 13-like [Glycine max]
CL1500Contig2	gi|356549673|ref|XP_003543216.1|	184.9	3e-46	PREDICTED: probable beta-1,3-galactosyltransferase 13-like [Glycine max]
CL1500Contig3	gi|356549673|ref|XP_003543216.1|	583.9	2e-165	PREDICTED: probable beta-1,3-galactosyltransferase 13-like [Glycine max]
CL1500Contig4	gi|356577379|ref|XP_003556804.1|	607.1	2e-172	PREDICTED: probable beta-1,3-galactosyltransferase 14-like [Glycine max]
CL1501Contig1	gi|356511634|ref|XP_003524528.1|	30.4	0	PREDICTED: potassium channel AKT1-like [Glycine max]
CL1501Contig2	gi|356511634|ref|XP_003524528.1|	30.4	1e-134	PREDICTED: potassium channel AKT1-like [Glycine max]
CL1502Contig1	gi|356547905|ref|XP_003542345.1|	428.3	1e-118	PREDICTED: uncharacterized protein LOC100790272 [Glycine max]
CL1502Contig2	gi|356547905|ref|XP_003542345.1|	496.9	3e-139	PREDICTED: uncharacterized protein LOC100790272 [Glycine max]
CL1503Contig1	gi|224094765|ref|XP_002310227.1|	54.7	6e-06	predicted protein [Populus trichocarpa] >gi|118486118|gb|ABK94902.1| unknown [Populus trichocarpa] >gi|222853130|gb|EEE90677.1| predicted protein [Populus trichocarpa]
CL1503Contig2	gi|224094765|ref|XP_002310227.1|	54.7	6e-06	predicted protein [Populus trichocarpa] >gi|118486118|gb|ABK94902.1| unknown [Populus trichocarpa] >gi|222853130|gb|EEE90677.1| predicted protein [Populus trichocarpa]
CL1503Contig3	gi|224094765|ref|XP_002310227.1|	54.7	7e-06	predicted protein [Populus trichocarpa] >gi|118486118|gb|ABK94902.1| unknown [Populus trichocarpa] >gi|222853130|gb|EEE90677.1| predicted protein [Populus trichocarpa]
CL1504Contig1	gi|356563115|ref|XP_003549811.1|	109	2e-23	PREDICTED: translation initiation factor eIF-2B subunit delta-like [Glycine max]
CL1504Contig2	gi|356573663|ref|XP_003554977.1|	1150.6	0	PREDICTED: translation initiation factor eIF-2B subunit delta-like [Glycine max]
CL1504Contig3	gi|356567176|ref|XP_003551797.1|	1070.5	0	PREDICTED: translation initiation factor eIF-2B subunit delta-like [Glycine max]
CL1504Contig4	gi|356567176|ref|XP_003551797.1|	212.2	4e-54	PREDICTED: translation initiation factor eIF-2B subunit delta-like [Glycine max]
CL1505Contig1	gi|356511443|ref|XP_003524436.1|	358.2	4e-98	PREDICTED: uncharacterized protein LOC100809172 [Glycine max]
CL1505Contig2	gi|356504169|ref|XP_003520871.1|	1076.6	0	PREDICTED: uncharacterized protein LOC100817301 [Glycine max]
CL1506Contig1	gi|351727106|ref|NP_001237661.1|	314.3	8e-85	uncharacterized protein LOC100306108 [Glycine max]
CL1506Contig2	gi|255634733|gb|ACU17728.1|	68.9	1e-34	unknown [Glycine max]
CL1507Contig1	gi|356556527|ref|XP_003546576.1|	820.8	0	PREDICTED: uncharacterized protein LOC100801416 [Glycine max]
CL1507Contig2	gi|356510867|ref|XP_003524155.1|	719.5	0	PREDICTED: uncharacterized protein LOC100820544 [Glycine max]
CL1508Contig1	gi|356576169|ref|XP_003556206.1|	728.4	0	PREDICTED: protein SENSITIVE TO PROTON RHIZOTOXICITY 1-like [Glycine max]
CL1508Contig2	gi|356576169|ref|XP_003556206.1|	897.1	0	PREDICTED: protein SENSITIVE TO PROTON RHIZOTOXICITY 1-like [Glycine max]
CL1508Contig3	gi|356576169|ref|XP_003556206.1|	897.1	0	PREDICTED: protein SENSITIVE TO PROTON RHIZOTOXICITY 1-like [Glycine max]
CL1508Contig4	gi|356576169|ref|XP_003556206.1|	897.1	0	PREDICTED: protein SENSITIVE TO PROTON RHIZOTOXICITY 1-like [Glycine max]
CL1508Contig5	gi|356576169|ref|XP_003556206.1|	897.1	0	PREDICTED: protein SENSITIVE TO PROTON RHIZOTOXICITY 1-like [Glycine max]
CL1509Contig1	gi|356511333|ref|XP_003524381.1|	273.1	1e-72	PREDICTED: aluminum-activated malate transporter 9-like [Glycine max]
CL151Contig1	gi|356552533|ref|XP_003544621.1|	116.7	2e-25	PREDICTED: 50S ribosomal protein L33-like [Glycine max] >gi|356563842|ref|XP_003550167.1| PREDICTED: 50S ribosomal protein L33-like [Glycine max] >gi|255646477|gb|ACU23717.1| unknown [Glycine max]
CL151Contig2	gi|356552533|ref|XP_003544621.1|	116.7	1e-25	PREDICTED: 50S ribosomal protein L33-like [Glycine max] >gi|356563842|ref|XP_003550167.1| PREDICTED: 50S ribosomal protein L33-like [Glycine max] >gi|255646477|gb|ACU23717.1| unknown [Glycine max]
CL1510Contig1	gi|356523231|ref|XP_003530245.1|	58.5	1e-23	PREDICTED: Werner Syndrome-like exonuclease-like [Glycine max]
CL1510Contig2	gi|356523231|ref|XP_003530245.1|	342	8e-93	PREDICTED: Werner Syndrome-like exonuclease-like [Glycine max]
CL1510Contig3	gi|356523231|ref|XP_003530245.1|	80.9	6e-15	PREDICTED: Werner Syndrome-like exonuclease-like [Glycine max]
CL1511Contig1	gi|356550295|ref|XP_003543523.1|	152.1	2e-36	PREDICTED: cytochrome P450 82A4-like [Glycine max]
CL1511Contig2	gi|356573420|ref|XP_003554859.1|	124.8	4e-28	PREDICTED: cytochrome P450 82A4-like [Glycine max]
CL1511Contig3	gi|356573420|ref|XP_003554859.1|	849.4	0	PREDICTED: cytochrome P450 82A4-like [Glycine max]
CL1512Contig1	gi|356558361|ref|XP_003547475.1|	1234.9	0	PREDICTED: probable NOT transcription complex subunit VIP2-like [Glycine max]
CL1512Contig2	gi|356550237|ref|XP_003543494.1|	1171	0	PREDICTED: probable NOT transcription complex subunit VIP2-like [Glycine max]
CL1512Contig3	gi|356542593|ref|XP_003539751.1|	1194.5	0	PREDICTED: probable NOT transcription complex subunit VIP2-like [Glycine max]
CL1512Contig4	gi|356542593|ref|XP_003539751.1|	1285.8	0	PREDICTED: probable NOT transcription complex subunit VIP2-like [Glycine max]
CL1512Contig5	gi|356550237|ref|XP_003543494.1|	1134.8	0	PREDICTED: probable NOT transcription complex subunit VIP2-like [Glycine max]
CL1512Contig6	gi|356550237|ref|XP_003543494.1|	1134.8	0	PREDICTED: probable NOT transcription complex subunit VIP2-like [Glycine max]
CL1512Contig7	gi|356550237|ref|XP_003543494.1|	1171	0	PREDICTED: probable NOT transcription complex subunit VIP2-like [Glycine max]
CL1513Contig1	gi|357520579|ref|XP_003630578.1|	94.7	4e-19	Dual specificity protein phosphatase [Medicago truncatula] >gi|355524600|gb|AET05054.1| Dual specificity protein phosphatase [Medicago truncatula]
CL1513Contig2	gi|356508859|ref|XP_003523171.1|	1024.2	0	PREDICTED: uncharacterized protein LOC100795668 [Glycine max]
CL1514Contig1	gi|356553784|ref|XP_003545232.1|	876.7	0	PREDICTED: cytochrome P450 90A1-like [Glycine max]
CL1514Contig2	gi|9587211|gb|AAF89209.1|AF279252_1	349.7	1e-95	cytochrome P450 [Vigna radiata]
CL1515Contig1	gi|356514182|ref|XP_003525785.1|	649	0	PREDICTED: probable sugar phosphate/phosphate translocator At1g12500-like [Glycine max]
CL1515Contig2	gi|356514182|ref|XP_003525785.1|	649	0	PREDICTED: probable sugar phosphate/phosphate translocator At1g12500-like [Glycine max]
CL1516Contig1	gi|351727419|ref|NP_001237160.1|	117.9	1e-69	uncharacterized protein LOC100306332 [Glycine max]
CL1516Contig2	gi|351727419|ref|NP_001237160.1|	78.6	2e-13	uncharacterized protein LOC100306332 [Glycine max]
CL1516Contig3	gi|351727419|ref|NP_001237160.1|	280	4e-74	uncharacterized protein LOC100306332 [Glycine max]
CL1516Contig4	gi|351727419|ref|NP_001237160.1|	78.6	2e-13	uncharacterized protein LOC100306332 [Glycine max]
CL1517Contig1	--	--	--	--
CL1517Contig2	gi|356538329|ref|XP_003537656.1|	3623.9	0	PREDICTED: DNA-directed RNA polymerase II subunit RPB1-like [Glycine max]
CL1517Contig3	gi|356538329|ref|XP_003537656.1|	3623.9	0	PREDICTED: DNA-directed RNA polymerase II subunit RPB1-like [Glycine max]
CL1518Contig1	gi|356526009|ref|XP_003531612.1|	807	0	PREDICTED: putative F-box/FBD/LRR-repeat protein At1g78840-like [Glycine max]
CL1518Contig2	gi|356526009|ref|XP_003531612.1|	736.9	0	PREDICTED: putative F-box/FBD/LRR-repeat protein At1g78840-like [Glycine max]
CL1519Contig1	gi|356528534|ref|XP_003532856.1|	130.6	1e-126	PREDICTED: probable plastid-lipid-associated protein 7, chloroplastic-like [Glycine max]
CL1519Contig2	gi|356528534|ref|XP_003532856.1|	469.9	2e-131	PREDICTED: probable plastid-lipid-associated protein 7, chloroplastic-like [Glycine max]
CL1519Contig3	gi|356528534|ref|XP_003532856.1|	86.3	2e-113	PREDICTED: probable plastid-lipid-associated protein 7, chloroplastic-like [Glycine max]
CL1519Contig4	gi|356528534|ref|XP_003532856.1|	425.6	5e-118	PREDICTED: probable plastid-lipid-associated protein 7, chloroplastic-like [Glycine max]
CL152Contig1	gi|356572126|ref|XP_003554221.1|	498.8	5e-140	PREDICTED: DNA-3-methyladenine glycosylase-like [Glycine max]
CL152Contig2	gi|356572126|ref|XP_003554221.1|	305.1	5e-82	PREDICTED: DNA-3-methyladenine glycosylase-like [Glycine max]
CL1520Contig1	gi|356533252|ref|XP_003535180.1|	249.2	2e-65	PREDICTED: uncharacterized protein LOC100784689 [Glycine max]
CL1520Contig2	gi|356533252|ref|XP_003535180.1|	24.3	1e-56	PREDICTED: uncharacterized protein LOC100784689 [Glycine max]
CL1521Contig1	gi|356542760|ref|XP_003539833.1|	931.8	0	PREDICTED: APOBEC1 complementation factor-like isoform 1 [Glycine max]
CL1521Contig2	gi|356542760|ref|XP_003539833.1|	931.8	0	PREDICTED: APOBEC1 complementation factor-like isoform 1 [Glycine max]
CL1521Contig3	gi|356542760|ref|XP_003539833.1|	917.1	0	PREDICTED: APOBEC1 complementation factor-like isoform 1 [Glycine max]
CL1521Contig4	gi|356542760|ref|XP_003539833.1|	917.1	0	PREDICTED: APOBEC1 complementation factor-like isoform 1 [Glycine max]
CL1521Contig5	gi|356542760|ref|XP_003539833.1|	931.8	0	PREDICTED: APOBEC1 complementation factor-like isoform 1 [Glycine max]
CL1521Contig6	--	--	--	--
CL1521Contig7	gi|356542760|ref|XP_003539833.1|	521.9	9e-147	PREDICTED: APOBEC1 complementation factor-like isoform 1 [Glycine max]
CL1521Contig8	--	--	--	--
CL1521Contig9	gi|356542760|ref|XP_003539833.1|	917.1	0	PREDICTED: APOBEC1 complementation factor-like isoform 1 [Glycine max]
CL1522Contig1	gi|470133009|ref|XP_004302367.1|	117.1	8e-26	PREDICTED: mitochondrial chaperone BCS1-like [Fragaria vesca subsp. vesca]
CL1522Contig2	gi|356572202|ref|XP_003554259.1|	892.1	0	PREDICTED: uncharacterized protein LOC100787917 [Glycine max]
CL1522Contig3	gi|356565057|ref|XP_003550761.1|	127.1	8e-29	PREDICTED: mitochondrial chaperone BCS1-like [Glycine max]
CL1523Contig1	--	--	--	--
CL1524Contig1	gi|356512683|ref|XP_003525046.1|	442.2	6e-123	PREDICTED: ras-related protein Rab11A [Glycine max]
CL1524Contig2	gi|449451415|ref|XP_004143457.1|	175.3	2e-43	PREDICTED: ras-related protein Rab11A-like [Cucumis sativus] >gi|449496418|ref|XP_004160129.1| PREDICTED: ras-related protein Rab11A-like [Cucumis sativus]
CL1525Contig1	gi|356563206|ref|XP_003549855.1|	1677.5	0	PREDICTED: dynamin-2B-like [Glycine max]
CL1525Contig2	gi|356522123|ref|XP_003529699.1|	1062.4	0	PREDICTED: dynamin-2B-like [Glycine max]
CL1526Contig1	gi|356537886|ref|XP_003537437.1|	144.4	5e-34	PREDICTED: uncharacterized protein LOC100813952 [Glycine max]
CL1526Contig2	gi|356561271|ref|XP_003548906.1|	247.3	5e-65	PREDICTED: uncharacterized protein LOC100816025 [Glycine max]
CL1527Contig1	gi|356509956|ref|XP_003523708.1|	231.1	4e-60	PREDICTED: uncharacterized protein LOC100793562 [Glycine max]
CL1527Contig2	gi|356561935|ref|XP_003549232.1|	682.9	0	PREDICTED: uncharacterized protein LOC100780730 [Glycine max]
CL1527Contig3	gi|356561935|ref|XP_003549232.1|	694.5	0	PREDICTED: uncharacterized protein LOC100780730 [Glycine max]
CL1528Contig1	gi|356531689|ref|XP_003534409.1|	1491.5	0	PREDICTED: uncharacterized protein LOC100818518 [Glycine max]
CL1528Contig2	gi|356531689|ref|XP_003534409.1|	1491.5	0	PREDICTED: uncharacterized protein LOC100818518 [Glycine max]
CL1529Contig1	gi|356528978|ref|XP_003533074.1|	202.6	1e-51	PREDICTED: uncharacterized protein LOC100805336 [Glycine max]
CL1529Contig2	gi|356558663|ref|XP_003547623.1|	63.2	2e-08	PREDICTED: uncharacterized protein LOC100783762 [Glycine max]
CL1529Contig3	gi|356558663|ref|XP_003547623.1|	75.1	1e-11	PREDICTED: uncharacterized protein LOC100783762 [Glycine max]
CL153Contig1	gi|356558725|ref|XP_003547653.1|	916.8	0	PREDICTED: uridine kinase-like protein 1, chloroplastic-like [Glycine max]
CL1530Contig1	gi|356535760|ref|XP_003536411.1|	659.1	0	PREDICTED: mitochondrial ubiquitin ligase activator of nfkb 1-like isoform 1 [Glycine max]
CL1531Contig1	gi|356525786|ref|XP_003531504.1|	43.1	0	PREDICTED: uncharacterized protein LOC100807442 [Glycine max]
CL1531Contig2	gi|356525786|ref|XP_003531504.1|	43.1	0	PREDICTED: uncharacterized protein LOC100807442 [Glycine max]
CL1532Contig1	gi|351727589|ref|NP_001236910.1|	61.6	4e-09	uncharacterized protein LOC100526987 [Glycine max]
CL1532Contig2	gi|351720963|ref|NP_001236170.1|	293.9	2e-78	uncharacterized protein LOC100500308 [Glycine max]
CL1533Contig1	--	--	--	--
CL1533Contig2	--	--	--	--
CL1534Contig1	gi|356559534|ref|XP_003548054.1|	530	3e-149	PREDICTED: exosome complex component RRP42-like [Glycine max]
CL1534Contig2	gi|356559534|ref|XP_003548054.1|	523.5	3e-147	PREDICTED: exosome complex component RRP42-like [Glycine max]
CL1535Contig1	gi|356507026|ref|XP_003522272.1|	996.5	0	PREDICTED: serine/threonine-protein kinase CBK1-like [Glycine max]
CL1535Contig2	gi|356533751|ref|XP_003535423.1|	116.3	1e-25	PREDICTED: serine/threonine-protein kinase CBK1-like [Glycine max]
CL1535Contig3	gi|356545884|ref|XP_003541363.1|	516.9	1e-145	PREDICTED: serine/threonine-protein kinase CBK1-like [Glycine max]
CL1535Contig4	gi|356533751|ref|XP_003535423.1|	682.6	0	PREDICTED: serine/threonine-protein kinase CBK1-like [Glycine max]
CL1536Contig1	gi|356524998|ref|XP_003531114.1|	151.4	1e-35	PREDICTED: uncharacterized protein LOC100499760 [Glycine max] >gi|255626359|gb|ACU13524.1| unknown [Glycine max]
CL1536Contig2	gi|356524998|ref|XP_003531114.1|	151.4	1e-35	PREDICTED: uncharacterized protein LOC100499760 [Glycine max] >gi|255626359|gb|ACU13524.1| unknown [Glycine max]
CL1537Contig1	gi|255648202|gb|ACU24554.1|	383.6	3e-105	unknown [Glycine max]
CL1537Contig2	gi|255648202|gb|ACU24554.1|	400.6	2e-110	unknown [Glycine max]
CL1537Contig3	gi|255648202|gb|ACU24554.1|	383.6	3e-105	unknown [Glycine max]
CL1537Contig4	gi|255648202|gb|ACU24554.1|	400.6	2e-110	unknown [Glycine max]
CL1538Contig1	gi|351723645|ref|NP_001237798.1|	359.4	7e-98	uncharacterized protein LOC100527300 [Glycine max]
CL1538Contig2	gi|351723645|ref|NP_001237798.1|	362.5	7e-99	uncharacterized protein LOC100527300 [Glycine max]
CL1538Contig3	gi|351723645|ref|NP_001237798.1|	362.5	8e-99	uncharacterized protein LOC100527300 [Glycine max]
CL1539Contig1	gi|356548407|ref|XP_003542593.1|	805.8	0	PREDICTED: F-box/kelch-repeat protein At1g22040-like [Glycine max]
CL1539Contig2	gi|356515826|ref|XP_003526599.1|	896.3	0	PREDICTED: F-box/kelch-repeat protein At1g22040-like [Glycine max]
CL1539Contig3	gi|356548407|ref|XP_003542593.1|	805.8	0	PREDICTED: F-box/kelch-repeat protein At1g22040-like [Glycine max]
CL1539Contig4	gi|356515826|ref|XP_003526599.1|	896.3	0	PREDICTED: F-box/kelch-repeat protein At1g22040-like [Glycine max]
CL154Contig1	gi|358248562|ref|NP_001240158.1|	606.7	3e-172	uncharacterized protein LOC100816993 [Glycine max]
CL154Contig2	gi|356564288|ref|XP_003550387.1|	139	2e-32	PREDICTED: uncharacterized sugar kinase slr0537-like [Glycine max]
CL154Contig3	gi|356564288|ref|XP_003550387.1|	279.3	2e-74	PREDICTED: uncharacterized sugar kinase slr0537-like [Glycine max]
CL154Contig4	gi|356564288|ref|XP_003550387.1|	261.5	2e-69	PREDICTED: uncharacterized sugar kinase slr0537-like [Glycine max]
CL1540Contig1	gi|356557168|ref|XP_003546890.1|	501.5	6e-141	PREDICTED: actin-related protein 7-like isoform 1 [Glycine max]
CL1540Contig2	gi|359807411|ref|NP_001241387.1|	698	0	uncharacterized protein LOC100813266 [Glycine max]
CL1541Contig1	gi|209865725|gb|ACC66148.3|	143.7	3e-33	cell division cycle protein [Dimocarpus longan] >gi|221327637|gb|ACM17483.1| cell division cycle protein [Dimocarpus longan]
CL1541Contig2	gi|356548285|ref|XP_003542533.1|	1570.4	0	PREDICTED: cell division cycle protein 48 homolog [Glycine max]
CL1541Contig3	gi|356548285|ref|XP_003542533.1|	1568.9	0	PREDICTED: cell division cycle protein 48 homolog [Glycine max]
CL1542Contig1	gi|356575881|ref|XP_003556065.1|	603.2	3e-171	PREDICTED: uncharacterized protein LOC100814342 [Glycine max]
CL1542Contig2	gi|363807956|ref|NP_001242711.1|	454.5	9e-127	uncharacterized protein LOC100810189 [Glycine max]
CL1543Contig1	--	--	--	--
CL1544Contig1	--	--	--	--
CL1544Contig2	--	--	--	--
CL1545Contig1	gi|356496243|ref|XP_003516978.1|	819.7	0	PREDICTED: inactive poly [ADP-ribose] polymerase RCD1-like [Glycine max]
CL1545Contig2	gi|356496243|ref|XP_003516978.1|	274.6	1e-72	PREDICTED: inactive poly [ADP-ribose] polymerase RCD1-like [Glycine max]
CL1545Contig3	gi|356496243|ref|XP_003516978.1|	819.7	0	PREDICTED: inactive poly [ADP-ribose] polymerase RCD1-like [Glycine max]
CL1546Contig1	gi|356518439|ref|XP_003527886.1|	3436.3	0	PREDICTED: BEACH domain-containing protein lvsC-like [Glycine max]
CL1547Contig1	gi|356517808|ref|XP_003527578.1|	77	1e-13	PREDICTED: zinc finger SWIM domain-containing protein 7-like [Glycine max]
CL1547Contig2	gi|356517808|ref|XP_003527578.1|	250	3e-65	PREDICTED: zinc finger SWIM domain-containing protein 7-like [Glycine max]
CL1547Contig3	gi|356517808|ref|XP_003527578.1|	125.9	1e-28	PREDICTED: zinc finger SWIM domain-containing protein 7-like [Glycine max]
CL1548Contig1	gi|356570788|ref|XP_003553566.1|	3147.1	0	PREDICTED: LOW QUALITY PROTEIN: HEAT repeat-containing protein 7A homolog [Glycine max]
CL1548Contig2	gi|356570788|ref|XP_003553566.1|	679.5	0	PREDICTED: LOW QUALITY PROTEIN: HEAT repeat-containing protein 7A homolog [Glycine max]
CL1548Contig3	gi|356570788|ref|XP_003553566.1|	1642.1	0	PREDICTED: LOW QUALITY PROTEIN: HEAT repeat-containing protein 7A homolog [Glycine max]
CL1549Contig1	gi|356497109|ref|XP_003517406.1|	231.9	0	PREDICTED: polycomb group protein EMBRYONIC FLOWER 2-like [Glycine max]
CL1549Contig2	gi|356497109|ref|XP_003517406.1|	788.5	0	PREDICTED: polycomb group protein EMBRYONIC FLOWER 2-like [Glycine max]
CL155Contig1	gi|356499319|ref|XP_003518489.1|	642.5	0	PREDICTED: leucine-rich repeat receptor-like serine/threonine-protein kinase BAM3-like [Glycine max]
CL155Contig2	gi|356524179|ref|XP_003530709.1|	436.4	1e-121	PREDICTED: leucine-rich repeat receptor-like serine/threonine-protein kinase BAM3-like [Glycine max]
CL1550Contig1	--	--	--	--
CL1550Contig2	--	--	--	--
CL1550Contig3	gi|356514579|ref|XP_003525983.1|	418.7	2e-115	PREDICTED: uncharacterized protein LOC100797476 [Glycine max]
CL1550Contig4	gi|356514579|ref|XP_003525983.1|	418.7	3e-115	PREDICTED: uncharacterized protein LOC100797476 [Glycine max]
CL1551Contig1	gi|356536682|ref|XP_003536865.1|	91.3	5e-18	PREDICTED: LOW QUALITY PROTEIN: pentatricopeptide repeat-containing protein At1g02370, mitochondrial-like [Glycine max]
CL1551Contig2	gi|356536682|ref|XP_003536865.1|	375.6	3e-103	PREDICTED: LOW QUALITY PROTEIN: pentatricopeptide repeat-containing protein At1g02370, mitochondrial-like [Glycine max]
CL1552Contig1	gi|356529366|ref|XP_003533265.1|	303.5	1e-81	PREDICTED: uncharacterized protein LOC100775559 [Glycine max]
CL1552Contig2	gi|356574817|ref|XP_003555541.1|	1491.5	0	PREDICTED: uncharacterized protein LOC100795503 [Glycine max]
CL1552Contig3	gi|356533717|ref|XP_003535406.1|	340.9	1e-92	PREDICTED: uncharacterized protein LOC100819424 [Glycine max]
CL1552Contig4	gi|356574817|ref|XP_003555541.1|	1481.8	0	PREDICTED: uncharacterized protein LOC100795503 [Glycine max]
CL1552Contig5	gi|356559965|ref|XP_003548266.1|	1464.1	0	PREDICTED: uncharacterized protein LOC100798761 [Glycine max]
CL1553Contig1	gi|356515848|ref|XP_003526609.1|	341.3	4e-93	PREDICTED: phosphatidylinositol-4-phosphate 5-kinase 1-like [Glycine max]
CL1553Contig2	gi|356551586|ref|XP_003544155.1|	1301.6	0	PREDICTED: phosphatidylinositol-4-phosphate 5-kinase 1-like [Glycine max]
CL1553Contig3	gi|356551586|ref|XP_003544155.1|	1362	0	PREDICTED: phosphatidylinositol-4-phosphate 5-kinase 1-like [Glycine max]
CL1554Contig1	gi|356558498|ref|XP_003547543.1|	178.3	3e-44	PREDICTED: F-box protein At1g10780-like [Glycine max]
CL1554Contig2	gi|356512618|ref|XP_003525015.1|	190.3	7e-48	PREDICTED: F-box protein At1g10780-like [Glycine max]
CL1555Contig1	gi|351724873|ref|NP_001235025.1|	37	4e-19	uncharacterized protein LOC100499717 [Glycine max]
CL1555Contig2	gi|1346802|sp|P49231.1|PROF1_PHAVU	265	1e-69	RecName: Full=Profilin-1 >gi|556836|emb|CAA57508.1| profilin [Phaseolus vulgaris]
CL1555Contig3	gi|1346802|sp|P49231.1|PROF1_PHAVU	263.5	3e-69	RecName: Full=Profilin-1 >gi|556836|emb|CAA57508.1| profilin [Phaseolus vulgaris]
CL1556Contig1	gi|356576823|ref|XP_003556529.1|	778.5	0	PREDICTED: probable protein phosphatase 2C 5-like [Glycine max]
CL1556Contig2	gi|356572946|ref|XP_003554626.1|	807	0	PREDICTED: probable protein phosphatase 2C 5-like [Glycine max]
CL1556Contig3	gi|356576823|ref|XP_003556529.1|	122.5	0	PREDICTED: probable protein phosphatase 2C 5-like [Glycine max]
CL1556Contig4	gi|356576823|ref|XP_003556529.1|	796.6	0	PREDICTED: probable protein phosphatase 2C 5-like [Glycine max]
CL1556Contig5	gi|356576823|ref|XP_003556529.1|	140.6	0	PREDICTED: probable protein phosphatase 2C 5-like [Glycine max]
CL1556Contig6	gi|356572946|ref|XP_003554626.1|	818.1	0	PREDICTED: probable protein phosphatase 2C 5-like [Glycine max]
CL1557Contig1	gi|224138070|ref|XP_002322722.1|	183	1e-45	predicted protein [Populus trichocarpa] >gi|222867352|gb|EEF04483.1| predicted protein [Populus trichocarpa]
CL1557Contig2	gi|470137151|ref|XP_004304334.1|	606.3	3e-172	PREDICTED: transcription initiation factor IIB-like [Fragaria vesca subsp. vesca]
CL1557Contig3	gi|297827809|ref|XP_002881787.1|	250.8	6e-149	hypothetical protein ARALYDRAFT_903484 [Arabidopsis lyrata subsp. lyrata] >gi|297327626|gb|EFH58046.1| hypothetical protein ARALYDRAFT_903484 [Arabidopsis lyrata subsp. lyrata]
CL1557Contig4	gi|462397808|gb|EMJ03476.1|	124.8	4e-28	hypothetical protein PRUPE_ppa008972mg [Prunus persica]
CL1558Contig1	gi|356572415|ref|XP_003554364.1|	25.8	4e-26	PREDICTED: DEAD-box ATP-dependent RNA helicase 57-like [Glycine max]
CL1558Contig2	gi|356572415|ref|XP_003554364.1|	939.9	0	PREDICTED: DEAD-box ATP-dependent RNA helicase 57-like [Glycine max]
CL1559Contig1	gi|356532525|ref|XP_003534822.1|	463	2e-128	PREDICTED: serine/threonine-protein phosphatase 4 regulatory subunit 3-like [Glycine max]
CL1559Contig2	gi|356556026|ref|XP_003546328.1|	1399	0	PREDICTED: serine/threonine-protein phosphatase 4 regulatory subunit 3-like [Glycine max]
CL1559Contig3	gi|356556026|ref|XP_003546328.1|	1414.4	0	PREDICTED: serine/threonine-protein phosphatase 4 regulatory subunit 3-like [Glycine max]
CL1559Contig4	gi|356556026|ref|XP_003546328.1|	563.5	0	PREDICTED: serine/threonine-protein phosphatase 4 regulatory subunit 3-like [Glycine max]
CL1559Contig5	gi|356532525|ref|XP_003534822.1|	463	2e-128	PREDICTED: serine/threonine-protein phosphatase 4 regulatory subunit 3-like [Glycine max]
CL1559Contig6	gi|356532525|ref|XP_003534822.1|	463	2e-128	PREDICTED: serine/threonine-protein phosphatase 4 regulatory subunit 3-like [Glycine max]
CL1559Contig7	gi|356564712|ref|XP_003550593.1|	1593.2	0	PREDICTED: serine/threonine-protein phosphatase 4 regulatory subunit 3-like [Glycine max]
CL1559Contig8	gi|356532525|ref|XP_003534822.1|	463	1e-128	PREDICTED: serine/threonine-protein phosphatase 4 regulatory subunit 3-like [Glycine max]
CL1559Contig9	gi|356556026|ref|XP_003546328.1|	578.9	0	PREDICTED: serine/threonine-protein phosphatase 4 regulatory subunit 3-like [Glycine max]
CL156Contig1	gi|356521358|ref|XP_003529323.1|	46.6	3e-36	PREDICTED: protein LOL2-like [Glycine max]
CL156Contig2	gi|356521358|ref|XP_003529323.1|	236.1	3e-61	PREDICTED: protein LOL2-like [Glycine max]
CL1560Contig1	gi|356509239|ref|XP_003523358.1|	340.9	1e-92	PREDICTED: protein ABIL2-like [Glycine max]
CL1560Contig2	gi|356516073|ref|XP_003526721.1|	616.3	4e-175	PREDICTED: protein ABIL2-like [Glycine max]
CL1560Contig3	gi|356516073|ref|XP_003526721.1|	616.3	4e-175	PREDICTED: protein ABIL2-like [Glycine max]
CL1561Contig1	gi|356532427|ref|XP_003534774.1|	1170.6	0	PREDICTED: endoribonuclease Dicer homolog 2-like [Glycine max]
CL1561Contig2	gi|356533095|ref|XP_003535104.1|	70.5	1e-10	PREDICTED: endoribonuclease Dicer homolog 2-like [Glycine max]
CL1561Contig3	gi|356532427|ref|XP_003534774.1|	100.1	1e-20	PREDICTED: endoribonuclease Dicer homolog 2-like [Glycine max]
CL1562Contig1	gi|359806446|ref|NP_001241502.1|	270	4e-71	uncharacterized protein LOC100792038 [Glycine max]
CL1562Contig2	gi|359806446|ref|NP_001241502.1|	270	1e-71	uncharacterized protein LOC100792038 [Glycine max]
CL1562Contig3	gi|359806446|ref|NP_001241502.1|	270	5e-71	uncharacterized protein LOC100792038 [Glycine max]
CL1563Contig1	gi|388495724|gb|AFK35928.1|	271.9	8e-72	unknown [Lotus japonicus]
CL1563Contig2	gi|388495724|gb|AFK35928.1|	271.9	9e-72	unknown [Lotus japonicus]
CL1564Contig1	gi|356525477|ref|XP_003531351.1|	553.9	2e-156	PREDICTED: uncharacterized protein LOC100814579 [Glycine max]
CL1565Contig1	gi|356519876|ref|XP_003528595.1|	1203	0	PREDICTED: uncharacterized protein LOC100777489 [Glycine max]
CL1565Contig2	gi|356519876|ref|XP_003528595.1|	29.6	0	PREDICTED: uncharacterized protein LOC100777489 [Glycine max]
CL1565Contig3	gi|356519876|ref|XP_003528595.1|	1079.7	0	PREDICTED: uncharacterized protein LOC100777489 [Glycine max]
CL1565Contig4	--	--	--	--
CL1565Contig5	gi|356519876|ref|XP_003528595.1|	1005.4	0	PREDICTED: uncharacterized protein LOC100777489 [Glycine max]
CL1565Contig6	gi|356519876|ref|XP_003528595.1|	1255	0	PREDICTED: uncharacterized protein LOC100777489 [Glycine max]
CL1566Contig1	gi|356516253|ref|XP_003526810.1|	796.2	0	PREDICTED: alpha-galactosidase-like isoform 1 [Glycine max]
CL1566Contig2	gi|356516253|ref|XP_003526810.1|	629.4	4e-179	PREDICTED: alpha-galactosidase-like isoform 1 [Glycine max]
CL1567Contig1	gi|356538724|ref|XP_003537851.1|	1651	0	PREDICTED: uncharacterized protein LOC100780424 [Glycine max]
CL1567Contig2	gi|356538724|ref|XP_003537851.1|	1873.2	0	PREDICTED: uncharacterized protein LOC100780424 [Glycine max]
CL1567Contig3	gi|356538724|ref|XP_003537851.1|	1667.5	0	PREDICTED: uncharacterized protein LOC100780424 [Glycine max]
CL1567Contig4	--	--	--	--
CL1567Contig5	gi|356538724|ref|XP_003537851.1|	1889.8	0	PREDICTED: uncharacterized protein LOC100780424 [Glycine max]
CL1567Contig6	gi|356538724|ref|XP_003537851.1|	1724.5	0	PREDICTED: uncharacterized protein LOC100780424 [Glycine max]
CL1568Contig1	gi|356531401|ref|XP_003534266.1|	330.5	7e-89	PREDICTED: phosphoenolpyruvate carboxykinase [ATP]-like [Glycine max]
CL1568Contig2	gi|356496541|ref|XP_003517125.1|	1146.3	0	PREDICTED: phosphoenolpyruvate carboxykinase [ATP]-like [Glycine max]
CL1568Contig3	gi|356496541|ref|XP_003517125.1|	338.2	3e-91	PREDICTED: phosphoenolpyruvate carboxykinase [ATP]-like [Glycine max]
CL1568Contig4	gi|356496541|ref|XP_003517125.1|	1049.7	0	PREDICTED: phosphoenolpyruvate carboxykinase [ATP]-like [Glycine max]
CL1569Contig1	gi|356543472|ref|XP_003540184.1|	1565.8	0	PREDICTED: serine/threonine-protein phosphatase 6 regulatory subunit 3-like [Glycine max]
CL1569Contig2	gi|356544642|ref|XP_003540757.1|	1492.6	0	PREDICTED: serine/threonine-protein phosphatase 6 regulatory subunit 3-like [Glycine max]
CL1569Contig3	gi|356544642|ref|XP_003540757.1|	1032.7	0	PREDICTED: serine/threonine-protein phosphatase 6 regulatory subunit 3-like [Glycine max]
CL157Contig1	gi|356567460|ref|XP_003551937.1|	116.3	1e-25	PREDICTED: hydroxycinnamoyl-Coenzyme A shikimate/quinate hydroxycinnamoyltransferase-like [Glycine max]
CL157Contig2	gi|356567460|ref|XP_003551937.1|	671	0	PREDICTED: hydroxycinnamoyl-Coenzyme A shikimate/quinate hydroxycinnamoyltransferase-like [Glycine max]
CL157Contig3	gi|356567460|ref|XP_003551937.1|	671	0	PREDICTED: hydroxycinnamoyl-Coenzyme A shikimate/quinate hydroxycinnamoyltransferase-like [Glycine max]
CL157Contig4	gi|356567460|ref|XP_003551937.1|	91.7	3e-18	PREDICTED: hydroxycinnamoyl-Coenzyme A shikimate/quinate hydroxycinnamoyltransferase-like [Glycine max]
CL157Contig5	gi|356567460|ref|XP_003551937.1|	224.9	4e-58	PREDICTED: hydroxycinnamoyl-Coenzyme A shikimate/quinate hydroxycinnamoyltransferase-like [Glycine max]
CL1570Contig1	gi|82581111|emb|CAJ43592.1|	66.2	1e-10	proline-rich protein precursor [Phaseolus vulgaris]
CL1571Contig1	gi|356522867|ref|XP_003530064.1|	127.5	6e-29	PREDICTED: probable inactive receptor kinase At1g48480-like [Glycine max]
CL1571Contig2	gi|356522867|ref|XP_003530064.1|	282.3	1e-75	PREDICTED: probable inactive receptor kinase At1g48480-like [Glycine max]
CL1571Contig3	gi|356512960|ref|XP_003525182.1|	1146.3	0	PREDICTED: probable inactive receptor kinase At1g48480-like [Glycine max]
CL1572Contig1	gi|358348514|ref|XP_003638290.1|	94.4	6e-19	hypothetical protein MTR_126s0001, partial [Medicago truncatula] >gi|355504225|gb|AES85428.1| hypothetical protein MTR_126s0001, partial [Medicago truncatula]
CL1572Contig2	gi|358348514|ref|XP_003638290.1|	314.3	2e-84	hypothetical protein MTR_126s0001, partial [Medicago truncatula] >gi|355504225|gb|AES85428.1| hypothetical protein MTR_126s0001, partial [Medicago truncatula]
CL1573Contig1	gi|356565747|ref|XP_003551099.1|	1410.2	0	PREDICTED: exosome component 10-like [Glycine max]
CL1574Contig1	gi|356553729|ref|XP_003545205.1|	126.3	1e-28	PREDICTED: uncharacterized protein LOC100803162 [Glycine max]
CL1575Contig1	gi|359806777|ref|NP_001241303.1|	275	1e-72	uncharacterized protein LOC100786369 [Glycine max]
CL1575Contig2	gi|356566808|ref|XP_003551619.1|	54.3	6e-07	PREDICTED: uncharacterized protein LOC100797203 [Glycine max]
CL1575Contig3	gi|359806777|ref|NP_001241303.1|	275	1e-72	uncharacterized protein LOC100786369 [Glycine max]
CL1576Contig1	gi|356520326|ref|XP_003528814.1|	594.3	1e-168	PREDICTED: dihydrodipicolinate reductase 2, chloroplastic-like [Glycine max]
CL1577Contig1	gi|356553697|ref|XP_003545189.1|	64.3	4e-09	PREDICTED: receptor-like protein 12-like [Glycine max]
CL1578Contig1	gi|356499725|ref|XP_003518687.1|	303.9	1e-81	PREDICTED: lipid-A-disaccharide synthase-like [Glycine max]
CL1578Contig2	gi|356499725|ref|XP_003518687.1|	380.2	2e-104	PREDICTED: lipid-A-disaccharide synthase-like [Glycine max]
CL1578Contig3	gi|356499725|ref|XP_003518687.1|	809.7	0	PREDICTED: lipid-A-disaccharide synthase-like [Glycine max]
CL1578Contig4	gi|356499725|ref|XP_003518687.1|	676.8	0	PREDICTED: lipid-A-disaccharide synthase-like [Glycine max]
CL1579Contig1	--	--	--	--
CL1579Contig2	--	--	--	--
CL158Contig1	gi|356500370|ref|XP_003519005.1|	1574.3	0	PREDICTED: linoleate 13S-lipoxygenase 2-1, chloroplastic-like [Glycine max]
CL1580Contig1	gi|356572874|ref|XP_003554590.1|	1197.2	0	PREDICTED: DEAD-box ATP-dependent RNA helicase 3, chloroplastic-like [Glycine max]
CL1580Contig2	gi|356572874|ref|XP_003554590.1|	1342.8	0	PREDICTED: DEAD-box ATP-dependent RNA helicase 3, chloroplastic-like [Glycine max]
CL1580Contig3	gi|356534927|ref|XP_003536002.1|	312	2e-84	PREDICTED: DEAD-box ATP-dependent RNA helicase 3, chloroplastic-like [Glycine max]
CL1581Contig1	gi|356529143|ref|XP_003533156.1|	573.5	2e-162	PREDICTED: glutaminyl-peptide cyclotransferase-like [Glycine max]
CL1581Contig2	gi|356530820|ref|XP_003533978.1|	210.3	7e-54	PREDICTED: glutaminyl-peptide cyclotransferase-like [Glycine max]
CL1581Contig3	gi|388492782|gb|AFK34457.1|	103.6	1e-21	unknown [Lotus japonicus]
CL1581Contig4	gi|356530822|ref|XP_003533979.1|	205.7	1e-52	PREDICTED: glutaminyl-peptide cyclotransferase-like [Glycine max]
CL1582Contig1	gi|356543538|ref|XP_003540217.1|	133.7	8e-31	PREDICTED: splicing factor U2af small subunit A-like [Glycine max]
CL1582Contig2	gi|356543538|ref|XP_003540217.1|	591.7	1e-167	PREDICTED: splicing factor U2af small subunit A-like [Glycine max]
CL1582Contig3	gi|356543538|ref|XP_003540217.1|	591.7	1e-167	PREDICTED: splicing factor U2af small subunit A-like [Glycine max]
CL1583Contig1	--	--	--	--
CL1584Contig1	gi|356537702|ref|XP_003537364.1|	1442.2	0	PREDICTED: B3 domain-containing transcription repressor VAL1-like [Glycine max]
CL1584Contig2	gi|356506455|ref|XP_003521998.1|	1640.9	0	PREDICTED: B3 domain-containing transcription repressor VAL2-like [Glycine max]
CL1584Contig3	gi|356506455|ref|XP_003521998.1|	1622.8	0	PREDICTED: B3 domain-containing transcription repressor VAL2-like [Glycine max]
CL1584Contig4	gi|356506455|ref|XP_003521998.1|	1622.8	0	PREDICTED: B3 domain-containing transcription repressor VAL2-like [Glycine max]
CL1584Contig5	gi|356506455|ref|XP_003521998.1|	1640.9	0	PREDICTED: B3 domain-containing transcription repressor VAL2-like [Glycine max]
CL1585Contig1	gi|351723437|ref|NP_001235999.1|	273.1	2e-72	MYB transcription factor MYB183 [Glycine max] >gi|110931724|gb|ABH02861.1| MYB transcription factor MYB183 [Glycine max]
CL1585Contig2	gi|351723437|ref|NP_001235999.1|	266.9	1e-70	MYB transcription factor MYB183 [Glycine max] >gi|110931724|gb|ABH02861.1| MYB transcription factor MYB183 [Glycine max]
CL1586Contig1	gi|358248710|ref|NP_001239927.1|	898.3	0	uncharacterized protein LOC100778295 [Glycine max] >gi|228485371|gb|ACQ44234.1| EDS5 [Glycine max]
CL1586Contig2	gi|358248710|ref|NP_001239927.1|	918.7	0	uncharacterized protein LOC100778295 [Glycine max] >gi|228485371|gb|ACQ44234.1| EDS5 [Glycine max]
CL1587Contig1	gi|356550356|ref|XP_003543553.1|	516.9	3e-145	PREDICTED: uncharacterized protein YMR315W-like [Glycine max]
CL1587Contig2	gi|356550356|ref|XP_003543553.1|	150.2	9e-36	PREDICTED: uncharacterized protein YMR315W-like [Glycine max]
CL1588Contig1	gi|356514348|ref|XP_003525868.1|	975.7	0	PREDICTED: LOW QUALITY PROTEIN: amino-acid acetyltransferase-like [Glycine max]
CL1588Contig2	gi|356540624|ref|XP_003538787.1|	1060.1	0	PREDICTED: amino-acid acetyltransferase-like [Glycine max]
CL1589Contig10	gi|356520209|ref|XP_003528756.1|	1310.8	0	PREDICTED: protein LHY [Glycine max]
CL1589Contig11	gi|356520209|ref|XP_003528756.1|	1310.8	0	PREDICTED: protein LHY [Glycine max]
CL1589Contig12	gi|356520209|ref|XP_003528756.1|	1310.8	0	PREDICTED: protein LHY [Glycine max]
CL1589Contig13	gi|356520209|ref|XP_003528756.1|	1310.8	0	PREDICTED: protein LHY [Glycine max]
CL1589Contig1	gi|351727647|ref|NP_001236400.1|	110.5	8e-24	MYB transcription factor MYB114 [Glycine max] >gi|158999370|gb|ABW87009.1| late elongated hypocotyl and circadian clock associated-1-like protein 2 [Glycine max]
CL1589Contig2	gi|356520209|ref|XP_003528756.1|	1310.8	0	PREDICTED: protein LHY [Glycine max]
CL1589Contig3	gi|356520209|ref|XP_003528756.1|	1310.8	0	PREDICTED: protein LHY [Glycine max]
CL1589Contig4	gi|356520209|ref|XP_003528756.1|	1310.8	0	PREDICTED: protein LHY [Glycine max]
CL1589Contig5	gi|356520209|ref|XP_003528756.1|	1310.8	0	PREDICTED: protein LHY [Glycine max]
CL1589Contig6	gi|356520209|ref|XP_003528756.1|	1310.8	0	PREDICTED: protein LHY [Glycine max]
CL1589Contig7	gi|356520209|ref|XP_003528756.1|	1310.8	0	PREDICTED: protein LHY [Glycine max]
CL1589Contig8	gi|356520209|ref|XP_003528756.1|	1310.8	0	PREDICTED: protein LHY [Glycine max]
CL1589Contig9	gi|356520209|ref|XP_003528756.1|	1310.8	0	PREDICTED: protein LHY [Glycine max]
CL159Contig1	gi|356550198|ref|XP_003543475.1|	375.2	5e-103	PREDICTED: cytokinin riboside 5&apos;-monophosphate phosphoribohydrolase LOG1-like [Glycine max]
CL159Contig2	gi|356542627|ref|XP_003539768.1|	445.7	6e-124	PREDICTED: cytokinin riboside 5&apos;-monophosphate phosphoribohydrolase LOG1-like [Glycine max]
CL159Contig3	gi|358248802|ref|NP_001240198.1|	431.4	1e-119	uncharacterized protein LOC100791145 [Glycine max]
CL159Contig4	gi|356537571|ref|XP_003537300.1|	228	4e-59	PREDICTED: cytokinin riboside 5&apos;-monophosphate phosphoribohydrolase LOG3-like [Glycine max]
CL1590Contig1	gi|449453523|ref|XP_004144506.1|	114.8	4e-25	PREDICTED: beta-adaptin-like protein C-like [Cucumis sativus] >gi|449493156|ref|XP_004159208.1| PREDICTED: beta-adaptin-like protein C-like [Cucumis sativus]
CL1590Contig2	gi|470125661|ref|XP_004298820.1|	118.6	2e-26	PREDICTED: beta-adaptin-like protein C-like [Fragaria vesca subsp. vesca]
CL1590Contig3	gi|356539170|ref|XP_003538073.1|	539.3	3e-152	PREDICTED: beta-adaptin-like protein C-like [Glycine max]
CL1590Contig4	gi|356543839|ref|XP_003540367.1|	1675.2	0	PREDICTED: beta-adaptin-like protein C-like isoform 1 [Glycine max]
CL1591Contig1	gi|356529595|ref|XP_003533375.1|	891.3	0	PREDICTED: putative glycosyltransferase 2-like isoform 1 [Glycine max] >gi|356529597|ref|XP_003533376.1| PREDICTED: putative glycosyltransferase 2-like isoform 2 [Glycine max] >gi|356529599|ref|XP_003533377.1| PREDICTED: putative glycosyltransferase 2-like isoform 3 [Glycine max]
CL1592Contig1	gi|388491002|gb|AFK33567.1|	202.6	2e-50	unknown [Lotus japonicus]
CL1592Contig2	gi|388491002|gb|AFK33567.1|	447.6	1e-124	unknown [Lotus japonicus]
CL1592Contig3	gi|388491002|gb|AFK33567.1|	202.6	3e-50	unknown [Lotus japonicus]
CL1593Contig1	gi|356548579|ref|XP_003542678.1|	233.4	9e-61	PREDICTED: SPX domain-containing protein 2-like [Glycine max]
CL1593Contig2	gi|124054717|gb|ABM89552.1|	501.5	1e-140	IDS4-like protein [Phaseolus vulgaris]
CL1594Contig1	gi|356572245|ref|XP_003554280.1|	894	0	PREDICTED: KH domain-containing protein At4g18375-like [Glycine max]
CL1594Contig2	gi|356572245|ref|XP_003554280.1|	959.9	0	PREDICTED: KH domain-containing protein At4g18375-like [Glycine max]
CL1594Contig3	gi|363808250|ref|NP_001242748.1|	371.7	3e-102	uncharacterized protein LOC100819415 [Glycine max]
CL1595Contig1	gi|353685493|gb|AER13170.1|	216.5	1e-55	Rpp4C2 [Phaseolus vulgaris]
CL1596Contig1	gi|356512217|ref|XP_003524817.1|	786.6	0	PREDICTED: methyltransferase-like protein 16-like [Glycine max]
CL1596Contig2	--	--	--	--
CL1596Contig3	gi|356512217|ref|XP_003524817.1|	786.6	0	PREDICTED: methyltransferase-like protein 16-like [Glycine max]
CL1596Contig4	gi|356512217|ref|XP_003524817.1|	786.6	0	PREDICTED: methyltransferase-like protein 16-like [Glycine max]
CL1597Contig1	gi|356520334|ref|XP_003528818.1|	1049.3	0	PREDICTED: BTB/POZ domain-containing protein POB1-like [Glycine max]
CL1598Contig1	gi|356506300|ref|XP_003521923.1|	380.6	1e-104	PREDICTED: U-box domain-containing protein 12-like [Glycine max]
CL1598Contig2	gi|356522654|ref|XP_003529961.1|	416.8	1e-115	PREDICTED: vacuolar protein 8-like [Glycine max]
CL1598Contig3	gi|356506300|ref|XP_003521923.1|	196.8	8e-50	PREDICTED: U-box domain-containing protein 12-like [Glycine max]
CL1598Contig4	gi|353685488|gb|AER13165.1|	1022.7	0	armadillo [Phaseolus vulgaris]
CL1599Contig1	gi|356499596|ref|XP_003518624.1|	489.2	5e-137	PREDICTED: superoxide dismutase [Fe], chloroplastic-like [Glycine max]
CL1599Contig2	gi|6840824|gb|AAF28773.1|AF077224_1	510.4	1e-143	iron-superoxide dismutase precursor [Vigna unguiculata]
CL1599Contig3	gi|356499596|ref|XP_003518624.1|	528.5	1e-148	PREDICTED: superoxide dismutase [Fe], chloroplastic-like [Glycine max]
CL16Contig1	gi|356522916|ref|XP_003530088.1|	391	1e-107	PREDICTED: LOW QUALITY PROTEIN: multidrug and toxin extrusion protein 2-like [Glycine max]
CL160Contig1	gi|356530153|ref|XP_003533648.1|	726.9	0	PREDICTED: uncharacterized transporter YBR287W-like [Glycine max]
CL160Contig2	gi|356530153|ref|XP_003533648.1|	726.9	0	PREDICTED: uncharacterized transporter YBR287W-like [Glycine max]
CL1600Contig1	gi|356535991|ref|XP_003536524.1|	471.1	7e-132	PREDICTED: type I inositol-1,4,5-trisphosphate 5-phosphatase CVP2-like [Glycine max]
CL1601Contig1	gi|356535770|ref|XP_003536416.1|	835.9	0	PREDICTED: polypyrimidine tract-binding protein homolog 3-like [Glycine max]
CL1601Contig2	gi|356535770|ref|XP_003536416.1|	835.9	0	PREDICTED: polypyrimidine tract-binding protein homolog 3-like [Glycine max]
CL1601Contig3	gi|356559629|ref|XP_003548101.1|	848.2	0	PREDICTED: polypyrimidine tract-binding protein homolog 3-like [Glycine max]
CL1601Contig4	gi|356535770|ref|XP_003536416.1|	835.9	0	PREDICTED: polypyrimidine tract-binding protein homolog 3-like [Glycine max]
CL1601Contig5	gi|356559629|ref|XP_003548101.1|	848.2	0	PREDICTED: polypyrimidine tract-binding protein homolog 3-like [Glycine max]
CL1601Contig6	gi|356535770|ref|XP_003536416.1|	835.9	0	PREDICTED: polypyrimidine tract-binding protein homolog 3-like [Glycine max]
CL1601Contig7	gi|356559629|ref|XP_003548101.1|	848.2	0	PREDICTED: polypyrimidine tract-binding protein homolog 3-like [Glycine max]
CL1601Contig8	gi|356559629|ref|XP_003548101.1|	848.2	0	PREDICTED: polypyrimidine tract-binding protein homolog 3-like [Glycine max]
CL1602Contig1	gi|356550076|ref|XP_003543416.1|	1171	0	PREDICTED: BEL1-like homeodomain protein 1-like [Glycine max]
CL1602Contig2	gi|356500591|ref|XP_003519115.1|	1082	0	PREDICTED: BEL1-like homeodomain protein 1-like isoform 1 [Glycine max] >gi|356500593|ref|XP_003519116.1| PREDICTED: BEL1-like homeodomain protein 1-like isoform 2 [Glycine max]
CL1602Contig3	gi|356572621|ref|XP_003554466.1|	1256.1	0	PREDICTED: BEL1-like homeodomain protein 1-like [Glycine max]
CL1603Contig1	gi|356518559|ref|XP_003527946.1|	820.8	0	PREDICTED: uncharacterized protein LOC100791337 [Glycine max]
CL1603Contig2	gi|356564312|ref|XP_003550399.1|	188.3	3e-47	PREDICTED: proteasome-activating nucleotidase-like [Glycine max]
CL1603Contig3	gi|224062083|ref|XP_002300746.1|	152.5	1e-36	predicted protein [Populus trichocarpa] >gi|222842472|gb|EEE80019.1| predicted protein [Populus trichocarpa]
CL1603Contig4	gi|356564312|ref|XP_003550399.1|	118.6	3e-26	PREDICTED: proteasome-activating nucleotidase-like [Glycine max]
CL1604Contig1	gi|356556674|ref|XP_003546648.1|	441.8	8e-123	PREDICTED: myb family transcription factor APL-like [Glycine max]
CL1604Contig2	gi|356557050|ref|XP_003546831.1|	675.2	0	PREDICTED: myb family transcription factor APL-like [Glycine max]
CL1605Contig1	gi|356507799|ref|XP_003522651.1|	306.2	4e-82	PREDICTED: uncharacterized protein LOC100780624 [Glycine max]
CL1605Contig2	gi|356538447|ref|XP_003537715.1|	216.5	1e-55	PREDICTED: uncharacterized protein LOC547973 [Glycine max]
CL1606Contig1	gi|319759254|gb|ADV71363.1|	774.2	0	glycosyltransferase GT03H24 [Pueraria montana var. lobata]
CL1606Contig2	gi|319759254|gb|ADV71363.1|	774.2	0	glycosyltransferase GT03H24 [Pueraria montana var. lobata]
CL1607Contig1	gi|356513411|ref|XP_003525407.1|	197.2	2e-142	PREDICTED: uncharacterized protein LOC100801905 [Glycine max]
CL1607Contig2	gi|356513411|ref|XP_003525407.1|	238.4	2e-143	PREDICTED: uncharacterized protein LOC100801905 [Glycine max]
CL1607Contig3	gi|356513411|ref|XP_003525407.1|	107.8	1e-139	PREDICTED: uncharacterized protein LOC100801905 [Glycine max]
CL1607Contig4	gi|356513411|ref|XP_003525407.1|	520.4	2e-146	PREDICTED: uncharacterized protein LOC100801905 [Glycine max]
CL1608Contig1	gi|351723853|ref|NP_001238061.1|	634	2e-180	NAC domain protein [Glycine max] >gi|187940281|gb|ACD39371.1| NAC domain protein [Glycine max]
[truncated: 45,901 more rows]
