# Supplementary material for: De novo transcriptomic analysis of cowpea (Vigna unguiculata L. Walp.) for genic SSR marker development
Source: BMC Genet. 2017 Jul 11;18:65. doi: 10.1186/s12863-017-0531-5 (PMC5504845; doi:10.1186/s12863-017-0531-5)
Supplement: Supplementary file 3 — A list of 5560 cowpea genic SSR primers developed in this study. (XLS 764 kb) [file 12863_2017_531_MOESM3_ESM.xls]

## Sheet: Sheet1
Additional file 3: A list of 5,560 cowpea genic SSR primers developed in this study
Locus	SSR Motif	Forward primer(5'-3')	Reverse primer (5'-3')	Tm (°C)	Product size (bp)
CL1040Contig1	ATATATATATAT	AGACTCATCAATGGCAGAAGAAG	TGTTGAGTGGAAACCAGAAGATT	60	113
CL1040Contig1	ATATATATATAT	AGACTCATCAATGGCAGAAGAAG	TTGTTGAGTGGAAACCAGAAGAT	60	114
CL1040Contig1	ATATATATATAT	AGACTCATCAATGGCAGAAGAAG	ATTGTTGAGTGGAAACCAGAAGA	60	115
CL1040Contig1	ATATATATATAT	AGACTCATCAATGGCAGAAGAAG	AAATTGTTGAGTGGAAACCAGAA	60	117
CL1059Contig1	CGACGACGACGACGA	TGTCCTTCCTTTGAAACAACCTA	GTCAAAATCATGGGAGGAGAAAC	61	149
CL1059Contig1	CGACGACGACGACGA	CTATTCCCTTCCTCTCGTAGCTC	GTCAAAATCATGGGAGGAGAAAC	60	129
CL1059Contig1	CGACGACGACGACGA	TTGAAACAACCTATTCCCTTCCT	GTCAAAATCATGGGAGGAGAAAC	61	139
CL1059Contig1	CGACGACGACGACGA	TCCTTTGAAACAACCTATTCCCT	GTCAAAATCATGGGAGGAGAAAC	61	143
CL1059Contig1	CGACGACGACGACGA	CCTTTGAAACAACCTATTCCCTT	GTCAAAATCATGGGAGGAGAAAC	60	142
CL1078Contig2	TTTCTTTCTTTCTTTCTTTC	TGAAGGCACTGCTCAAGTCTAAT	CACATAAAACCAAGTTTCCAACC	60	159
CL1078Contig2	TTTCTTTCTTTCTTTCTTTC	GAAGGCACTGCTCAAGTCTAATC	CACATAAAACCAAGTTTCCAACC	60	158
CL1078Contig2	TTTCTTTCTTTCTTTCTTTC	TGAAGGCACTGCTCAAGTCTAAT	CCAAGTTTCCAACCTAAAGAACA	60	150
CL1078Contig2	TTTCTTTCTTTCTTTCTTTC	GAAGGCACTGCTCAAGTCTAATC	CCAAGTTTCCAACCTAAAGAACA	60	149
CL1119Contig1	ACAACAACAACAACA	TTTGTTCACCGCATAAATCTTCT	GAAGTAGTTGAAGAACGGTGTGG	60	144
CL1119Contig1	ACAACAACAACAACA	TTTTTGTTCACCGCATAAATCTT	GAAGTAGTTGAAGAACGGTGTGG	60	146
CL1119Contig1	ACAACAACAACAACA	TTTTTGTTCACCGCATAAATCTT	TTACAAGAACGTTTCTTTGGAGC	60	98
CL1119Contig1	ACAACAACAACAACA	ATCTTCTAACGCTCCTTCTCACC	GAAGTAGTTGAAGAACGGTGTGG	60	128
CL1119Contig1	ACAACAACAACAACA	TTTGTTCACCGCATAAATCTTCT	CGAGAAGTAGTTGAAGAACGGTG	60	147
CL1195Contig6	CAGCAGCAGCAGCAG	GAGGAGAGTCTCAAATGCTTCAA	TGACAATGAAAGATCACTTCCAA	60	113
CL1195Contig6	CAGCAGCAGCAGCAG	GGAGAGTCTCAAATGCTTCAAAA	TGACAATGAAAGATCACTTCCAA	60	111
CL1195Contig6	CAGCAGCAGCAGCAG	GAGGAGAGTCTCAAATGCTTCAA	ATGAAAGATCACTTCCAATACGG	60	108
CL1195Contig6	CAGCAGCAGCAGCAG	AATGCAAAGATATGGTCCCTACA	TGACAATGAAAGATCACTTCCAA	60	145
CL1195Contig6	CAGCAGCAGCAGCAG	CCAGTGAAATGCAAAGATATGGT	TGACAATGAAAGATCACTTCCAA	60	152
CL1211Contig4	ATGATGATGATGATGATGATG	GGGATAAAAATACACCCTTGACA	TCTGTCTACAGGTCCCTCTCTTG	60	158
CL1211Contig4	ATGATGATGATGATGATGATG	GGGATAAAAATACACCCTTGACA	CTACAGGTCCCTCTCTTGGAGTT	60	153
CL1211Contig4	ATGATGATGATGATGATGATG	AGGGATAAAAATACACCCTTGACA	TCTGTCTACAGGTCCCTCTCTTG	60	159
CL1211Contig4	ATGATGATGATGATGATGATG	AGGGATAAAAATACACCCTTGACA	CTACAGGTCCCTCTCTTGGAGTT	60	154
CL1211Contig4	ATGATGATGATGATGATGATG	GGGATAAAAATACACCCTTGACA	TCTACAGGTCCCTCTCTTGGAGT	60	154
CL1212Contig1	TCTCTCTCTCTCTC	AAGCCAAATTGTGTTTCCAAGT	GGTCACAACAACGAGTCACACTA	60	96
CL1212Contig1	TCTCTCTCTCTCTC	AGCCAAATTGTGTTTCCAAGTC	GGTCACAACAACGAGTCACACTA	60	95
CL1212Contig1	TCTCTCTCTCTCTC	AAGCCAAATTGTGTTTCCAAGTC	GGTCACAACAACGAGTCACACTA	61	96
CL1212Contig1	TCTCTCTCTCTCTC	GAAGCCAAATTGTGTTTCCAAGT	GGTCACAACAACGAGTCACACTA	61	97
CL1212Contig1	TCTCTCTCTCTCTC	GAAGCCAAATTGTGTTTCCAAG	GGTCACAACAACGAGTCACACTA	60	97
CL1213Contig1	TTGTTGTTGTTGTTG	AAGAGACGGTGATAGTGAGGATG	GATGATAACAACAACACTGGGGT	60	152
CL1213Contig1	TTGTTGTTGTTGTTG	CAAGAGACGGTGATAGTGAGGAT	GATGATAACAACAACACTGGGGT	60	153
CL1213Contig1	TTGTTGTTGTTGTTG	AAGAGACGGTGATAGTGAGGATG	GATAACAACAACACTGGGGTAGG	60	149
CL1213Contig1	TTGTTGTTGTTGTTG	CAAGAGACGGTGATAGTGAGGAT	GATAACAACAACACTGGGGTAGG	60	150
CL1213Contig1	TTGTTGTTGTTGTTG	AAGAGACGGTGATAGTGAGGATG	CACTGGGGTAGGGTACTATTTCA	59	138
CL1213Contig1	GTTGTTGTTGTTGTT	TCCATGAAATAGTACCCTACCCC	CAAACTGTCTCTTCATTCCCAAC	60	124
CL1213Contig1	GTTGTTGTTGTTGTT	TCCATGAAATAGTACCCTACCCC	ACAAACTGTCTCTTCATTCCCAA	60	125
CL1213Contig1	GTTGTTGTTGTTGTT	CCTACCCCAGTGTTGTTGTTATC	CAAACTGTCTCTTCATTCCCAAC	60	109
CL1213Contig1	GTTGTTGTTGTTGTT	CCTACCCCAGTGTTGTTGTTATC	ACAAACTGTCTCTTCATTCCCAA	60	110
CL1213Contig1	GTTGTTGTTGTTGTT	TCCATGAAATAGTACCCTACCCC	CTGCAGTAACAGTGGAACTCCTT	60	102
CL1213Contig2	AGAAGAAGAAGAAGA	CAAGAGACGGTGATAGTGAGGAT	CACATTAACCACAACACCAACAC	60	159
CL1213Contig2	AGAAGAAGAAGAAGA	AAGAGACGGTGATAGTGAGGATG	AACACCAACACCTCTGAGTTAGG	60	146
CL1213Contig2	AGAAGAAGAAGAAGA	CAAGAGACGGTGATAGTGAGGAT	AACACCAACACCTCTGAGTTAGG	60	147
CL1213Contig2	AGAAGAAGAAGAAGA	AAGAGACGGTGATAGTGAGGATG	GTATTTCATGGAGATCCACAACC	60	123
CL1213Contig2	AGAAGAAGAAGAAGA	AAGAGACGGTGATAGTGAGGATG	GGTATTTCATGGAGATCCACAAC	60	124
CL1223Contig2	TATATATATATA	AAGATAGATTGGGGCACGTATTT	AAGAACATGGTGGAGAAAGACAA	60	138
CL1223Contig2	TATATATATATA	AAGATAGATTGGGGCACGTATTT	AAAGAACATGGTGGAGAAAGACA	60	139
CL1223Contig2	TATATATATATA	TGAAATTAAGATAGATTGGGGCA	AAGAACATGGTGGAGAAAGACAA	60	145
CL1223Contig2	TATATATATATA	TGAAATTAAGATAGATTGGGGCA	AAAGAACATGGTGGAGAAAGACA	60	146
CL1223Contig2	TATATATATATA	AAGATAGATTGGGGCACGTATTT	AGAACATGGTGGAGAAAGACAAG	60	137
CL1242Contig2	CCGCCGCCGCCGCCG	GTGACGGTTTCCGCCTCT	CACTTTCATCAAGCAACCCTAAC	61	160
CL1242Contig2	CCGCCGCCGCCGCCG	GTGACGGTTTCCGCCTCT	CTTTCATCAAGCAACCCTAACTC	60	158
CL1242Contig2	CCGCCGCCGCCGCCG	CCTCTGCGAAGGGCAAAG	CACTTTCATCAAGCAACCCTAAC	61	147
CL1242Contig2	CCGCCGCCGCCGCCG	CCTCTGCGAAGGGCAAAG	ACACTTTCATCAAGCAACCCTAA	61	148
CL1242Contig2	CCGCCGCCGCCGCCG	CCTCTGCGAAGGGCAAAG	CTCTGCATCACACTTTCATCAAG	61	157
CL1265Contig2	TCTCTCTCTCTCTCTC	CTCGAGAAGAAGCAAGAACTCTG	ATGTTGTTGTTGCTCTGACTCCT	60	114
CL1265Contig2	TCTCTCTCTCTCTCTC	ACTCCTCTACGATCCTTCCACTC	ATGTTGTTGTTGCTCTGACTCCT	60	157
CL1265Contig2	TCTCTCTCTCTCTCTC	TCGAGAAGAAGCAAGAACTCTGT	ATGTTGTTGTTGCTCTGACTCCT	60	113
CL1265Contig2	TCTCTCTCTCTCTCTC	AACTCCTCTACGATCCTTCCACT	ATGTTGTTGTTGCTCTGACTCCT	60	158
CL1265Contig2	TCTCTCTCTCTCTCTC	CTCGAGAAGAAGCAAGAACTCTG	AATGTTGTTGTTGCTCTGACTCC	60	115
CL1274Contig1	TATATATATATATATA	AGCAAAAGCTTGTGGACTAAAAA	GTTCAAATACCCAAGGGAAGAAC	60	153
CL1274Contig1	TATATATATATATATA	AAGCAAAAGCTTGTGGACTAAAA	GTTCAAATACCCAAGGGAAGAAC	60	154
CL1274Contig1	TATATATATATATATA	AAAGCAAAAGCTTGTGGACTAAA	GTTCAAATACCCAAGGGAAGAAC	60	155
CL1274Contig1	TATATATATATATATA	AGCAAAAGCTTGTGGACTAAAAA	TTCAAATACCCAAGGGAAGAACT	60	152
CL1274Contig1	TATATATATATATATA	AGCAAAAGCTTGTGGACTAAAAA	AGTTCAAATACCCAAGGGAAGAA	60	154
CL127Contig8	AGAGAGAGAGAG	GACTGAAAAGCTTGGTGAATGTC	TTGTAAAGCATTCTTCGCTTCTC	60	122
CL127Contig8	AGAGAGAGAGAG	GACTGAAAAGCTTGGTGAATGTC	TTTTGTAAAGCATTCTTCGCTTC	60	124
CL127Contig8	AGAGAGAGAGAG	ATCAGAATTCGCATTTCCTTCTT	TTGTAAAGCATTCTTCGCTTCTC	60	156
CL1297Contig2	CTACTACTACTACTA	ATGGCACATTGCTTTTCAGTTAT	TAGATAAAAGGCAAACAGGTGGA	60	132
CL1297Contig2	CTACTACTACTACTA	ATATGGCACATTGCTTTTCAGTT	TAGATAAAAGGCAAACAGGTGGA	60	134
CL1297Contig2	CTACTACTACTACTA	AATATGGCACATTGCTTTTCAGT	TAGATAAAAGGCAAACAGGTGGA	60	135
CL1297Contig2	CTACTACTACTACTA	ATGGCACATTGCTTTTCAGTTAT	CAAACAGGTGGAGAAATCAACTC	60	121
CL1297Contig2	CTACTACTACTACTA	ATATGGCACATTGCTTTTCAGTT	CAAACAGGTGGAGAAATCAACTC	60	123
CL1314Contig1	TGTGTGTGTGTGTG	CGACGTCGTGTTATGATCTAGTG	CCATTGCCTTCAAACAAAAATTA	60	86
CL1314Contig1	TGTGTGTGTGTGTG	GAGTAGAAAATGGAAATGGCAGA	CCATTGCCTTCAAACAAAAATTA	60	157
CL1314Contig1	TGTGTGTGTGTGTG	TAGAAAATGGAAATGGCAGAGTG	CCATTGCCTTCAAACAAAAATTA	60	154
CL1314Contig1	TGTGTGTGTGTGTG	GGACCAATCTCAGCACTTAATGA	CCATTGCCTTCAAACAAAAATTA	60	115
CL1314Contig1	TGTGTGTGTGTGTG	CGACGTCGTGTTATGATCTAGTG	ATGGAGAAAGAGTTGGAACAATG	60	143
CL1314Contig1	TTTTTTTTTTT	CGACGTCGTGTTATGATCTAGTG	CCATTGCCTTCAAACAAAAATTA	60	86
CL1314Contig1	TTTTTTTTTTT	GAGTAGAAAATGGAAATGGCAGA	CCATTGCCTTCAAACAAAAATTA	60	157
CL1314Contig1	TTTTTTTTTTT	TAGAAAATGGAAATGGCAGAGTG	CCATTGCCTTCAAACAAAAATTA	60	154
CL1314Contig1	TTTTTTTTTTT	GGACCAATCTCAGCACTTAATGA	CCATTGCCTTCAAACAAAAATTA	60	115
CL1314Contig1	TTTTTTTTTTT	CGACGTCGTGTTATGATCTAGTG	ATGGAGAAAGAGTTGGAACAATG	60	143
CL1314Contig1	AATGGAATGGAATGG	CGACGTCGTGTTATGATCTAGTG	ATGGAGAAAGAGTTGGAACAATG	60	143
CL1314Contig1	AATGGAATGGAATGG	CGACGTCGTGTTATGATCTAGTG	GAGAAAGAGTTGGAACAATGGG	60	140
CL1314Contig1	AATGGAATGGAATGG	CGACGTCGTGTTATGATCTAGTG	GGAGAAAGAGTTGGAACAATGG	60	141
CL1404Contig2	CTTCTTCTTCTTCTT	ACCCTAACCCCATCTCCTAATTT	AATCTCGAAAACCTCGATATTCC	60	140
CL1404Contig2	CTTCTTCTTCTTCTT	AAACCCTAACCCCATCTCCTAAT	AATCTCGAAAACCTCGATATTCC	60	142
CL1404Contig2	CTTCTTCTTCTTCTT	AACCCCATCTCCTAATTTTTCAC	AATCTCGAAAACCTCGATATTCC	60	135
CL1404Contig2	CTTCTTCTTCTTCTT	ACCCCATCTCCTAATTTTTCACT	AATCTCGAAAACCTCGATATTCC	60	134
CL1404Contig2	CTTCTTCTTCTTCTT	CCCTAACCCCATCTCCTAATTTT	AATCTCGAAAACCTCGATATTCC	60	139
CL1405Contig1	GAGGAGGAGGAGGAG	TTGCGTTTTATGTTGTCATGTTC	TCAAACTCTTCATCCTTGAGAGC	60	118
CL1405Contig1	GAGGAGGAGGAGGAG	TTGCGTTTTATGTTGTCATGTTC	GCTCAAACTCTTCATCCTTGAGA	60	120
CL1405Contig1	GAGGAGGAGGAGGAG	TTGCGTTTTATGTTGTCATGTTC	TTCAAAGCTCAAACTCTTCATCC	60	126
CL1405Contig1	GAGGAGGAGGAGGAG	TGCGTTTTATGTTGTCATGTTCT	TCAAACTCTTCATCCTTGAGAGC	60	117
CL1405Contig1	GAGGAGGAGGAGGAG	TGCGTTTTATGTTGTCATGTTCT	GCTCAAACTCTTCATCCTTGAGA	60	119
CL1439Contig3	CTTCTTCTTCTTCTT	ACATCAACAATGTCAACGACAAG	AAGCAGAAGAAATTGTGTTAGCG	60	159
CL1439Contig3	CTTCTTCTTCTTCTT	CAAGGCCAAAGCATGTTATATTC	AAGCAGAAGAAATTGTGTTAGCG	60	133
CL1439Contig3	CTTCTTCTTCTTCTT	AGGCCAAAGCATGTTATATTCCT	AAGCAGAAGAAATTGTGTTAGCG	60	131
CL1439Contig3	CTTCTTCTTCTTCTT	ACATCAACAATGTCAACGACAAG	GCTTCTGCATCATGGTATCTTCT	60	108
CL1439Contig3	CTTCTTCTTCTTCTT	ACAACATCAACAATGTCAACGAC	GCAGAAGAAATTGTGTTAGCGTT	60	160
CL1448Contig4	GATGAAGATGAAGATGAA	AAGGTGAAGGTTTTCAAGGTCAT	CTCTGTCTGGTTCTTCCTCTTCA	60	154
CL1448Contig4	GATGAAGATGAAGATGAA	CCTGGAGTAAAGGTGAAGGTTTT	TCTGGTTCTTCCTCTTCATCATC	60	158
CL1448Contig4	GATGAAGATGAAGATGAA	AAGGTGAAGGTTTTCAAGGTCAT	AACTCCTCTGTCTGGTTCTTCCT	60	159
CL1448Contig4	GATGAAGATGAAGATGAA	AAGGTGAAGGTTTTCAAGGTCAT	ACTCCTCTGTCTGGTTCTTCCTC	60	158
CL1448Contig4	GATGAAGATGAAGATGAA	AAGGTGAAGGTTTTCAAGGTCAT	TCTGGTTCTTCCTCTTCATCATC	60	149
CL1448Contig4	GATGATGATGATGATGAT	AAGGTGAAGGTTTTCAAGGTCAT	AACTCCTCTGTCTGGTTCTTCCT	60	159
CL1448Contig4	GATGATGATGATGATGAT	GATGAAGATGAAGATGAAGGCAG	TCAGGAATAACTCCTCTGTCTGG	60	89
CL1448Contig4	GATGATGATGATGATGAT	AAGGTGAAGGTTTTCAAGGTCAT	ACTCCTCTGTCTGGTTCTTCCTC	60	158
CL1448Contig4	GATGATGATGATGATGAT	GATGAAGATGAAGATGAAGGCAG	CTGTTGGTCACTACCTCAGGAAT	60	104
CL1448Contig4	GATGATGATGATGATGAT	ATGATGAAGATGAAGATGAAGGC	TCAGGAATAACTCCTCTGTCTGG	60	91
CL1454Contig4	GGCTGTGGCTGTGGCTGTGGCTGT	CGGTTGAGAAACTTGAGGAGTAG	CTTTTGGGTCAGTGTTTGTTGTT	60	160
CL1454Contig4	GGCTGTGGCTGTGGCTGTGGCTGT	ACTTGAGGAGTAGCTTGAGCTTG	ATCTTTTGGGTCAGTGTTTGTTG	60	152
CL1454Contig4	GGCTGTGGCTGTGGCTGTGGCTGT	ACTTGAGGAGTAGCTTGAGCTTG	CTTTTGGGTCAGTGTTTGTTGTT	60	150
CL1454Contig4	GGCTGTGGCTGTGGCTGTGGCTGT	TGGCTGGCTTTGTTACTACTGTT	GTAGTCATTTCTGCAGTTGCTTG	60	151
CL1454Contig4	GGCTGTGGCTGTGGCTGTGGCTGT	GTGGCTGGCTTTGTTACTACTGT	GTAGTCATTTCTGCAGTTGCTTG	59	152
CL1454Contig5	GGCTGTGGCTGTGGCTGTGGCTGT	TGGCTGGCTTTGTTACTACTGTT	CCGGAATTCTCTTCTGGATTAAC	60	152
CL1454Contig5	GGCTGTGGCTGTGGCTGTGGCTGT	TGGCTGGCTTTGTTACTACTGTT	CTGGATTAACGAAGAGTGTGAGC	60	139
CL1454Contig5	GGCTGTGGCTGTGGCTGTGGCTGT	GTGGCTGGCTTTGTTACTACTGT	CCGGAATTCTCTTCTGGATTAAC	60	153
CL1454Contig5	GGCTGTGGCTGTGGCTGTGGCTGT	GTGGCTGGCTTTGTTACTACTGT	CTGGATTAACGAAGAGTGTGAGC	60	140
CL1454Contig5	GGCTGTGGCTGTGGCTGTGGCTGT	CGGTTGAGAAACTTGAGGAGTAG	CCGGAATTCTCTTCTGGATTAAC	60	126
CL146Contig4	CTGCTGCTGCTGCTG	AGAATTTTGTGGTGCTGTCTCAT	AACCCATGGACTTTTCTTCAAAT	60	101
CL146Contig4	CTGCTGCTGCTGCTG	GCGAACTTAGTATTTTCCCCAAG	AACCCATGGACTTTTCTTCAAAT	60	122
CL146Contig4	CTGCTGCTGCTGCTG	GAATTTTGTGGTGCTGTCTCATT	AACCCATGGACTTTTCTTCAAAT	60	100
CL146Contig4	CTGCTGCTGCTGCTG	GAAGGGCGAACTTAGTATTTTCC	AACCCATGGACTTTTCTTCAAAT	60	127
CL146Contig4	CTGCTGCTGCTGCTG	AGTTGGTATTACGGGTTTTCCAG	AACCCATGGACTTTTCTTCAAAT	60	160
CL1475Contig1	AGAGAGAGAGAGAGAGAGAG	TTTTGGATTGATGGAAGAAGAAG	TTCCTGTGTTAGGGTTTCACAAT	60	158
CL1475Contig1	AGAGAGAGAGAGAGAGAGAG	GATTTGAGTTTTGGATTGATGGA	TCACAATTTGGGACACACTCTTA	60	150
CL1475Contig1	AGAGAGAGAGAGAGAGAGAG	TTTTGGATTGATGGAAGAAGAAG	GTTCCTGTGTTAGGGTTTCACAA	60	159
CL1475Contig1	AGAGAGAGAGAGAGAGAGAG	GTTTTGGATTGATGGAAGAAGAA	TTCCTGTGTTAGGGTTTCACAAT	60	159
CL1475Contig1	AGAGAGAGAGAGAGAGAGAG	ATTTGAGTTTTGGATTGATGGAA	TCACAATTTGGGACACACTCTTA	60	149
CL1479Contig2	CTCCTCCTCCTCCTC	TGTGTGATCATGCAACTGTCATA	CTGCGCTCTTCACACTTTTTAAT	60	118
CL1479Contig2	CTCCTCCTCCTCCTC	TGTGTGATCATGCAACTGTCATA	TATGATCTAAACTTCCTGCGCTC	60	133
CL1479Contig2	CTCCTCCTCCTCCTC	TGTGTGATCATGCAACTGTCATA	TTATGATCTAAACTTCCTGCGCT	60	134
CL1479Contig2	CTCCTCCTCCTCCTC	TGTGTGATCATGCAACTGTCATA	ATGATCTAAACTTCCTGCGCTCT	60	132
CL1479Contig2	CTCCTCCTCCTCCTC	TGTGTGATCATGCAACTGTCATA	GATCTAAACTTCCTGCGCTCTTC	60	130
CL1490Contig1	TCTTCTTCTTCTTCT	CCACTTCCTTCATACATCTGTCA	TAGAATTTGATCTTTCCGAAGCA	60	145
CL1490Contig1	TCTTCTTCTTCTTCT	CCAAGCACAAGGTAGAGAAGAAT	TCTGCTGACACCAGTGACTTAGA	60	118
CL1490Contig1	TCTTCTTCTTCTTCT	TACATCTGTCATGATCCAAAAGG	TCTGCTGACACCAGTGACTTAGA	60	152
CL1490Contig1	TCTTCTTCTTCTTCT	CCAAGCACAAGGTAGAGAAGAAT	TAGAATTTGATCTTTCCGAAGCA	60	99
CL1490Contig1	TCTTCTTCTTCTTCT	TACATCTGTCATGATCCAAAAGG	TAGAATTTGATCTTTCCGAAGCA	60	133
CL150Contig2	GCACGAGCACGAGCACGAGCACGA	AGCAGAGATGAAGAAAACGATGT	CTTTTCATGACATTCGACCTCAC	60	156
CL150Contig2	GCACGAGCACGAGCACGAGCACGA	AGCAGAGATGAAGAAAACGATGT	TTTTCATGACATTCGACCTCAC	60	155
CL150Contig2	GCACGAGCACGAGCACGAGCACGA	AGCAGAGATGAAGAAAACGATGT	CTTTTCATGACATTCGACCTCA	60	156
CL150Contig2	GCACGAGCACGAGCACGAGCACGA	AGCAGAGATGAAGAAAACGATGT	AGCTTTTCATGACATTCGACCT	60	158
CL150Contig2	GCACGAGCACGAGCACGAGCACGA	GCAGTAGCAGTAGTAGCAGAGCA	CTTTTCATGACATTCGACCTCAC	60	118
CL1515Contig1	GTTGTTGTTGTTGTT	TGCAATGAATGTCATTTTTCAAT	GTTTCATACTCACCACCACCAAT	60	119
CL1515Contig1	GTTGTTGTTGTTGTT	ATGCAATGAATGTCATTTTTCAA	GTTTCATACTCACCACCACCAAT	60	120
CL1515Contig1	GTTGTTGTTGTTGTT	TGCAATGAATGTCATTTTTCAAT	TCATGTTTCATACTCACCACCAC	60	123
CL1515Contig1	GTTGTTGTTGTTGTT	TGCAATGAATGTCATTTTTCAAT	GTCATGTTTCATACTCACCACCA	60	124
CL1515Contig1	GTTGTTGTTGTTGTT	TGCAATGAATGTCATTTTTCAAT	TGTCATGTTTCATACTCACCACC	60	125
CL1530Contig1	GCAGCAGCAGCAGCA	ATTAAGCGATCCCTTTTAGCAAC	AGCTAAGCATGCTATTGGGTACA	60	156
CL1530Contig1	GCAGCAGCAGCAGCA	TCCGCTTTTTCAACATCATTATT	AGCTAAGCATGCTATTGGGTACA	60	120
CL1530Contig1	GCAGCAGCAGCAGCA	TCCGCTTTTTCAACATCATTATT	TGACAGTGTTTGGTGCTTATCTG	60	145
CL1530Contig1	GCAGCAGCAGCAGCA	ATTAAGCGATCCCTTTTAGCAAC	GCTAAGCATGCTATTGGGTACAT	60	155
CL1530Contig1	GCAGCAGCAGCAGCA	ATTAAGCGATCCCTTTTAGCAAC	GCATGCTATTGGGTACATATTGG	60	150
CL1535Contig1	GAGAGAGAGAGA	ACTCAGAGTGCTAGACAACGCTC	TGATTCTCAATGAACTTCTTCGC	61	143
CL1535Contig1	GAGAGAGAGAGA	ACTCAGAGTGCTAGACAACGCTC	ATTCTCAATGAACTTCTTCGCC	60	141
CL1535Contig1	GAGAGAGAGAGA	ACTCAGAGTGCTAGACAACGCTC	GATTCTCAATGAACTTCTTCGCC	61	142
CL1535Contig1	GAGAGAGAGAGA	ACTCAGAGTGCTAGACAACGCTC	TGAGCCCTATAATGATTCTCAATG	60	155
CL1535Contig1	GAGAGAGAGAGA	AGAGTGCTAGACAACGCTCACAG	TGATTCTCAATGAACTTCTTCGC	61	139
CL1591Contig1	ATCATCATCATCATCATC	ACAAAATCCAGGAAGAACAGACA	CAATACTCTGCTTTGTAGCTGCC	60	155
CL1591Contig1	ATCATCATCATCATCATC	ACAAAATCCAGGAAGAACAGACA	TGCCACAATACTCTGCTTTGTAG	60	160
CL1591Contig1	ATCATCATCATCATCATC	CAAAATCCAGGAAGAACAGACAT	CAATACTCTGCTTTGTAGCTGCC	60	154
CL1591Contig1	ATCATCATCATCATCATC	CAACAAAATCCAGGAAGAACAGA	CAATACTCTGCTTTGTAGCTGCC	60	157
CL1591Contig1	ATCATCATCATCATCATC	CAAAATCCAGGAAGAACAGACAT	TGCCACAATACTCTGCTTTGTAG	59	159
CL1593Contig2	GTTGAAGTTGAAGTTGAAGTTGAA	ACTCTTTAGGCATCACCAGATCA	TTGTGAAGGAGTGTGAAACAATG	60	150
CL1593Contig2	GTTGAAGTTGAAGTTGAAGTTGAA	CTCTTTAGGCATCACCAGATCAT	TTGTGAAGGAGTGTGAAACAATG	60	149
CL1593Contig2	GTTGAAGTTGAAGTTGAAGTTGAA	GCTGCTAACTCTTTAGGCATCAC	TTGTGAAGGAGTGTGAAACAATG	60	157
CL1593Contig2	GTTGAAGTTGAAGTTGAAGTTGAA	GCTAACTCTTTAGGCATCACCAG	TTGTGAAGGAGTGTGAAACAATG	60	154
CL1593Contig2	GTTGAAGTTGAAGTTGAAGTTGAA	CTGCTAACTCTTTAGGCATCACC	TTGTGAAGGAGTGTGAAACAATG	60	156
CL1630Contig1	TCATCATCATCATCA	TCATCGCGTAATTCCTTTGTAGT	GAACTGGGGGTTCTCTTCTTCTA	60	136
CL1630Contig1	TCATCATCATCATCA	AATGTTGCTGCTTCTTCATCTTC	GAACTGGGGGTTCTCTTCTTCTA	60	94
CL1630Contig1	TCATCATCATCATCA	TGCTGCTTCTTCATCTTCTTCTT	GAACTGGGGGTTCTCTTCTTCTA	60	89
CL1630Contig1	TCATCATCATCATCA	TTGCTGCTTCTTCATCTTCTTCT	GAACTGGGGGTTCTCTTCTTCTA	60	90
CL1630Contig1	TCATCATCATCATCA	TCATCGCGTAATTCCTTTGTAGT	GGGATAGGGTGAGAGATCAGAAC	60	155
CL1636Contig1	TCACTCACTCACTCACTCACTCAC	GAAGGGAAACGAAGATGAAGAAT	ATTGGAATGAATCGAAGGTTCC	61	103
CL1636Contig1	TCACTCACTCACTCACTCACTCAC	AGAACAGAAATGGAGAAGAAGGG	ATTGGAATGAATCGAAGGTTCC	61	120
CL1636Contig1	TCACTCACTCACTCACTCACTCAC	ACAGAAATGGAGAAGAAGGGAAA	ATTGGAATGAATCGAAGGTTCC	61	117
CL1636Contig1	TCACTCACTCACTCACTCACTCAC	GAAGGGAAACGAAGATGAAGAAT	GGAATGAATCGAAGGTTCCAG	60	100
CL1636Contig1	TCACTCACTCACTCACTCACTCAC	GAAGGGAAACGAAGATGAAGAAT	GAATGAATCGAAGGTTCCAGA	60	99
CL1636Contig2	TCACTCACTCACTCACTCACTCAC	GAATAACAACAAGGGCTTAGCAG	TTTCTTCCATTTCCAAAACTCTG	59	144
CL1636Contig2	TCACTCACTCACTCACTCACTCAC	AGAATAACAACAAGGGCTTAGCA	TTTCTTCCATTTCCAAAACTCTG	59	145
CL1636Contig2	TCACTCACTCACTCACTCACTCAC	ACAACAAGGGCTTAGCAGTTTCT	TTTCTTCCATTTCCAAAACTCTG	60	139
CL1636Contig2	TCACTCACTCACTCACTCACTCAC	TAACAACAAGGGCTTAGCAGTTT	CCAAAACTCTGCAATTTCTTTTC	59	129
CL1636Contig2	TCACTCACTCACTCACTCACTCAC	TAACAACAAGGGCTTAGCAGTTT	TCCAAAACTCTGCAATTTCTTTT	59	130
CL1649Contig1	TTGTTGTTGTTGTTG	GTTGATGACTCTGGTGGTGACTT	CTTCACCAATCACTGCAAGAACT	61	142
CL1649Contig1	TTGTTGTTGTTGTTG	CACTGACTTGTCTCTGGTTGATG	TGAAGAAGCAAGGTGACAACAAT	60	131
CL1649Contig1	TTGTTGTTGTTGTTG	GCACTGACTTGTCTCTGGTTGAT	CTTCACCAATCACTGCAAGAACT	61	159
CL1649Contig1	TTGTTGTTGTTGTTG	GTTGATGACTCTGGTGGTGACTT	TGAAGAAGCAAGGTGACAACAAT	61	115
CL1649Contig1	TTGTTGTTGTTGTTG	TTGATGACTCTGGTGGTGACTTT	CTTCACCAATCACTGCAAGAACT	61	141
CL1675Contig1	AGAGAGAGAGAGAGAG	CCAAGCTTGCTCCTAAGAAGAGT	AAGGGCACCTGATAAAAGAAAAA	60	135
CL1675Contig1	AGAGAGAGAGAGAGAG	CCAAGCTTGCTCCTAAGAAGAGT	AAAGGGCACCTGATAAAAGAAAA	60	136
CL1675Contig1	AGAGAGAGAGAGAGAG	CCAAGCTTGCTCCTAAGAAGAGT	AGGGCACCTGATAAAAGAAAAAT	60	134
CL1675Contig1	AGAGAGAGAGAGAGAG	CCAAGCTTGCTCCTAAGAAGAGT	GAAAGGGCACCTGATAAAAGAAA	61	137
CL1675Contig1	AGAGAGAGAGAGAGAG	CCAAGCTTGCTCCTAAGAAGAGT	GAAAAGCACAACACCATAACAGA	60	107
CL1713Contig1	GGTGGTGGTGGTGGT	CGTTAACCATTCAATCAGGTAGC	AGATGCTTATGACATGAGGAAGC	60	153
CL1713Contig1	GGTGGTGGTGGTGGT	GACTCGTTAACCATTCAATCAGG	AGATGCTTATGACATGAGGAAGC	60	157
CL1713Contig1	GGTGGTGGTGGTGGT	CGTTAACCATTCAATCAGGTAGC	ATGACATGAGGAAGCAGCTTAAA	60	145
CL1713Contig1	GGTGGTGGTGGTGGT	GACTCGTTAACCATTCAATCAGG	ATGACATGAGGAAGCAGCTTAAA	60	149
CL1721Contig1	TCTCTCTCTCTCTCTCTC	CCTCCCATCTTCTTCTCTTTTTC	GTCCTCAGAATGTTACTGAACGG	60	118
CL1721Contig1	TCTCTCTCTCTCTCTCTC	TCCTCCCATCTTCTTCTCTTTTT	GTCCTCAGAATGTTACTGAACGG	60	119
CL1721Contig1	TCTCTCTCTCTCTCTCTC	CCTCCCATCTTCTTCTCTTTTTC	GTTACTGAACGGATTCTCACTCG	60	107
CL1721Contig1	TCTCTCTCTCTCTCTCTC	TCCTCCCATCTTCTTCTCTTTTT	GTTACTGAACGGATTCTCACTCG	60	108
CL1721Contig1	TCTCTCTCTCTCTCTCTC	CCTCCCATCTTCTTCTCTTTTTC	GCGTCCTCAGAATGTTACTGAAC	60	120
CL1731Contig1	GTGGTGGTGGTGGTG	CACTGAAGAAGAGGAAGGTGGTA	CCAAATTCAGTTCCTTTCTGTTG	60	134
CL1731Contig1	GTGGTGGTGGTGGTG	CACTGAAGAAGAGGAAGGTGGTA	CTCTTTCTGTCATTCTTCTCCCA	60	107
CL1731Contig1	GTGGTGGTGGTGGTG	CACTGAAGAAGAGGAAGGTGGTA	TCTTTCTGTCATTCTTCTCCCAA	60	106
CL1731Contig1	GTGGTGGTGGTGGTG	CACTGAAGAAGAGGAAGGTGGTA	TTCAGTTCCTTTCTGTTGTTTCC	60	129
CL1731Contig1	GTGGTGGTGGTGGTG	CACTGAAGAAGAGGAAGGTGGTA	TTTCTGTCATTCTTCTCCCAATG	60	104
CL1731Contig1	GAGAGAGAGAGAGAGA	GAGTGATTAATGAAGTGGGTTGG	AACGATGTAGGGTCTGGTTCTTT	60	152
CL1731Contig1	GAGAGAGAGAGAGAGA	GGAGTGATTAATGAAGTGGGTTG	AACGATGTAGGGTCTGGTTCTTT	60	153
CL1731Contig1	GAGAGAGAGAGAGAGA	TGGAGTGATTAATGAAGTGGGTT	AACGATGTAGGGTCTGGTTCTTT	60	154
CL1731Contig1	GAGAGAGAGAGAGAGA	TTGGAGTGATTAATGAAGTGGGT	AACGATGTAGGGTCTGGTTCTTT	60	155
CL1731Contig1	GAGAGAGAGAGAGAGA	GAAAAGGGAAGTGTGTTTGGTAA	CGAGCTCTAATTTTGTCAACGAT	60	103
CL1742Contig3	TCTTCTTCTTCTTCT	AGCCATCAATCAAGTCAGTCAAT	TGATCATATTGCCATTGCTGTAG	60	155
CL1742Contig3	TCTTCTTCTTCTTCT	ATCTTGGATGAAGTCAGGGATTT	CATATTGCCATTGCTGTAGATGA	60	107
CL1742Contig3	TCTTCTTCTTCTTCT	ATCTTGGATGAAGTCAGGGATTT	TCATATTGCCATTGCTGTAGATG	60	108
CL1742Contig3	TCTTCTTCTTCTTCT	ATCTTGGATGAAGTCAGGGATTT	TGATCATATTGCCATTGCTGTAG	60	111
CL1742Contig3	TCTTCTTCTTCTTCT	AATCTTGGATGAAGTCAGGGATT	CATATTGCCATTGCTGTAGATGA	60	108
CL1759Contig2	ATGATGATGATGATG	ATTACAATGTTCCATTGACTGCC	AGTGAACCACCCCTATTCACTGT	61	154
CL1759Contig2	ATGATGATGATGATG	ATTACAATGTTCCATTGACTGCC	AACCACCCCTATTCACTGTCAC	60	150
CL1759Contig2	ATGATGATGATGATG	ATTACAATGTTCCATTGACTGCC	GTGAACCACCCCTATTCACTGT	60	153
CL1759Contig2	ATGATGATGATGATG	ATTACAATGTTCCATTGACTGCC	AGTGAACCACCCCTATTCACTG	60	154
CL1759Contig2	ATGATGATGATGATG	ATTACAATGTTCCATTGACTGCC	AAGTGAACCACCCCTATTCACTG	61	155
CL1786Contig2	TTCTTCTTCTTCTTCTTC	TATCTTCTCCTCAAACCCTTCTG	GGGAAGGAAGAGAGGTTGAATTA	59	97
CL1786Contig2	TTCTTCTTCTTCTTCTTC	CTATCTTCTCCTCAAACCCTTCTG	GGGAAGGAAGAGAGGTTGAATTA	60	98
CL1786Contig2	TTCTTCTTCTTCTTCTTC	ATCCCTTTATCAGCATCCCTCT	GGGAAGGAAGAGAGGTTGAATTA	60	131
CL1786Contig2	TTCTTCTTCTTCTTCTTC	ATCAGCATCCCTCTCTTCTCTTT	TATACTAAGCACAATTGGCGACG	61	147
CL1786Contig2	TTCTTCTTCTTCTTCTTC	GCATCCCTCTCTTCTCTTTCTCT	TATACTAAGCACAATTGGCGACG	60	143
CL1786Contig2	GGCGGCGGCGGCGGC	GTAAAAAGTCCAGCAAGAGCAAG	GGCTTGATGAAGTTGAAGTGAAG	60	97
CL1786Contig2	GGCGGCGGCGGCGGC	GTAAAAAGTCCAGCAAGAGCAAG	GATGAAGTTGAAGTGAAGAACGC	60	92
CL1786Contig2	GGCGGCGGCGGCGGC	GTAAAAAGTCCAGCAAGAGCAAG	AGTTGAAGTGAAGAACGCTGGTA	60	87
CL1786Contig2	GGCGGCGGCGGCGGC	GTAAAAAGTCCAGCAAGAGCAAG	ATGAAGTTGAAGTGAAGAACGCT	60	91
CL1786Contig2	GGCGGCGGCGGCGGC	GTAAAAAGTCCAGCAAGAGCAAG	TGATGAAGTTGAAGTGAAGAACG	60	93
CL1812Contig2	CACCACCACCACCACCAC	TGGTCCTAGAACTCTCCTCCTCT	GCTGATAAGTCTACAAAGGCAGC	60	154
CL1812Contig2	CACCACCACCACCACCAC	TGGTCCTAGAACTCTCCTCCTCT	GTCTACAAAGGCAGCAAGTGAAG	60	146
CL1812Contig2	CACCACCACCACCACCAC	TGGTCCTAGAACTCTCCTCCTCT	AGTCTACAAAGGCAGCAAGTGAA	60	147
CL1812Contig2	CACCACCACCACCACCAC	TGGTCCTAGAACTCTCCTCCTCT	AAGTCTACAAAGGCAGCAAGTGA	60	148
CL1812Contig2	CACCACCACCACCACCAC	TTGGTCCTAGAACTCTCCTCCTC	GCTGATAAGTCTACAAAGGCAGC	60	155
CL1830Contig1	GGTGGTGGTGGTGGT	GTTTCGAGGAGGATGTCGTT	CTACTATCCCTATCAACCCCACC	60	138
CL1830Contig1	GGTGGTGGTGGTGGT	GTTTCGAGGAGGATGTCGTT	GCACTACTATCCCTATCAACCCC	60	141
CL1830Contig1	GGTGGTGGTGGTGGT	GTTTCGAGGAGGATGTCGTTG	GCACTACTATCCCTATCAACCCC	61	141
CL1830Contig1	GGTGGTGGTGGTGGT	TTTCGAGGAGGATGTCGTTG	GCACTACTATCCCTATCAACCCC	61	140
CL1830Contig1	GGTGGTGGTGGTGGT	TTCGAGGAGGATGTCGTTG	GCACTACTATCCCTATCAACCCC	60	139
CL1840Contig1	CACACACACACA	AAATTGGTACCTGAACCCAACAT	TTCTGTCGCTATTCCTGCTTCTA	61	123
CL1840Contig1	CACACACACACA	AAATTGGTACCTGAACCCAACAT	GTCGCTATTCCTGCTTCTAGCTT	61	119
CL1840Contig1	CACACACACACA	ATTGGTACCTGAACCCAACATCT	TTCTGTCGCTATTCCTGCTTCTA	61	121
CL1840Contig1	CACACACACACA	ATTGGTACCTGAACCCAACATCT	GTCGCTATTCCTGCTTCTAGCTT	61	117
CL1840Contig1	CACACACACACA	ATTGGTACCTGAACCCAACATC	GGTGTTCTATATGCTGTGGTGCT	60	146
CL1845Contig3	TCTCTCTCTCTC	AACTCTGCTGCTGTTGGAGTATC	AGACACTCAGATGGGAAGCTTAG	60	158
CL1845Contig3	TCTCTCTCTCTC	GCTGCTGTTGGAGTATCATCAAT	ATTGGATAAGACACTCAGATGGG	60	160
CL1845Contig3	TCTCTCTCTCTC	GCTGCTGTTGGAGTATCATCAAT	GATAAGACACTCAGATGGGAAGC	60	156
CL1845Contig3	TCTCTCTCTCTC	AACTCTGCTGCTGTTGGAGTATC	AAGACACTCAGATGGGAAGCTTAG	60	159
CL1845Contig3	TCTCTCTCTCTC	GCTGCTGTTGGAGTATCATCAAT	TGGATAAGACACTCAGATGGGAA	61	158
CL1859Contig1	TGATGATGATGATGATGA	CTCGTGATGCTTTTCTAATGCTT	TGATACAGAAGATTCACGTGTGC	60	146
CL1859Contig1	TGATGATGATGATGATGA	GATGCTGAATAAGCCTCAAGAAA	TGATACAGAAGATTCACGTGTGC	60	101
CL1859Contig1	TGATGATGATGATGATGA	CGTGATGCTTTTCTAATGCTTTT	TGATACAGAAGATTCACGTGTGC	60	144
CL1859Contig1	TGATGATGATGATGATGA	CCTCAAGAAACTGATCTTGCATT	TGATACAGAAGATTCACGTGTGC	60	88
CL1859Contig1	TGATGATGATGATGATGA	GATGCTGAATAAGCCTCAAGAAA	TACATTTTGATGGGGTTGTGAAT	60	139
CL1859Contig1	GCATTAGCATTAGCATTAGCATTA	ACTCCAAACAAACATGTGAAGGT	ATGTTCTCTCCCTCTAATGCCTC	60	144
CL1859Contig1	GCATTAGCATTAGCATTAGCATTA	AAACAAACATGTGAAGGTCCCTA	ATGTTCTCTCCCTCTAATGCCTC	60	139
CL1859Contig1	GCATTAGCATTAGCATTAGCATTA	CAAACATGTGAAGGTCCCTATTC	ATGTTCTCTCCCTCTAATGCCTC	60	136
CL1859Contig1	GCATTAGCATTAGCATTAGCATTA	AACTCCAAACAAACATGTGAAGG	ATGTTCTCTCCCTCTAATGCCTC	60	145
CL1859Contig1	GCATTAGCATTAGCATTAGCATTA	TGAACTCCAAACAAACATGTGAA	ATGTTCTCTCCCTCTAATGCCTC	60	147
CL1859Contig1	TGATGATGATGATGA	TGAAGAGCTAGAGTTGGAGTTGG	TATTCTGCTGCATATTTTCCACC	60	125
CL1859Contig1	TGATGATGATGATGA	TGAAGAGCTAGAGTTGGAGTTGG	TGTATTCTGCTGCATATTTTCCA	60	127
CL1859Contig1	TGATGATGATGATGA	TGAAGAGCTAGAGTTGGAGTTGG	AAAAACACATGCTCTTCCACATC	60	93
CL1859Contig1	TGATGATGATGATGA	AGCTAGAGTTGGAGTTGGTGTTG	TATTCTGCTGCATATTTTCCACC	60	120
CL1859Contig1	TGATGATGATGATGA	AGCTAGAGTTGGAGTTGGTGTTG	TGTATTCTGCTGCATATTTTCCA	60	122
CL1944Contig2	CTCTCTCTCTCTCTCTCT	TTCACCACCCTTTCTACACAAGT	ATCCCATTAACTGATCAACATGG	60	99
CL1944Contig2	CTCTCTCTCTCTCTCTCT	AGTTTCACCACCCTTTCTACACA	ATCCCATTAACTGATCAACATGG	60	102
CL1944Contig2	CTCTCTCTCTCTCTCTCT	TTCACCACCCTTTCTACACAAGT	GCATCCCATTAACTGATCAACAT	60	101
CL1944Contig2	CTCTCTCTCTCTCTCTCT	AGTTTCACCACCCTTTCTACACA	GCATCCCATTAACTGATCAACAT	60	104
CL1944Contig2	CTCTCTCTCTCTCTCTCT	TTCACCACCCTTTCTACACAAGT	AGGGTAAGTCCATCAAAGACTCC	60	149
CL1950Contig2	TTTTTTTTTTT	CCGAGACACTGCAGAAGAGTTAT	TGCAACACGAAGCAAAATACTTA	60	138
CL1950Contig2	TTTTTTTTTTT	CCGAGACACTGCAGAAGAGTTAT	AGTGCAACACGAAGCAAAATACT	60	140
CL1950Contig2	TTTTTTTTTTT	CCGAGACACTGCAGAAGAGTTA	TGCAACACGAAGCAAAATACTTA	60	138
CL1950Contig2	TTTTTTTTTTT	CCGAGACACTGCAGAAGAGTTA	AGTGCAACACGAAGCAAAATACT	60	140
CL1950Contig2	TTTTTTTTTTT	CCGAGACACTGCAGAAGAGTTAT	GTGCAACACGAAGCAAAATACTTA	60	139
CL1962Contig3	ACAACAACAACAACA	GATAATGAAAGACCCCTGGTTTC	GTTTCCTCATTGAAACCTCGTC	60	146
CL1962Contig3	ACAACAACAACAACA	GAGATAATGAAAGACCCCTGGTT	GTTTCCTCATTGAAACCTCGTC	60	148
CL1962Contig3	ACAACAACAACAACA	TCAAGGAATCCGTAGAAGACAAC	GTTTCCTCATTGAAACCTCGTC	60	90
CL1962Contig3	ACAACAACAACAACA	GATCAAGGAATCCGTAGAAGACA	GTTTCCTCATTGAAACCTCGTC	60	92
CL1962Contig3	ACAACAACAACAACA	GATAATGAAAGACCCCTGGTTTC	CCTACTGGGTTTCCTCATTGAA	60	154
CL1969Contig1	ACCACCACCACCACC	GATTCCAACCCTTACCCTACAAC	ATGTTGAAGTTTCTTGATGGTGG	60	158
CL1969Contig1	ACCACCACCACCACC	TCCAACCCTTACCCTACAACTTT	ATGTTGAAGTTTCTTGATGGTGG	60	155
CL1969Contig1	ACCACCACCACCACC	TTCCAACCCTTACCCTACAACTT	ATGTTGAAGTTTCTTGATGGTGG	60	156
CL1969Contig1	ACCACCACCACCACC	CCCTACAACTTTTGTTCAAGCTG	ATGTTGAAGTTTCTTGATGGTGG	60	144
CL1969Contig1	ACCACCACCACCACC	TCAAGCATGTGGTTCAAATGTTA	CTTCTTTGGTGGAGTCTTGATTG	60	137
CL1969Contig2	GTTGTTGTTGTTGTTGTT	GGTGTTGATCATGAGGTTGTTCT	ATCCAAGAACTTCAACATCCCTC	60	121
CL1969Contig2	GTTGTTGTTGTTGTTGTT	GGTGTTGATCATGAGGTTGTTCT	TCCAAGAACTTCAACATCCCTC	60	120
CL1969Contig2	GTTGTTGTTGTTGTTGTT	GGTGTTGATCATGAGGTTGTTCT	CATCCAAGAACTTCAACATCCCT	61	122
CL1969Contig2	GTTGTTGTTGTTGTTGTT	AGGTGTTGATCATGAGGTTGTTC	CATCCAAGAACTTCAACATCCCT	61	123
CL1969Contig2	GTTGTTGTTGTTGTTGTT	GGTGTTGATCATGAGGTTGTTCT	CATCCAAGAACTTCAACATCCC	61	122
CL1983Contig1	ACCACCACCACCACC	AACAACAACACTCCAACCTCTTG	AGGGGGTGGATAAGGGTTC	60	148
CL1983Contig1	ACCACCACCACCACC	CAACAACAACACTCCAACCTCTT	CGAAGGAGGGAGAAGCAAG	60	111
CL1983Contig1	ACCACCACCACCACC	ACAACAACACTCCAACCTCTTGA	AGGGGGTGGATAAGGGTTC	60	147
CL1983Contig1	ACCACCACCACCACC	ACAACAACACTCCAACCTCTTGA	CGAAGGAGGGAGAAGCAAG	61	109
CL1983Contig1	ACCACCACCACCACC	ACTGCAACAACAACACTCCAAC	AGGGGGTGGATAAGGGTTC	60	153
CL1995Contig6	TATCTATCTATCTATCTATCTATC	TCATAGGGCGAGAATTAGAAAAA	TGGGTTCTATGGATCTAGTTGGA	60	146
CL1995Contig6	TATCTATCTATCTATCTATCTATC	TTCATAGGGCGAGAATTAGAAAA	TGGGTTCTATGGATCTAGTTGGA	60	147
CL1995Contig6	TATCTATCTATCTATCTATCTATC	TCATAGGGCGAGAATTAGAAAAA	TAGTTGGACCTGAGAGTTTCCTG	60	131
CL1995Contig6	TATCTATCTATCTATCTATCTATC	TTCATAGGGCGAGAATTAGAAAA	TAGTTGGACCTGAGAGTTTCCTG	60	132
CL1995Contig6	TATCTATCTATCTATCTATCTATC	TCATAGGGCGAGAATTAGAAAAA	GTCTTCCATGAACATGGGTTCTA	60	160
CL19Contig5	AGAAGAAGAAGAAGAAGAAGA	AGAATGTCCACTAGTGTCGAGGA	ATGCTAGGTTCGTGTGATTGTTT	60	104
CL19Contig5	AGAAGAAGAAGAAGAAGAAGA	TGACAGAATGTCCACTAGTGTCG	ATGCTAGGTTCGTGTGATTGTTT	60	108
CL19Contig5	AGAAGAAGAAGAAGAAGAAGA	AGAATGTCCACTAGTGTCGAGGA	CTAAATGGCCTTCCACTGTTATG	60	148
CL19Contig5	AGAAGAAGAAGAAGAAGAAGA	TGACAGAATGTCCACTAGTGTCG	CTAAATGGCCTTCCACTGTTATG	60	152
CL19Contig5	AGAAGAAGAAGAAGAAGAAGA	AGAATGTCCACTAGTGTCGAGGA	AAATGGCCTTCCACTGTTATGTA	60	146
CL2002Contig1	TGTTACTGTTACTGTTACTGTTAC	CACCTTAACAAAAGCTGCTCCTA	GAGGTCATTCAGAAAGAACATCG	60	145
CL2002Contig1	TGTTACTGTTACTGTTACTGTTAC	GTCCATGCTCACCTTAACAAAAG	GAGGTCATTCAGAAAGAACATCG	60	154
CL2002Contig1	TGTTACTGTTACTGTTACTGTTAC	ATGTTTATGTTCCCACTGTTGCT	GAGGTCATTCAGAAAGAACATCG	60	123
CL2002Contig1	TGTTACTGTTACTGTTACTGTTAC	TGCTCCTATGTTTATGTTCCCAC	GAGGTCATTCAGAAAGAACATCG	60	130
CL2002Contig1	TGTTACTGTTACTGTTACTGTTAC	CTGCTCCTATGTTTATGTTCCCA	GAGGTCATTCAGAAAGAACATCG	60	131
CL2002Contig1	AGCAGCAGCAGCAGC	GGAGGAGGAGAAGGTGTAGTGAT	TAACCTTTCCTCAACCTCAAACA	60	114
CL2002Contig1	AGCAGCAGCAGCAGC	GGAGGAGGAGAAGGTGTAGTGAT	ACCTTTCCTCAACCTCAAACAAT	60	112
CL2002Contig1	AGCAGCAGCAGCAGC	GGAGGAGGAGAAGGTGTAGTGAT	TTTCCTCAACCTCAAACAATGTC	60	109
CL2002Contig1	AGCAGCAGCAGCAGC	GGAGGAGGAGAAGGTGTAGTGAT	TCCTCAACCTCAAACAATGTCTC	60	107
CL2002Contig1	AGCAGCAGCAGCAGC	ACAGGAGGAGGAGAAGGTGTAGT	TTTCCTCAACCTCAAACAATGTC	60	112
CL2022Contig1	ATCAAATCAAATCAAATCAA	AGAACCAGCACCTAACAATTTCA	AAGAACAGAAAAGGGTTGGTTTG	60	155
CL2022Contig1	ATCAAATCAAATCAAATCAA	GAACCAGCACCTAACAATTTCAC	AAGAACAGAAAAGGGTTGGTTTG	60	154
CL2022Contig1	ATCAAATCAAATCAAATCAA	TCAGAGAACCAGCACCTAACAAT	AAGAACAGAAAAGGGTTGGTTTG	60	159
CL2022Contig1	ATCAAATCAAATCAAATCAA	TCACCATATTGCAGATGATTGAT	GGGTATCTGAACCACCCTATCAT	60	154
CL2022Contig1	ATCAAATCAAATCAAATCAA	CAACAGACTCCAACAAGAAATCA	GGGTATCTGAACCACCCTATCAT	60	121
CL2022Contig1	ACAACACAACACAACACAAC	GAGTTCTGAAGCAGAGAGGATGA	TTGTTCGTGTCTAGTGTCTGGGT	61	147
CL2022Contig1	ACAACACAACACAACACAAC	GAGTTCTGAAGCAGAGAGGATGA	GTTTGTTCGTGTCTAGTGTCTGG	59	149
CL2022Contig1	ACAACACAACACAACACAAC	AGTTCTGAAGCAGAGAGGATGAA	TTGTTCGTGTCTAGTGTCTGGGT	60	146
CL2022Contig1	ACAACACAACACAACACAAC	GAGTTCTGAAGCAGAGAGGATGA	TTGTTCGTGTCTAGTGTCTGGG	60	147
CL2022Contig1	ACAACACAACACAACACAAC	GAGTTCTGAAGCAGAGAGGATGA	AGTTTGTTCGTGTCTAGTGTCTGG	60	150
CL2028Contig2	TCTCTCTCTCTCTCTCTC	CACTCTCCTCGCTACTCGATTTA	AGGTTTTGGAGAAAGAAGCGTAG	60	155
CL2028Contig2	TCTCTCTCTCTCTCTCTC	CACTCTCCTCGCTACTCGATTTA	AAGGTTTTGGAGAAAGAAGCGTA	60	156
CL2028Contig2	TCTCTCTCTCTCTCTCTC	ACACTCTCCTCGCTACTCGATTT	AGGTTTTGGAGAAAGAAGCGTAG	61	156
CL2031Contig1	CATCATCATCATCAT	CTTCATCTTCATCGACATCTGCT	GGAATCAAATCAAAACATGAGGA	60	151
CL2031Contig1	CATCATCATCATCAT	CTTCATCTTCATCGACATCTGCT	CCAAGTTGGAATCAAATCAAAAC	60	158
CL2031Contig1	CATCATCATCATCAT	CACATCTTCATCTTCATCGACAT	GGAATCAAATCAAAACATGAGGA	60	156
CL2031Contig1	CATCATCATCATCAT	TTCATCTTCATCGACATCTGCT	GGAATCAAATCAAAACATGAGGA	60	150
CL2031Contig1	CATCATCATCATCAT	CTTCATCTTCATCGACATCTGC	GGAATCAAATCAAAACATGAGGA	60	151
CL2038Contig4	TATATATATATATATATATA	TCAGCTCACCGTATAGTGTTTGA	TTACCTGGAGAGTTTTGCTTGTC	60	146
CL2038Contig4	TATATATATATATATATATA	TCAGCTCACCGTATAGTGTTTGA	TCTGTCCGATCTACATGTCTTCA	60	125
CL2038Contig4	TATATATATATATATATATA	TCAGCTCACCGTATAGTGTTTGA	ATGGTTACCTGGAGAGTTTTGCT	60	150
CL2038Contig4	TATATATATATATATATATA	TCAGCTCACCGTATAGTGTTTGA	TATGGTTACCTGGAGAGTTTTGC	60	151
CL2038Contig4	TATATATATATATATATATA	TCAGCTCACCGTATAGTGTTTGA	CTGGAGAGTTTTGCTTGTCTGTC	60	142
CL2068Contig4	CAACAACAACAACAA	CATGATTCATTTGGGTCATCAAT	TTTACTGCAAGCAAACCTTCAAT	60	155
CL2068Contig4	CAACAACAACAACAA	CATGATTCATTTGGGTCATCAAT	TACTGCAAGCAAACCTTCAATCT	61	153
CL2068Contig4	CAACAACAACAACAA	CATGATTCATTTGGGTCATCAAT	AGTTTACTGCAAGCAAACCTTCA	61	157
CL2068Contig4	CAACAACAACAACAA	ACATGATTCATTTGGGTCATCA	TTTACTGCAAGCAAACCTTCAAT	60	156
CL2068Contig4	CAACAACAACAACAA	AAAATACCATGGACCCCTATTTG	TTCACATCATATGCCAATGACAA	61	114
CL2115Contig1	TGGTGGTGGTGGTGGTGG	TAGTGCTGCTGGTAATTCTGGAT	CTCTTCTTCAAAGGGGTTGACTT	60	154
CL2115Contig1	TGGTGGTGGTGGTGGTGG	TAGTGCTGCTGGTAATTCTGGAT	ATCCCATCCACCACTTCTATTTC	60	121
CL2115Contig1	TGGTGGTGGTGGTGGTGG	TAGTGCTGCTGGTAATTCTGGAT	GATCCCATCCACCACTTCTATTT	60	122
CL2115Contig1	TGGTGGTGGTGGTGGTGG	TACAGTGGTCCTTCTTCTGGTTC	ATCCCATCCACCACTTCTATTTC	60	153
CL2115Contig1	TGGTGGTGGTGGTGGTGG	TACAGTGGTCCTTCTTCTGGTTC	GATCCCATCCACCACTTCTATTT	60	154
CL2135Contig2	GGAGGAGGAGGAGGAGGA	CTTGAGGTCATCTTGGGTGAATA	CTTGGCAAAGTTTAGGCCTTTT	61	159
CL2154Contig1	GCAGCAGCAGCAGCA	GCTGTTCTTTTATTTGCGAGAGA	CATACCTACCTTAAGGACCACGA	60	96
CL2154Contig1	GCAGCAGCAGCAGCA	GCTGTTCTTTTATTTGCGAGAGA	TACCTACCTTAAGGACCACGACC	60	94
CL2154Contig1	GCAGCAGCAGCAGCA	ATTTGCTGTTCTTTTATTTGCGA	CATACCTACCTTAAGGACCACGA	60	100
CL2154Contig1	GCAGCAGCAGCAGCA	TGGCGTAGTTTATTTGCTGTTCT	CATACCTACCTTAAGGACCACGA	60	111
CL2154Contig1	GCAGCAGCAGCAGCA	CTGGCGTAGTTTATTTGCTGTTC	CATACCTACCTTAAGGACCACGA	60	112
CL2154Contig1	GTATGTATGTAT	GCTGTTCTTTTATTTGCGAGAGA	CCTCAGAATACAAGCAACATTGA	60	159
CL2154Contig1	GTATGTATGTAT	GCTGTTCTTTTATTTGCGAGAGA	TTCACTATGGCCAATCTTTACAA	59	132
CL2154Contig1	GTATGTATGTAT	ATTTGCTGTTCTTTTATTTGCGA	TTCACTATGGCCAATCTTTACAA	59	136
CL2154Contig1	GTATGTATGTAT	TGGCGTAGTTTATTTGCTGTTCT	TTCACTATGGCCAATCTTTACAA	59	147
CL2154Contig1	GTATGTATGTAT	CTGGCGTAGTTTATTTGCTGTTC	TTCACTATGGCCAATCTTTACAA	59	148
CL2167Contig1	GATGATGATGATGAT	GAGGTTCTTAGCAGTGATAGCGA	CTGGAACATAGACGAAAACCAAC	60	105
CL2167Contig1	GATGATGATGATGAT	AACAAGGGGAGAGTATGATGGAT	CTGGAACATAGACGAAAACCAAC	60	134
CL2167Contig1	GATGATGATGATGAT	GAGGTTCTTAGCAGTGATAGCGA	ACATAGACGAAAACCAACCCTTT	60	100
CL2167Contig1	GATGATGATGATGAT	GAGGTTCTTAGCAGTGATAGCGA	AACATAGACGAAAACCAACCCTT	60	101
CL2167Contig1	GATGATGATGATGAT	GGCTAAAGAACAAGGGGAGAGTA	CTGGAACATAGACGAAAACCAAC	60	142
CL2194Contig1	TGTTGTTGTTGTTGTTGT	AAACAACTCCCAGTTTGTGGTAA	AATTCAAGAGCAGCAACAAGAAC	60	148
CL2194Contig1	TGTTGTTGTTGTTGTTGT	AGAATCAAACAACTCCCAGTTTG	AATTCAAGAGCAGCAACAAGAAC	60	154
CL2194Contig1	TGTTGTTGTTGTTGTTGT	CAGAATCAAACAACTCCCAGTTT	AATTCAAGAGCAGCAACAAGAAC	60	155
CL2194Contig1	TGTTGTTGTTGTTGTTGT	ACAACTTCTGAGGTCGAATTCCT	AATTCAAGAGCAGCAACAAGAAC	60	123
CL2194Contig1	TGTTGTTGTTGTTGTTGT	ACAACTTCTGAGGTCGAATTCCT	TAGCCTTAGCACCAATTCAAGAG	60	136
CL2194Contig2	GTTGTTGTTGTTGTT	CTTGAGGGTTGATGTTGTTCTTC	ATTAGCATTAGCACCAATTCAGG	60	108
CL2194Contig2	GTTGTTGTTGTTGTT	CTTGAGGGTTGATGTTGTTCTTC	TAGCATTAGCACCAATTCAGGAG	60	106
CL2194Contig2	GTTGTTGTTGTTGTT	CTTGAGGGTTGATGTTGTTCTTC	CAAAAGCACTCAAATGGACATAA	60	134
CL2194Contig2	GTTGTTGTTGTTGTT	CTTGAGGGTTGATGTTGTTCTTC	TTAGCATTAGCACCAATTCAGGA	60	107
CL2194Contig2	GTTGTTGTTGTTGTT	CTTGAGGGTTGATGTTGTTCTTC	CAAAAGCACTCAAATGGACATAAC	60	134
CL2208Contig1	GGAGGAGGAGGAGGA	CTACAACGAGGTTCAAGCGATTT	CTACCCTTCTGATCTCCCTCACT	61	153
CL2208Contig1	GGAGGAGGAGGAGGA	CTACAACGAGGTTCAAGCGATTT	ATCTCCCTCACTCTCTTCGTTTC	61	142
CL2208Contig1	GGAGGAGGAGGAGGA	CTACAACGAGGTTCAAGCGATTT	GATCTCCCTCACTCTCTTCGTTT	61	143
CL2208Contig1	GGAGGAGGAGGAGGA	TACAACGAGGTTCAAGCGATTT	CTACCCTTCTGATCTCCCTCACT	61	152
CL2208Contig1	GGAGGAGGAGGAGGA	AGGATGCAGAGAATGTTGTGG	TTACCATCTTCCCCTTCTTCTTC	60	157
CL2208Contig2	GTGGTGGTGGTGGTG	ATGAAGAAGAAGATGGCAATGAA	ATGAACTCCTCCAGAATCTCCTT	60	133
CL2208Contig2	GTGGTGGTGGTGGTG	AGAAGATGGCAATGAAGAGAGTG	ATGAACTCCTCCAGAATCTCCTT	60	126
CL2208Contig2	GTGGTGGTGGTGGTG	GAAGAAGAAGATGGCAATGAAGA	ATGAACTCCTCCAGAATCTCCTT	60	131
CL2208Contig2	GTGGTGGTGGTGGTG	AGAAGATGGCAATGAAGAGAGTG	TGTGCTTCTATCTGCATCTGTTG	60	153
CL2208Contig2	GTGGTGGTGGTGGTG	GGAAGAAAGAAGAAAAAGGCAAA	ATGAACTCCTCCAGAATCTCCTT	60	89
CL222Contig8	TGCTGCTGCTGCTGC	AATGGAGACAACTCGTGAACAAC	GAATCTGAAAAGCTCTCCAAACC	61	139
CL222Contig8	TGCTGCTGCTGCTGC	AAATGGAGACAACTCGTGAACAA	GAATCTGAAAAGCTCTCCAAACC	61	140
CL222Contig8	TGCTGCTGCTGCTGC	AATGGAGACAACTCGTGAACAAC	ATCAGCGAATCTGAAAAGCTCTC	61	145
CL222Contig8	TGCTGCTGCTGCTGC	AATGGAGACAACTCGTGAACAA	GAATCTGAAAAGCTCTCCAAACC	60	139
CL222Contig8	TGCTGCTGCTGCTGC	AAATGGAGACAACTCGTGAACA	GAATCTGAAAAGCTCTCCAAACC	60	140
CL2239Contig1	GGCACCGGCACCGGCACC	ACTAGACCCTCCATATCCACCTC	ACCTAGTGAGAATTATGGGGCAT	60	121
CL2239Contig1	GGCACCGGCACCGGCACC	ACCTCCACTAGACCCTCCATATC	ACCTAGTGAGAATTATGGGGCAT	60	127
CL2239Contig1	GGCACCGGCACCGGCACC	CACTAGACCCTCCATATCCACCT	ACCTAGTGAGAATTATGGGGCAT	60	122
CL2239Contig1	GGCACCGGCACCGGCACC	ACCATAACCACCTCTACTGCTCC	ACCTAGTGAGAATTATGGGGCAT	60	160
CL2239Contig1	GGCACCGGCACCGGCACC	CCATAGAAGGGACCTCCACTAGA	ACCTAGTGAGAATTATGGGGCAT	60	138
CL2239Contig1	ACCACCACCACCACCACC	ACTAGACCCTCCATATCCACCTC	ACCTAGTGAGAATTATGGGGCAT	60	121
CL2239Contig1	ACCACCACCACCACCACC	ACCTCCACTAGACCCTCCATATC	ACCTAGTGAGAATTATGGGGCAT	60	127
CL2239Contig1	ACCACCACCACCACCACC	ATCATAGCCACTTTGATAGGCAC	ACCTAGTGAGAATTATGGGGCAT	60	88
CL2239Contig1	ACCACCACCACCACCACC	ATCATAGCCACTTTGATAGGCAC	TCGATACGGTGGAAGCTTTAGTA	60	139
CL2239Contig1	ACCACCACCACCACCACC	CACTAGACCCTCCATATCCACCT	ACCTAGTGAGAATTATGGGGCAT	60	122
CL2270Contig3	AAACAAAACAAAACAAAACA	CACAGCAATGCAACACTATTTCT	ATTGAAAGGTTCGGAAGGTTAAA	60	150
CL2270Contig3	AAACAAAACAAAACAAAACA	ACACAGCAATGCAACACTATTTC	ATTGAAAGGTTCGGAAGGTTAAA	60	151
CL2270Contig3	AAACAAAACAAAACAAAACA	TGGCTCTAAGCCACTCTATCTTC	ATTGAAAGGTTCGGAAGGTTAAA	60	119
CL2270Contig3	AAACAAAACAAAACAAAACA	AGCAATGCAACACTATTTCTCCA	ATTGAAAGGTTCGGAAGGTTAAA	61	147
CL2270Contig3	AAACAAAACAAAACAAAACA	CAGCAATGCAACACTATTTCTCC	ATTGAAAGGTTCGGAAGGTTAAA	61	148
CL2280Contig2	CTCTCTCTCTCTCTCTCT	GGAGAGCGGAAATAGATCTAGGA	GTCTTCCATAGCAAAGAAGCAGA	60	146
CL2280Contig2	CTCTCTCTCTCTCTCTCT	ATCTATGGAATGCGAGAGTGAGA	GTCTTCCATAGCAAAGAAGCAGA	60	103
CL2280Contig2	CTCTCTCTCTCTCTCTCT	GATCTATGGAATGCGAGAGTGAG	GTCTTCCATAGCAAAGAAGCAGA	60	104
CL2280Contig2	CTCTCTCTCTCTCTCTCT	GGAGAGCGGAAATAGATCTAGGA	CCATAGCAAAGAAGCAGAATGAT	60	141
CL2280Contig2	CTCTCTCTCTCTCTCTCT	CTATGGAATGCGAGAGTGAGAAG	GTCTTCCATAGCAAAGAAGCAGA	60	101
CL2345Contig3	ACACACACACACACAC	AGGTTGGTCAAAAAGTGAAGGAT	TGGTAAAGGGAAATTAAAGTGGG	60	152
CL2345Contig3	ACACACACACACACAC	AAGTGTTGAGGTTGGTCAAAAAG	TGGTAAAGGGAAATTAAAGTGGG	60	160
CL2345Contig3	ACACACACACACACAC	GTTGAGGTTGGTCAAAAAGTGAA	TGGTAAAGGGAAATTAAAGTGGG	60	156
CL2345Contig3	ACACACACACACACAC	TCAAAAAGTGAAGGATCCAGATG	TGGTAAAGGGAAATTAAAGTGGG	60	145
CL2345Contig3	ACACACACACACACAC	TTGAGGTTGGTCAAAAAGTGAAG	TGGTAAAGGGAAATTAAAGTGGG	60	155
CL234Contig1	ATCATCATCATCATC	TCCTCATTGGAATGTGACTCTTT	CTTACTTGATGGGGAGTTGTTGA	60	151
CL2362Contig1	CAACAACAACAACAA	CAAGTTGCAGCTCTTCTTCAGAT	CTCCAACACCAACATATCCAAGT	60	99
CL2362Contig1	CAACAACAACAACAA	AACAAGTTGCAGCTCTTCTTCAG	GTTCTGCTCCTTTCACATGATTC	60	80
CL2362Contig1	CAACAACAACAACAA	AACAAGTTGCAGCTCTTCTTCAG	CTCCAACACCAACATATCCAAGT	60	101
CL2362Contig1	CAACAACAACAACAA	CAAGTTGCAGCTCTTCTTCAGAT	TATCCAAGTTCTGCTCCTTTCAC	60	85
CL2362Contig1	CAACAACAACAACAA	AACAAGTTGCAGCTCTTCTTCAG	TATCCAAGTTCTGCTCCTTTCAC	60	87
CL2372Contig1	CAACAACAACAACAA	AGGAGATCTTCATCAACAACAGC	ACTGCCCCGAATACTATCTCATT	60	153
CL2372Contig1	CAACAACAACAACAA	AGGAGATCTTCATCAACAACAGC	AACTGCCCCGAATACTATCTCAT	60	154
CL2372Contig1	CAACAACAACAACAA	CAACAGCAACTAAAACATCAGCA	GCTTCCTATCATGCACTTGAACT	60	157
CL2372Contig1	CAACAACAACAACAA	CAACAGCAACTAAAACATCAGCA	ACTGCCCCGAATACTATCTCATT	60	137
CL2372Contig1	CAACAACAACAACAA	CAACAGCAACTAAAACATCAGCA	AACTGCCCCGAATACTATCTCAT	60	138
CL2389Contig2	CGGCGGCGGCGGCGG	GAGAAAATTTCCCGACGGAG	AATCCACCTTACTCACCGGATT	61	127
CL2389Contig2	CGGCGGCGGCGGCGG	GAGAAAATTTCCCGACGGA	AATCCACCTTACTCACCGGATT	60	127
CL2389Contig2	CGGCGGCGGCGGCGG	AAATTGAGCCGCGAGAAAAT	AATCCACCTTACTCACCGGATT	61	139
CL2389Contig2	CGGCGGCGGCGGCGG	GAGAAAATTTCCCGACGGAG	GGAGGAATCCACCTTACTCACC	61	132
CL2389Contig2	CGGCGGCGGCGGCGG	GGGCTGCAGCATATGGAC	CCTTGTGGAAGAACGAGAATATC	60	148
CL2395Contig2	CTTCTTCTTCTTCTT	AAAACGATTGTTGTAGGTTGGTG	GGTGAAGAGGTAAGAAGAGGAGC	60	141
CL2395Contig2	CTTCTTCTTCTTCTT	AAAACGATTGTTGTAGGTTGGTG	GAAGAGGTAAGAAGAGGAGCGAG	60	138
CL2395Contig2	CTTCTTCTTCTTCTT	AACGATTGTTGTAGGTTGGTGAT	GGTGAAGAGGTAAGAAGAGGAGC	60	139
CL2395Contig2	CTTCTTCTTCTTCTT	CATGGCTTCTGAACTAAAACGAT	GGTGAAGAGGTAAGAAGAGGAGC	60	156
CL2395Contig2	CTTCTTCTTCTTCTT	AAAACGATTGTTGTAGGTTGGTG	GGGTGAAGAGGTAAGAAGAGGAG	60	142
CL2405Contig1	AGAGAGAGAGAGAG	ACCTAGGAAGTGTCCTTGGAAAG	TTCATGATTCGAATGAAAAGGTT	60	153
CL2405Contig1	AGAGAGAGAGAGAG	GCTGAAACCTAGGAAGTGTCCTT	TTCATGATTCGAATGAAAAGGTT	60	159
CL2405Contig1	AGAGAGAGAGAGAG	AAACCTAGGAAGTGTCCTTGGAA	TTCATGATTCGAATGAAAAGGTT	60	155
CL2405Contig1	AGAGAGAGAGAGAG	ACCTAGGAAGTGTCCTTGGAAAG	GTTCATGATTCGAATGAAAAGGT	60	154
CL2405Contig1	AGAGAGAGAGAGAG	GCTGAAACCTAGGAAGTGTCCTT	GTTCATGATTCGAATGAAAAGGT	60	160
CL241Contig1	GAGAGAGAGAGA	TTTTTGCTTTTTCTGGTGATGAT	GCGTATTTCGATATATCCTCCATC	60	86
CL241Contig1	GAGAGAGAGAGA	ATTTTTGCTTTTTCTGGTGATGA	GCGTATTTCGATATATCCTCCATC	60	87
CL241Contig1	GAGAGAGAGAGA	TCATTTTTGCTTTTTCTGGTGAT	GCGTATTTCGATATATCCTCCATC	60	89
CL241Contig1	GAGAGAGAGAGA	TCAATCGATTTCATTTTTGCTTT	GCGTATTTCGATATATCCTCCATC	60	99
CL241Contig1	GAGAGAGAGAGA	TTCAATCGATTTCATTTTTGCTT	GCGTATTTCGATATATCCTCCATC	60	100
CL2471Contig1	CATCATCATCATCAT	TGGCATGGCACCTAGTTATTTTA	AGTTATCACCAAACATCACAGCC	61	140
CL2471Contig1	CATCATCATCATCAT	TGGCACCTAGTTATTTTAACATGC	GTGGGATCACCTAATTGTGACAT	60	160
CL2471Contig1	CATCATCATCATCAT	GTGGCATGGCACCTAGTTATTT	AGTTATCACCAAACATCACAGCC	60	141
CL2471Contig1	CATCATCATCATCAT	GTGGCATGGCACCTAGTTATTTT	AGTTATCACCAAACATCACAGCC	61	141
CL2471Contig1	CATCATCATCATCAT	TGGCATGGCACCTAGTTATTTTA	GAAGTTATCACCAAACATCACAGC	60	142
CL2489Contig1	TCTCTCTCTCTCTCTCTCTC	CACAAACCTAACCACAACTCCAT	TACACAGAGAAAGAGGGTGAAGC	60	136
CL2489Contig1	TCTCTCTCTCTCTCTCTCTC	CAAACCTAACCACAACTCCATTC	TACACAGAGAAAGAGGGTGAAGC	60	134
CL2489Contig1	TCTCTCTCTCTCTCTCTCTC	AAGCACAAACCTAACCACAACTC	TACACAGAGAAAGAGGGTGAAGC	60	139
CL2489Contig1	TCTCTCTCTCTCTCTCTCTC	TCAAACCAAAGCACAAACCTAAC	TACACAGAGAAAGAGGGTGAAGC	60	147
CL2489Contig1	TCTCTCTCTCTCTCTCTCTC	GTTCAAACCAAAGCACAAACCTA	TACACAGAGAAAGAGGGTGAAGC	60	149
CL2501Contig1	TGTTGTTGTTGTTGT	ACACATCTTCGCTCTCTTCTGTC	TTCGCTTTCTAATCAACAAGCTC	60	105
CL2501Contig1	TGTTGTTGTTGTTGT	GTGCCAGTTCAGTTTCATACACA	TTCGCTTTCTAATCAACAAGCTC	60	123
CL2501Contig1	TGTTGTTGTTGTTGT	TGTGCCAGTTCAGTTTCATACAC	TTCGCTTTCTAATCAACAAGCTC	60	124
CL2501Contig1	TGTTGTTGTTGTTGT	ACACATCTTCGCTCTCTTCTGTC	CGATTCTTTTCGCTTTCTAATCA	60	113
CL2501Contig1	TGTTGTTGTTGTTGT	GTGCCAGTTCAGTTTCATACACA	CGATTCTTTTCGCTTTCTAATCA	60	131
CL2511Contig5	TCACTCACTCACTCAC	ATTACATCACTCGACACCCAATC	TGACGATGCTTCTGAGCTAGGTA	61	135
CL2511Contig5	TCACTCACTCACTCAC	TACATTACATCACTCGACACCCA	TGACGATGCTTCTGAGCTAGGTA	61	138
CL2511Contig5	CACACACACACACACA	ATTACATCACTCGACACCCAATC	TGACGATGCTTCTGAGCTAGGTA	61	135
CL2511Contig5	CACACACACACACACA	TACATTACATCACTCGACACCCA	TGACGATGCTTCTGAGCTAGGTA	61	138
CL2511Contig5	CACACACACACACACA	ATTACATCACTCGACACCCAATC	AGATGACGATGCTTCTGAGCTA	60	138
CL2511Contig5	CACACACACACACACA	ATTACATCACTCGACACCCAATC	GAAAGCAGATGACGATGCTTCT	61	144
CL2511Contig5	CACACACACACACACA	ATTACATCACTCGACACCCAATC	ATGACGATGCTTCTGAGCTAGG	61	136
CL2526Contig2	CTGCTGCTGCTGCTGCTG	CAAATGATATTGCAAATGCTTGA	GCAATAGTGGAAGTTTTGGTGAC	60	102
CL2526Contig2	CTGCTGCTGCTGCTGCTG	TGATATTGCAAATGCTTGAGATG	GCAATAGTGGAAGTTTTGGTGAC	60	98
CL2526Contig2	CTGCTGCTGCTGCTGCTG	ATTGCAAATGCTTGAGATGGTAT	GCAATAGTGGAAGTTTTGGTGAC	60	94
CL2526Contig2	CTGCTGCTGCTGCTGCTG	ATATTGCAAATGCTTGAGATGGT	GCAATAGTGGAAGTTTTGGTGAC	60	96
CL2526Contig2	CTGCTGCTGCTGCTGCTG	CAAATGATATTGCAAATGCTTGA	CATCTGCAGCATCAGATATTGTC	60	129
CL2540Contig2	CTGCTGCTGCTGCTGCTG	GTTTTATGACAAGGAGTATGCGG	GAATGCTCTTCACAGCACCTACT	60	103
CL2540Contig2	CTGCTGCTGCTGCTGCTG	GTTTTATGACAAGGAGTATGCGG	AGAATGCTCTTCACAGCACCTAC	60	104
CL2540Contig2	CTGCTGCTGCTGCTGCTG	CTTGTGTCGTAGTTGTCTTCGTG	GAATGCTCTTCACAGCACCTACT	60	141
CL2540Contig2	CTGCTGCTGCTGCTGCTG	TATGACAAGGAGTATGCGGAAAT	GAATGCTCTTCACAGCACCTACT	60	99
CL2540Contig2	CTGCTGCTGCTGCTGCTG	TATGACAAGGAGTATGCGGAAAT	AGAATGCTCTTCACAGCACCTAC	60	100
CL2566Contig2	CCACCACCACCACCA	ATAGACAAGGCTTCTCGGAAAAC	CAGTAGGCATTAATCTCTGTGGG	60	159
CL2566Contig2	CCACCACCACCACCA	ATAGACAAGGCTTCTCGGAAAAC	AGTAGGCATTAATCTCTGTGGGG	60	158
CL2566Contig2	CCACCACCACCACCA	TAGACAAGGCTTCTCGGAAAAC	CAGTAGGCATTAATCTCTGTGGG	60	158
CL2566Contig2	CCACCACCACCACCA	ATAGACAAGGCTTCTCGGAAAAC	GTAGGCATTAATCTCTGTGGGG	60	157
CL2566Contig2	CCACCACCACCACCA	AATAGACAAGGCTTCTCGGAAA	CAGTAGGCATTAATCTCTGTGGG	60	160
CL2566Contig3	GAAGAAGAAGAAGAA	TGACTGTTGTTGTTCTTGTACGG	TATTACAATCATCAACAAGGGGG	60	92
CL2566Contig3	GAAGAAGAAGAAGAA	GGTGATGACTGTTGTTGTTCTTG	TATTACAATCATCAACAAGGGGG	60	97
CL2566Contig3	GAAGAAGAAGAAGAA	TGTTGTTCTTGTACGGAAATTGA	TATTACAATCATCAACAAGGGGG	60	85
CL2566Contig3	GAAGAAGAAGAAGAA	TGACTGTTGTTGTTCTTGTACGG	GGGGGACACTGGTTTTCTATATT	60	111
CL2566Contig3	GAAGAAGAAGAAGAA	TGACTGTTGTTGTTCTTGTACGG	ATTACAATCATCAACAAGGGGGT	60	91
CL2572Contig1	AGAAAGAAAGAAAGAAAGAA	GGAAAAGAAACTCTAGCTTGGCA	ATCCCCATTGCATCTTCTTATTT	61	126
CL2572Contig1	AGAAAGAAAGAAAGAAAGAA	AAGAAACTCTAGCTTGGCAAAGAG	ATCCCCATTGCATCTTCTTATTT	60	122
CL2572Contig1	AGAAAGAAAGAAAGAAAGAA	CAGAAAGCGCTTAAGGTGAAATA	CCCAAAACAACAACTGCTTCATA	61	151
CL2572Contig1	AGAAAGAAAGAAAGAAAGAA	CAGAAAGCGCTTAAGGTGAAATA	CCAAAACAACAACTGCTTCATAC	59	150
CL2572Contig1	AGAAAGAAAGAAAGAAAGAA	CAGAAAGCGCTTAAGGTGAAATA	CCAAAACAACAACTGCTTCATACT	60	150
CL2576Contig2	ACCACCACCACCACC	CATTGACATGTTCATGGGACC	GAACATGAATGGGGGTAAGAAAG	61	145
CL2576Contig2	ACCACCACCACCACC	ATGTTCATGGGACCCACATT	GAACATGAATGGGGGTAAGAAAG	60	138
CL2576Contig2	ACCACCACCACCACC	CATTGACATGTTCATGGGACC	GAACATGAATGGGGGTAAGAAA	61	145
CL2576Contig2	ACCACCACCACCACC	GCATTGACATGTTCATGGGAC	GAACATGAATGGGGGTAAGAAAG	61	146
CL2576Contig2	ACCACCACCACCACC	ATGTTCATGGGACCCACATT	GAACATGAATGGGGGTAAGAAA	60	138
CL2576Contig2	CCTCCTCCTCCTCCT	CTTTCTTACCCCCATTCATGTTC	GTGGAGGGAACAAGAATAACAAC	60	81
CL2576Contig2	CCTCCTCCTCCTCCT	CTTTCTTACCCCCATTCATGTTC	GGGTAACAAAAGTGGCAACAAT	61	149
CL2576Contig2	CCTCCTCCTCCTCCT	TTTCTTACCCCCATTCATGTTC	GTGGAGGGAACAAGAATAACAAC	59	80
CL2576Contig2	CCTCCTCCTCCTCCT	TTTCTTACCCCCATTCATGTTC	GGGTAACAAAAGTGGCAACAAT	60	148
CL2576Contig2	CCTCCTCCTCCTCCT	CTTTCTTACCCCCATTCATGTTC	GGTGGAGGGAACAAGAATAACAA	61	82
CL2600Contig1	GATGATGATGATGAT	AGCACAAGAGGTACAACCTGAAG	AATTAGACTGCGCCGATGAT	60	148
CL2600Contig1	GATGATGATGATGAT	TATGAAGAGAGGAAGGCCAAGTT	TGCAAGTTAAAACACCTCCTATT	59	147
CL2600Contig1	GATGATGATGATGAT	TTATGAAGAGAGGAAGGCCAAGT	TGCAAGTTAAAACACCTCCTATT	59	148
CL2600Contig1	GATGATGATGATGAT	ACTTATGAAGAGAGGAAGGCCAA	TGCAAGTTAAAACACCTCCTATT	59	150
CL2600Contig1	GATGATGATGATGAT	TACTTATGAAGAGAGGAAGGCCA	TGCAAGTTAAAACACCTCCTATT	58	151
CL2600Contig3	TGATGATGATGATGA	AAGGCTAAATTAGTTGCACGCTT	TCAATCAATCCCGATACATAAGG	60	158
CL2600Contig3	TGATGATGATGATGA	AAAGGCTAAATTAGTTGCACGCT	TCAATCAATCCCGATACATAAGG	60	159
CL2600Contig3	TGATGATGATGATGA	AAAGGCTAAATTAGTTGCACGC	TCAATCAATCCCGATACATAAGG	60	159
CL2600Contig3	TGATGATGATGATGA	AAGGCTAAATTAGTTGCACGCTT	CAATCCCGATACATAAGGAAAGA	60	153
CL2600Contig3	TGATGATGATGATGA	AAGGCTAAATTAGTTGCACGCTT	TCAATCCCGATACATAAGGAAAG	60	154
CL265Contig5	TGCTGCTGCTGCTGCTGC	GTGTGATAGAGTTCCCTTCCCTT	AGTGCACAGCATCACTCCTAAGT	60	116
CL265Contig5	TGCTGCTGCTGCTGCTGC	GTGTGATAGAGTTCCCTTCCCTT	TTCCAACACCAATCAAGTACTCA	60	146
CL265Contig5	TGCTGCTGCTGCTGCTGC	ATTTGGGTGTGATAGAGTTCCCT	TTCCAACACCAATCAAGTACTCA	60	152
CL265Contig5	TGCTGCTGCTGCTGCTGC	GTGTGATAGAGTTCCCTTCCCTT	GTGCACAGCATCACTCCTAAGTA	60	115
CL265Contig5	TGCTGCTGCTGCTGCTGC	ATTTGGGTGTGATAGAGTTCCCT	GTGCACAGCATCACTCCTAAGTA	60	121
CL2664Contig2	AGCAGCAGCAGCAGCAGC	TTACAATGGCAGTTGAAGGATTT	ATTGGTGCTTTGGATCTTGTAAA	60	144
CL2664Contig2	AGCAGCAGCAGCAGCAGC	CATTACAATGGCAGTTGAAGGAT	ATTGGTGCTTTGGATCTTGTAAA	60	146
CL2664Contig2	AGCAGCAGCAGCAGCAGC	TTACAATGGCAGTTGAAGGATTT	CAATATTGGTGCTTTGGATCTTG	60	148
CL2664Contig2	AGCAGCAGCAGCAGCAGC	TTACAATGGCAGTTGAAGGATTT	TGTAAAAGCAGTAAAAGCAGCAA	60	127
CL2664Contig2	AGCAGCAGCAGCAGCAGC	TTACAATGGCAGTTGAAGGATTT	TTGTAAAAGCAGTAAAAGCAGCA	60	128
CL2687Contig2	TCTTCTTCTTCTTCT	ACAACAGATTAAATTCCCACACG	AGGGAGAAGAGATCCTGAAAATG	60	150
CL2687Contig2	TCTTCTTCTTCTTCT	TCACTTCCTTTTCTTATCCATCG	GACTCGCTTAGAGACTGCAAAAC	60	122
CL2687Contig2	TCTTCTTCTTCTTCT	TCACACAACAGATTAAATTCCCA	AGGGAGAAGAGATCCTGAAAATG	60	154
CL2687Contig2	TCTTCTTCTTCTTCT	TCACTTCCTTTTCTTATCCATCG	CTTTTGCAACTCGAACTCGTAAC	60	146
CL2687Contig2	TCTTCTTCTTCTTCT	ACAACAGATTAAATTCCCACACG	GAGGGAGAAGAGATCCTGAAAAT	60	151
CL2723Contig1	TAAATAAATAAA	CCTTTTGACCCTTTTTCAGTTTT	ATGTTCAACACGCATCTAGCTCT	60	150
CL2723Contig1	TAAATAAATAAA	CCTTTTGACCCTTTTTCAGTTTT	CAACACGCATCTAGCTCTGGTAT	60	145
CL2723Contig1	TAAATAAATAAA	CCTTTTGACCCTTTTTCAGTTTT	GTTCAACACGCATCTAGCTCTG	60	148
CL2723Contig1	TAAATAAATAAA	CCTTTTGACCCTTTTTCAGTTTT	TGTTCAACACGCATCTAGCTCT	60	149
CL2723Contig1	TAAATAAATAAA	TTTTGACCCTTTTTCAGTTTTCTC	ATGTTCAACACGCATCTAGCTCT	60	148
CL2728Contig2	GCTGCTGCTGCTGCTGCTGCT	TCATCAAAGATGTTTCCTTCCAT	ATAAGTTCATGTAATCGCATGGC	60	137
CL2728Contig2	GCTGCTGCTGCTGCTGCTGCT	TCATCAAAGATGTTTCCTTCCAT	TGTTCAAGGCAACAAGAACATAA	60	156
CL2728Contig2	GCTGCTGCTGCTGCTGCTGCT	CTCATCAAAGATGTTTCCTTCCA	ATAAGTTCATGTAATCGCATGGC	60	138
CL2728Contig2	GCTGCTGCTGCTGCTGCTGCT	CTCATCAAAGATGTTTCCTTCCA	TGTTCAAGGCAACAAGAACATAA	60	157
CL2728Contig2	GCTGCTGCTGCTGCTGCTGCT	TCATCAAAGATGTTTCCTTCCAT	CAAATGTTCAAGGCAACAAGAAC	60	160
CL2728Contig3	TGTTGTTGTTGTTGTTGTTGT	AAATCACAAAAGGACCCAAACAT	TGACGAAGCTACCATGTCAAATA	60	156
CL2728Contig3	TGTTGTTGTTGTTGTTGTTGT	AAATCACAAAAGGACCCAAACAT	TTGACGAAGCTACCATGTCAAAT	61	157
CL2728Contig3	TGTTGTTGTTGTTGTTGTTGT	AATCACAAAAGGACCCAAACAT	TGACGAAGCTACCATGTCAAATA	60	155
CL2728Contig3	TGTTGTTGTTGTTGTTGTTGT	AAATCACAAAAGGACCCAAACA	TGACGAAGCTACCATGTCAAATA	60	156
CL2728Contig3	TGTTGTTGTTGTTGTTGTTGT	CAAATCACAAAAGGACCCAAAC	TGACGAAGCTACCATGTCAAATA	60	157
CL2739Contig2	ATCATCATCATCATC	GATGAACCACCTTTTCTTGACAG	TCGTAAACTGAAGAGTGCAATGA	60	129
CL2739Contig2	ATCATCATCATCATC	GATGAACCACCTTTTCTTGACAG	GCTGACTGCTAGAGTTCAAAAGG	60	102
CL2739Contig2	ATCATCATCATCATC	GATGAACCACCTTTTCTTGACAG	GGCTGACTGCTAGAGTTCAAAAG	60	103
CL2739Contig2	ATCATCATCATCATC	GATGAACCACCTTTTCTTGACAG	AGGCTGACTGCTAGAGTTCAAAA	60	104
CL2739Contig2	ATCATCATCATCATC	GATGAACCACCTTTTCTTGACAG	AAGGCTGACTGCTAGAGTTCAAA	60	105
CL275Contig1	ATTTCCATTTCCATTTCCATTTCC	CAGTACGATTTCTGAATGTCACG	TATCTTCTGCTCTGCTCTGCTCT	60	105
CL275Contig1	ATTTCCATTTCCATTTCCATTTCC	CAGTACGATTTCTGAATGTCACG	TCTTTGTATCTTCGACAATGGCT	60	85
CL275Contig1	ATTTCCATTTCCATTTCCATTTCC	CAGTACGATTTCTGAATGTCACG	CTCTTTGTATCTTCGACAATGGC	60	86
CL275Contig1	ATTTCCATTTCCATTTCCATTTCC	CAGTACGATTTCTGAATGTCACG	GCTCTTTGTATCTTCGACAATGG	60	87
CL275Contig1	ATTTCCATTTCCATTTCCATTTCC	CAGTACGATTTCTGAATGTCACG	GCCATCACAACACTTTCTTCTCT	60	137
CL275Contig1	AGAGCAGAGCAGAGC	AATTTCCATTTCCATTTCCATTT	AGGAGTTTCTCAAGGTCTCGTCT	60	144
CL275Contig1	AGAGCAGAGCAGAGC	GCTCATTCACACAATTTCCATTT	AGGAGTTTCTCAAGGTCTCGTCT	60	156
CL275Contig1	AGAGCAGAGCAGAGC	ATTTCCATTTCCATTTCCATTTC	AGGAGTTTCTCAAGGTCTCGTCT	60	143
CL275Contig1	AGAGCAGAGCAGAGC	AATTTCCATTTCCATTTCCATTT	GCCATCACAACACTTTCTTCTCT	60	103
CL275Contig1	AGAGCAGAGCAGAGC	AATTTCCATTTCCATTTCCATTT	AGCCATCACAACACTTTCTTCTC	60	104
CL2762Contig2	AGCAGCAGCAGCAGCAGCAGC	TGTTCCAACCTCTTTAGGTCAAA	CGTATGGAAGATCCCTCTGAGTC	61	152
CL2762Contig2	AGCAGCAGCAGCAGCAGCAGC	TGTTCCAACCTCTTTAGGTCAAA	CGTATGGAAGATCCCTCTGAGT	60	152
CL2762Contig2	AGCAGCAGCAGCAGCAGCAGC	TGTTCCAACCTCTTTAGGTCAAA	TGAGTCTCAGTAGCAGCAGCA	60	135
CL2762Contig2	AGCAGCAGCAGCAGCAGCAGC	TGTTCCAACCTCTTTAGGTCAAA	AGTTCAAGCCTTTGTTCCGAT	60	107
CL2762Contig2	AGCAGCAGCAGCAGCAGCAGC	TGTTCCAACCTCTTTAGGTCAAA	GTATGGAAGATCCCTCTGAGTCT	59	151
CL2781Contig1	ATAAAATAAAATAAAATAAA	CTGCTTCATACATCACTGGACAA	GCGTTTCTGTTAGGTTTCACTTT	60	133
CL2781Contig1	ATAAAATAAAATAAAATAAA	CTGCTTCATACATCACTGGACAA	GCGTTTCTGTTAGGTTTCACTTTT	60	133
CL2781Contig1	ATAAAATAAAATAAAATAAA	TAACTATCGATGGGGGTTACACA	GCGTTTCTGTTAGGTTTCACTTT	60	106
CL2781Contig1	ATAAAATAAAATAAAATAAA	TAACTATCGATGGGGGTTACACA	GCGTTTCTGTTAGGTTTCACTTTT	60	106
CL2781Contig1	ATAAAATAAAATAAAATAAA	TGCTTCATACATCACTGGACAAA	GCGTTTCTGTTAGGTTTCACTTT	60	132
CL2805Contig2	TTCTTCTTCTTCTTC	TTTTTGGTAGGAACAAAGTCCAA	GGTGTTTGTGAAATCGTGATACC	60	147
CL2805Contig2	TTCTTCTTCTTCTTC	AACAAAGTCCAATGTTGTCGATT	GGTGTTTGTGAAATCGTGATACC	60	136
CL2805Contig2	TTCTTCTTCTTCTTC	TTGGTAGGAACAAAGTCCAATGT	GGTGTTTGTGAAATCGTGATACC	60	144
CL2805Contig2	TTCTTCTTCTTCTTC	AAGGGTCAGATTTTTGGTAGGAA	GGTGTTTGTGAAATCGTGATACC	60	157
CL2805Contig2	TTCTTCTTCTTCTTC	AAAGGGTCAGATTTTTGGTAGGA	GGTGTTTGTGAAATCGTGATACC	60	158
CL2809Contig2	TCTCTCTCTCTCTC	CTCTTTGCTTAATGGCTTTTTGA	TTGTCCCAACTGGAGATATGACT	60	143
CL2809Contig2	TCTCTCTCTCTCTC	CTCTTTGCTTAATGGCTTTTTGA	ACGAACAGCTCAGTTCTTCCTTA	60	112
CL2833Contig2	TTATTATTATTATTA	TTTGAAGTTTCCACCATCATCTC	GCGCTTACAAAAATGTAATCAGG	60	146
CL2833Contig2	TTATTATTATTATTA	TTTGAAGTTTCCACCATCATCTC	CGCTTACAAAAATGTAATCAGGG	60	145
CL2833Contig2	TTATTATTATTATTA	TTTGAAGTTTCCACCATCATCTC	ATGTAATCAGGGGTTCTCACAAA	60	134
CL2833Contig2	TTATTATTATTATTA	TTTGAAGTTTCCACCATCATCTC	AATGTAATCAGGGGTTCTCACAA	60	135
CL2833Contig2	TTATTATTATTATTA	TTTGAAGTTTCCACCATCATCTC	AAATGTAATCAGGGGTTCTCACA	60	136
CL2868Contig2	ATATATATATAT	TCACTGATGAATGAACCAAAGTG	TACAAGGAAGCAAAGGCATAGAC	60	121
CL2868Contig2	ATATATATATAT	CACTTCACTGATGAATGAACCAA	TACAAGGAAGCAAAGGCATAGAC	60	125
CL2868Contig2	ATATATATATAT	TTTGTTTGCAGCTATTCACTTCA	TACAAGGAAGCAAAGGCATAGAC	60	141
CL2868Contig2	ATATATATATAT	AAGGTTTTGTTTGCAGCTATTCA	TACAAGGAAGCAAAGGCATAGAC	60	146
CL2868Contig2	ATATATATATAT	CAAGGTTTTGTTTGCAGCTATTC	TACAAGGAAGCAAAGGCATAGAC	60	147
CL2873Contig3	GGCGGCGGCGGCGGC	GAGCAGAGTTGTTGTTCTTCGTC	GTCAACCTCTTTCACTGCGAT	60	143
CL2873Contig3	GGCGGCGGCGGCGGC	GAGCAGAGTTGTTGTTCTTCGTC	CACCGTCAACCTCTTTCACTG	61	147
CL2873Contig3	GGCGGCGGCGGCGGC	GAGCAGAGTTGTTGTTCTTCGTC	GTCAACCTCTTTCACTGCGATG	61	143
CL2873Contig3	GGCGGCGGCGGCGGC	GAGCAGAGTTGTTGTTCTTCGTC	TCAACCTCTTTCACTGCGATG	61	142
CL2873Contig3	GGCGGCGGCGGCGGC	CAGAGTTGTTGTTCTTCGTCGTC	GTCAACCTCTTTCACTGCGAT	60	140
CL2937Contig1	CTCTCTCTCTCT	GGTATGTTAGCCCTGTCAAGAGA	TTCTGAGCAACAAGTCCTTCAGT	60	154
CL2937Contig1	CTCTCTCTCTCT	GGTATGTTAGCCCTGTCAAGAGA	AGTTCTGAGCAACAAGTCCTTCA	60	156
CL2937Contig1	CTCTCTCTCTCT	GGTATGTTAGCCCTGTCAAGAGA	CAGTTCTGAGCAACAAGTCCTTC	60	157
CL2937Contig1	CTCTCTCTCTCT	GGTATGTTAGCCCTGTCAAGAGA	ACAAGTCCTTCAGTGCTTGCTAT	60	145
CL2937Contig1	CTCTCTCTCTCT	GGTATGTTAGCCCTGTCAAGAGA	ATCAGTTCTGAGCAACAAGTCCT	60	159
CL2941Contig2	GGAGGAGGAGGAGGA	TGGCAAGTACACAACAACACTTC	ATAAGCACTTCTGCTTCAACCCT	60	144
CL2941Contig2	GGAGGAGGAGGAGGA	TGTGGCAAGTACACAACAACACT	ATAAGCACTTCTGCTTCAACCCT	61	146
CL2941Contig2	GGAGGAGGAGGAGGA	CTGTGGCAAGTACACAACAACAC	ATAAGCACTTCTGCTTCAACCCT	61	147
CL2941Contig2	GGAGGAGGAGGAGGA	TGGCAAGTACACAACAACACTTC	ATAAGCACTTCTGCTTCAACCC	60	144
CL2941Contig2	GGAGGAGGAGGAGGA	GGCAAGTACACAACAACACTTCC	ATAAGCACTTCTGCTTCAACCCT	61	143
CL2941Contig2	CTCTCTCTCTCT	TGACCCAATACTCCAAAAAGAAA	AAGAAAAATGGCTTTGATGATGA	60	124
CL2941Contig2	CTCTCTCTCTCT	AAAAGAGGGTGTGACCCAATACT	AAGAAAAATGGCTTTGATGATGA	60	135
CL2941Contig2	CTCTCTCTCTCT	AAAAGAGGGTGTGACCCAATACT	GGCTTTGATGATGATCAGATTTC	60	126
CL2941Contig2	CTCTCTCTCTCT	GTGTGACCCAATACTCCAAAAAG	AAGAAAAATGGCTTTGATGATGA	60	127
CL2941Contig2	CTCTCTCTCTCT	GTGTGACCCAATACTCCAAAAAG	GGCTTTGATGATGATCAGATTTC	60	118
CL2941Contig2	CACCACCACCACCAC	AATTTGACTCTTCGTCAAACTCG	GTAGCGGCTCAGAGTAGTGGAG	60	140
CL2941Contig2	CACCACCACCACCAC	GACTCCACAGTCATCAACCTCTC	TCTCGTAGCGGCTCAGAGTAGT	60	121
CL2941Contig2	CACCACCACCACCAC	ATCAACCTCTCAGCAGGTAACAC	GTAGCGGCTCAGAGTAGTGGAG	60	105
CL2941Contig2	CACCACCACCACCAC	AATTTGACTCTTCGTCAAACTCG	TCTCGTAGCGGCTCAGAGTAGT	60	144
CL2941Contig2	CACCACCACCACCAC	ATCAACCTCTCAGCAGGTAACAC	TCTCGTAGCGGCTCAGAGTAGT	60	109
CL2959Contig1	CTCCTCCTCCTCCTCCTCCTCCTC	GTTGTCTTCTCCATGCTCCTTC	CTTAACTTTTCTCTCCACCACCA	60	151
CL2959Contig1	CTCCTCCTCCTCCTCCTCCTCCTC	AGTCGTTCTCGTTGTCTTCTCC	AAGTACTTCGCAGGTCCTCAACT	60	104
CL2959Contig1	CTCCTCCTCCTCCTCCTCCTCCTC	GGAGTCGTTCTCGTTGTCTTCT	AAGTACTTCGCAGGTCCTCAACT	60	106
CL2959Contig1	CTCCTCCTCCTCCTCCTCCTCCTC	AGTCGTTCTCGTTGTCTTCTCC	CAGAGCATGAGTCCTCATCAAGT	60	123
CL2959Contig1	CTCCTCCTCCTCCTCCTCCTCCTC	AGTCGTTCTCGTTGTCTTCTCC	ACAGAGCATGAGTCCTCATCAAG	60	124
CL3006Contig5	GTTGTTGTTGTTGTT	ACACAAAACCTGAAACAACATCC	TTTTGTTTTCCTCTTACCGATGA	60	139
CL3006Contig5	GTTGTTGTTGTTGTT	ACACAAAACCTGAAACAACATCC	ACACCCTTGTTCCTTTTTGTTTT	60	153
CL3006Contig5	GTTGTTGTTGTTGTT	ACACAAAACCTGAAACAACATCC	GTTTTCCTCTTACCGATGAATCC	60	135
CL3006Contig5	GTTGTTGTTGTTGTT	CTGAAACAACATCCGTGAGATTT	TTTTGTTTTCCTCTTACCGATGA	60	130
CL3006Contig5	GTTGTTGTTGTTGTT	ACACAAAACCTGAAACAACATCC	CCTTGTTCCTTTTTGTTTTCCTC	60	149
CL3043Contig2	CCACCACCACCACCA	AGCTCCTCGAGACCCAGAAG	TCGAGAAAGCTTCTTCCTTTCTT	61	124
CL3043Contig2	CCACCACCACCACCA	GACAAGCTCCTCGAGACCC	TCGAGAAAGCTTCTTCCTTTCTT	60	128
CL3043Contig2	CCACCACCACCACCA	GACAAGCTCCTCGAGACCC	CTTCGAGAAAGCTTCTTCCTTTC	60	130
CL3043Contig2	CCACCACCACCACCA	CTCCTCGAGACCCAGAAGC	TCGAGAAAGCTTCTTCCTTTCTT	60	122
CL3043Contig2	CCACCACCACCACCA	GCTCCTCGAGACCCAGAAG	TCGAGAAAGCTTCTTCCTTTCTT	60	123
CL3045Contig1	TCTCTCTCTCTCTCTC	CTTGAGAGAGGCTTCAAGCATTA	TAGAAGAGGGTGAACCAACAAAG	60	128
CL3045Contig1	TCTCTCTCTCTCTCTC	CTTGAGAGAGGCTTCAAGCATTA	GTAGAAGAGGGTGAACCAACAAA	60	129
CL3045Contig1	TCTCTCTCTCTCTCTC	CTTGAGAGAGGCTTCAAGCATTA	GATCATCATGGGTAGAAGAGGGT	60	140
CL3045Contig1	TCTCTCTCTCTCTCTC	CTTGAGAGAGGCTTCAAGCATTA	ATCATGGGTAGAAGAGGGTGAAC	60	136
CL3045Contig1	TCTCTCTCTCTCTCTC	TTGAAAGAAAACTTGAGAGAGGC	TAGAAGAGGGTGAACCAACAAAG	59	139
CL3050Contig2	TGGTTTGGTTTGGTTTGGTT	GAAATCTGGCAGCTTGAAACTAA	CATTACGATGAGTGCAGGTGATA	60	98
CL3050Contig2	TGGTTTGGTTTGGTTTGGTT	GAAATCTGGCAGCTTGAAACTAA	GTTGTCACCCTTCATGACAAAAT	60	135
CL3050Contig2	TGGTTTGGTTTGGTTTGGTT	AATAAATCAACATTTGCAGCACC	CATTACGATGAGTGCAGGTGATA	60	136
CL3050Contig2	TGGTTTGGTTTGGTTTGGTT	GAAATCTGGCAGCTTGAAACTAA	TACGATGAGTGCAGGTGATACTG	60	95
CL3050Contig2	TGGTTTGGTTTGGTTTGGTT	AATAAATCAACATTTGCAGCACC	TACGATGAGTGCAGGTGATACTG	60	133
CL3072Contig1	GAGAGAGAGAGA	AATCTCACCCTTTTGGAAGAGTC	TCTACGTTCACCAATTCTGTCTTC	60	160
CL3072Contig1	GAGAGAGAGAGA	CATGTACTTCCCTCCTAGTGCAG	TCTACGTTCACCAATTCTGTCTTC	60	136
CL3072Contig1	GAGAGAGAGAGA	CCCTCCTAGTGCAGTTAAATCAA	TCTACGTTCACCAATTCTGTCTTC	60	127
CL3072Contig1	GAGAGAGAGAGA	GTTAAATCAAACCAATGAAACCG	TCTACGTTCACCAATTCTGTCTTC	60	114
CL3072Contig1	GAGAGAGAGAGA	CCCTTTTGGAAGAGTCTCATGTA	TCTACGTTCACCAATTCTGTCTTC	60	153
CL3087Contig1	TCTTCTTCTTCTTCT	TGAGATGGGTCTTGTAGGAAGAA	AAAGAGAAAAGACGAGGAGAAGG	60	156
CL3087Contig1	TCTTCTTCTTCTTCT	TCTTGTAGGAAGAAGTGGGAGTG	AAAGAGAAAAGACGAGGAGAAGG	60	147
CL3087Contig1	TCTTCTTCTTCTTCT	TCTGAGATGGGTCTTGTAGGAAG	AAAGAGAAAAGACGAGGAGAAGG	60	158
CL3087Contig1	TCTTCTTCTTCTTCT	TGGTAGACGCATACACACGTAGA	GCAGATTCATGGAAGACAAAAAG	60	115
CL3087Contig1	TCTTCTTCTTCTTCT	GGTCTTGTAGGAAGAAGTGGGAG	AAAGAGAAAAGACGAGGAGAAGG	60	149
CL30Contig1	ACAACAACAACAACA	TTCCATTCTGAGAGATCAACCAT	ACCCTTGAGTAACCCTTGAACAT	60	141
CL30Contig1	ACAACAACAACAACA	ATTCCATTCTGAGAGATCAACCA	ACCCTTGAGTAACCCTTGAACAT	60	142
CL30Contig1	ACAACAACAACAACA	TTCCATTCTGAGAGATCAACCAT	GTTACGACCCTTGAGTAACCCTT	60	147
CL30Contig1	ACAACAACAACAACA	ATTCCATTCTGAGAGATCAACCA	GTTACGACCCTTGAGTAACCCTT	60	148
CL30Contig1	ACAACAACAACAACA	AGAGATCAACCATGAAGAACGAC	ACCCTTGAGTAACCCTTGAACAT	60	131
CL3139Contig2	ATCATCATCATCATCATC	TAAATGCCTCAAATACGTCCAGT	TGAAGCTAAGAAGCCTCTTCAAA	60	155
CL3139Contig2	ATCATCATCATCATCATC	CTTCCTCATTTCCTTAAATGCCT	AAGCCTCTTCAAATGATTGGAGT	60	159
CL3139Contig2	ATCATCATCATCATCATC	TTAAATGCCTCAAATACGTCCAG	TGAAGCTAAGAAGCCTCTTCAAA	60	156
CL3139Contig2	ATCATCATCATCATCATC	CTTAAATGCCTCAAATACGTCCA	TGAAGCTAAGAAGCCTCTTCAAA	60	157
CL3139Contig2	ATCATCATCATCATCATC	TCCTTAAATGCCTCAAATACGTC	TGAAGCTAAGAAGCCTCTTCAAA	60	159
CL3180Contig4	GCTGCTGCTGCTGCT	GTTTCATCCTGCATATGTGACTG	GAAACCACATTGCTTCCTGTTAC	60	156
CL3180Contig4	GCTGCTGCTGCTGCT	GCCAAGAATCTAGAGCTGCTTTT	GAAACCACATTGCTTCCTGTTAC	60	116
CL3180Contig4	GCTGCTGCTGCTGCT	GCCAAGAATCTAGAGCTGCTTTT	AGGATTCTCAGGAGTTCATCCTC	60	146
CL3180Contig4	GCTGCTGCTGCTGCT	CTGCATATGTGACTGCTGAGAGA	GAAACCACATTGCTTCCTGTTAC	60	148
CL3180Contig4	GCTGCTGCTGCTGCT	AATCTAGAGCTGCTTTTGACTGC	GAAACCACATTGCTTCCTGTTAC	60	110
CL3186Contig1	ACAACAACAACAACAACA	CACAAGTGACCAACATGGAGATA	AAGCTTTATCAATGCCTGAACCT	60	128
CL3186Contig1	ACAACAACAACAACAACA	GTGTTTCCAGTGGTCTCACAAGT	GTTCGTTCGAAGCTTTATCAATG	60	153
CL3186Contig1	ACAACAACAACAACAACA	TGACCAACATGGAGATAGTGAAA	GTTCGTTCGAAGCTTTATCAATG	60	131
CL3186Contig1	ACAACAACAACAACAACA	CACAAGTGACCAACATGGAGATA	TTCTCCTGATACTTTGCATCCAG	60	160
CL3186Contig1	ACAACAACAACAACAACA	CACAAGTGACCAACATGGAGATA	GGTTCGTTCGAAGCTTTATCAAT	60	138
CL3186Contig3	GGCGGCGGCGGCGGC	CTCATGACGGTGCTGTTGAC	CGTATCTTCAACAAAGCCAGAGT	60	160
CL3223Contig1	AGAGAGAGAGAG	TGAGAAGGACACCCATCAATAAT	TGCTGTTGATAGTTGAAAGCGTA	60	139
CL3223Contig1	AGAGAGAGAGAG	ATGAGAAGGACACCCATCAATAA	TGCTGTTGATAGTTGAAAGCGTA	60	140
CL3223Contig1	AGAGAGAGAGAG	TGAGAAGGACACCCATCAATAAT	AAATATTGCTTTTGCTGCTCTTG	60	160
CL3223Contig1	AGAGAGAGAGAG	TGAGAAGGACACCCATCAATAAT	TGCTCTTGCTGTTGATAGTTGAA	60	145
CL3223Contig1	AGAGAGAGAGAG	ATGAGAAGGACACCCATCAATAA	TGCTCTTGCTGTTGATAGTTGAA	60	146
CL3223Contig2	GCAGCAGCAGCAGCA	CGGAGAAGAAGAAAGACAACAAG	TGGCACTCCCTTCATAGGTAATA	60	135
CL3223Contig2	GCAGCAGCAGCAGCA	CGGAGAAGAAGAAAGACAACAAG	GTGGCACTCCCTTCATAGGTAAT	60	136
CL3223Contig3	GCAGCAGCAGCAGCA	GTTGATGTTGGGATTTTCCACT	TGGCACTCCCTTCATAGGTAATA	60	151
CL3241Contig3	ATAATAATAATAATA	GGAGATTGCAGCAACTATAAATGA	GGTCTCATCTAATGAATCCGTTG	60	160
CL3241Contig3	ATAATAATAATAATA	CGGAGATTGCAGCAACTATAAAT	CTAATGAATCCGTTGATTGGGAT	60	153
CL3241Contig3	ATAATAATAATAATA	CGGAGATTGCAGCAACTATAAAT	ATCTAATGAATCCGTTGATTGGG	60	155
CL3241Contig3	ATAATAATAATAATA	AAGCGGAAATTCGCTAGGTTAT	GGTCTCATCTAATGAATCCGTTG	60	91
CL3241Contig3	ATAATAATAATAATA	CGGAGATTGCAGCAACTATAAAT	TAATGAATCCGTTGATTGGGAT	60	152
CL3284Contig2	TTGATTTGATTTGATTTGAT	GTATGCCCTCATCAACTCGTAAG	ACATCCTTTGCGCATATTACAAC	60	146
CL3284Contig2	TTGATTTGATTTGATTTGAT	GTATGCCCTCATCAACTCGTAAG	CAGCCTGGAACATATGCTTACTT	60	116
CL3284Contig2	TTGATTTGATTTGATTTGAT	CTTTCTCCTGTTTCCTCATCCTT	CAGCCTGGAACATATGCTTACTT	60	148
CL3284Contig2	TTGATTTGATTTGATTTGAT	GTATGCCCTCATCAACTCGTAAG	AACATCCTTTGCGCATATTACAA	60	147
CL3284Contig2	TTGATTTGATTTGATTTGAT	GTATGCCCTCATCAACTCGTAAG	ATATTACAACATCGTCCCAGCCT	60	133
CL3295Contig1	GTGTGTGTGTGTGTGTGT	TTCTCTTGTCGGAAAATGAAAAC	ATCCTTGAGAACAGTCTTTGCTG	60	157
CL3295Contig1	GTGTGTGTGTGTGTGTGT	GGAAAATGAAAACCATGATTCCT	ATCCTTGAGAACAGTCTTTGCTG	60	147
CL3295Contig1	GTGTGTGTGTGTGTGTGT	CATCTTTCTCTTGTCGGAAAATG	CATATATGGAATCCACGTTCTGG	60	137
CL3295Contig1	GTGTGTGTGTGTGTGTGT	GGAAAATGAAAACCATGATTCCT	TGCAAAATCCTTGAGAACAGTCT	60	153
CL3295Contig1	GTGTGTGTGTGTGTGTGT	GGAAAATGAAAACCATGATTCCT	CTGCAAAATCCTTGAGAACAGTC	60	154
CL3301Contig2	TATATATATATA	AAAAACTAAATTACCGGGTTTGC	AATTCCCAGACAAGCAAACAATA	60	150
CL3301Contig2	TATATATATATA	AAAAACTAAATTACCGGGTTTGC	TAATTCCCAGACAAGCAAACAAT	60	151
CL3301Contig2	TATATATATATA	TAACTTTTGGCCTCCTTTTTCTT	AATTCCCAGACAAGCAAACAATA	60	110
CL3301Contig2	TATATATATATA	TAACTTTTGGCCTCCTTTTTCTT	TAATTCCCAGACAAGCAAACAAT	60	111
CL3301Contig2	TATATATATATA	AAAAACTAAATTACCGGGTTTGC	ATCAAATGCTAATTCCCAGACAA	60	160
CL3304Contig2	CTCTCTCTCTCTCTCTCTCTCT	CGATCGGAGAAAGTAAGAATTGA	TTGTCATCAATCTGCACACTACC	60	127
CL3304Contig2	CTCTCTCTCTCTCTCTCTCTCT	CGATCGGAGAAAGTAAGAATTGA	CATCAATCTGCACACTACCAGAG	60	123
CL3304Contig2	CTCTCTCTCTCTCTCTCTCTCT	ATGCGATCGGAGAAAGTAAGAAT	TTGTCATCAATCTGCACACTACC	60	130
CL3304Contig2	CTCTCTCTCTCTCTCTCTCTCT	CGATCGGAGAAAGTAAGAATTGA	CGTAAAGGGGTTACTTGTCATCA	60	141
CL3304Contig2	CTCTCTCTCTCTCTCTCTCTCT	CGATCGGAGAAAGTAAGAATTGA	GTCATCAATCTGCACACTACCAG	60	125
CL3336Contig1	AGCAGCAGCAGCAGC	AAAGAAGAGCCAGAAGGTGAGTT	AGCTTCAAACACTTCTTCACCAG	60	106
CL3336Contig1	AGCAGCAGCAGCAGC	AAAGAAGAGCCAGAAGGTGAGTT	CTTCAGTGGAAGCTTCAAACACT	60	116
CL3336Contig1	AGCAGCAGCAGCAGC	CAGGATGAGGAAGAGTGAAAAGA	CAGTGGAAGCTTCAAACACTTCT	60	143
CL3336Contig1	AGCAGCAGCAGCAGC	CAGGATGAGGAAGAGTGAAAAGA	CTTCAGTGGAAGCTTCAAACACT	60	146
CL3336Contig1	AGCAGCAGCAGCAGC	AAAGAAGAGCCAGAAGGTGAGTT	GCACAATAGGAATCATGGTTAGC	60	156
CL3338Contig2	GGTGGTGGTGGTGGT	GATGTGTGAATTTTGGATCTGGT	GTAGCAGAGAAATGCAAGGGTTA	60	125
CL3338Contig2	GGTGGTGGTGGTGGT	TTGATGTGTGAATTTTGGATCTG	GTAGCAGAGAAATGCAAGGGTTA	60	127
CL3338Contig2	GGTGGTGGTGGTGGT	ATGTGTGAATTTTGGATCTGGTT	GTAGCAGAGAAATGCAAGGGTTA	60	124
CL3338Contig2	GGTGGTGGTGGTGGT	GATGTGTGAATTTTGGATCTGGT	CTGCTAACTATGCAGCCCTGTAG	60	144
CL3338Contig2	GGTGGTGGTGGTGGT	GATGTGTGAATTTTGGATCTGGT	GGGTTAAACTCCCTCTTCAACTC	60	108
CL3354Contig1	ATGAATGAATGAATGAATGAATGA	GCTGTAAAAAGTGGCTTCAGAGA	TACGTCCTTTCTCATCACCATCT	60	144
CL3354Contig1	ATGAATGAATGAATGAATGAATGA	GCTGTAAAAAGTGGCTTCAGAGA	CAAGGTACGTCCTTTCTCATCAC	60	149
CL3354Contig1	ATGAATGAATGAATGAATGAATGA	GCTGTAAAAAGTGGCTTCAGAGA	GTACGTCCTTTCTCATCACCATC	60	145
CL3354Contig1	ATGAATGAATGAATGAATGAATGA	TCATCCTCTCCTTTAAACACCAG	TACGTCCTTTCTCATCACCATCT	60	120
CL3354Contig1	ATGAATGAATGAATGAATGAATGA	CTCATCCTCTCCTTTAAACACCA	TACGTCCTTTCTCATCACCATCT	60	121
CL3372Contig1	ACACACACACACACACACAC	CCCACACAAACACAATCATACAC	GCTTCTTGGTCCTCTTTCTTCTC	60	160
CL3372Contig1	ACACACACACACACACACAC	CCCACACAAACACAATCATACAC	CTTCTTGGTCCTCTTTCTTCTCC	60	159
CL3372Contig1	ACACACACACACACACACAC	ACCCACACAAACACAATCATACA	CTTCTTGGTCCTCTTTCTTCTCC	60	160
CL3372Contig1	ACACACACACACACACACAC	CCACACAAACACAATCATACACA	GCTTCTTGGTCCTCTTTCTTCTC	60	159
CL3372Contig1	ACACACACACACACACACAC	CCACACAAACACAATCATACACA	CTTCTTGGTCCTCTTTCTTCTCC	60	158
CL3408Contig1	CTACTACTACTACTACTA	CTGCTTGGGAGTTCCTATTACAC	CCCCCTTCTTTTGTTATTAGCAT	59	159
CL3408Contig1	CTACTACTACTACTACTA	ACTGCTTGGGAGTTCCTATTACA	CCCCCTTCTTTTGTTATTAGCAT	59	160
CL3408Contig1	CTACTACTACTACTACTA	TTCACTCTCTGGTGATTCTTTCTG	TTCCCCCTTCTTTTGTTATTAGC	60	136
CL3408Contig1	CTACTACTACTACTACTA	ACTGCTTGGGAGTTCCTATTACAC	CCCCCTTCTTTTGTTATTAGCAT	60	160
CL3408Contig1	CTACTACTACTACTACTA	TTCACTCTCTGGTGATTCTTTCTG	CCCCCTTCTTTTGTTATTAGCAT	60	134
CL3408Contig1	GTGGTGGTGGTGGTG	TCTTTACTCAACTGCTTTTTCCG	AAGATGACTAAACAAACCTGGGC	60	146
CL3408Contig1	GTGGTGGTGGTGGTG	TTCCGTATGCATTTTGTATGGTT	TTGGCATTTAGTTTCCTGAGTTC	60	160
CL3408Contig1	GTGGTGGTGGTGGTG	GCTTTTTCCGTATGCATTTTGTA	CAAATCAGTTGAAAACCATCACC	60	111
CL3408Contig1	GTGGTGGTGGTGGTG	GCTTTTTCCGTATGCATTTTGTA	AAGATGACTAAACAAACCTGGGC	61	133
CL3408Contig1	GTGGTGGTGGTGGTG	GCTTTTTCCGTATGCATTTTGTA	GCAAATCAGTTGAAAACCATCAC	61	112
CL3408Contig1	AGCAGCAGCAGCAGC	AGTTTTGGCTCTGAAAAGCTCAT	GGATACTGTAAAAATGGCACTGG	60	150
CL3408Contig1	AGCAGCAGCAGCAGC	AGTTTTGGCTCTGAAAAGCTCAT	GGGATACTGTAAAAATGGCACTG	60	151
CL3408Contig1	AGCAGCAGCAGCAGC	AGTTTTGGCTCTGAAAAGCTCAT	TAGGGGATACTGTAAAAATGGCA	60	154
CL3408Contig1	AGCAGCAGCAGCAGC	TGTGAAGTTTTGGCTCTGAAAAG	GGATACTGTAAAAATGGCACTGG	60	155
CL3408Contig1	AGCAGCAGCAGCAGC	TGTGAAGTTTTGGCTCTGAAAAG	GGGATACTGTAAAAATGGCACTG	60	156
CL3408Contig3	CAACAACAACAACAA	TATGTGTTTTTATGGGGTTCTGC	GAGAGAAGGGTAAAACCAGAATGA	60	91
CL3408Contig3	CAACAACAACAACAA	TGCTTATGTGTTTTTATGGGGTT	GAGAGAAGGGTAAAACCAGAATGA	60	95
CL3408Contig3	CAACAACAACAACAA	TTGCTTATGTGTTTTTATGGGGT	GAGAGAAGGGTAAAACCAGAATGA	60	96
CL3408Contig3	CAACAACAACAACAA	ATAGCAGCAGCAGAAAGAAACAT	GAGAGAAGGGTAAAACCAGAATGA	60	122
CL3408Contig3	AAAAAAAAAA	TCATTCTGGTTTTACCCTTCTCTC	CACGTTCTAAAGGGAGCTTCATA	60	135
CL3408Contig4	CTGCTGCTGCTGCTGCTG	ATGATTCAAGATCATGGCCG	TTGGCATTTAGTTTCCTGATGTT	60	126
CL3408Contig4	CTGCTGCTGCTGCTGCTG	ATGGTGCTAATGCTGCTGCT	TTGGCATTTAGTTTCCTGATGTT	60	104
CL3408Contig4	CTGCTGCTGCTGCTGCTG	ATGATTCAAGATCATGGCCG	GGCATTTAGTTTCCTGATGTTCA	61	124
CL3408Contig4	CTGCTGCTGCTGCTGCTG	ATGATTCAAGATCATGGCCG	TGGCATTTAGTTTCCTGATGTTC	61	125
CL3408Contig4	CTGCTGCTGCTGCTGCTG	GGTGCTAATGCTGCTGCTTC	TTGGCATTTAGTTTCCTGATGTT	60	102
CL3448Contig1	TGATGATGATGATGATGA	AAGGCATATCTAGCATCCCTCTT	CAGGGAGTTGATATGTGAGTGGT	60	157
CL3448Contig1	TGATGATGATGATGATGA	AAGGCATATCTAGCATCCCTCTT	ACAGGGAGTTGATATGTGAGTGG	60	158
CL3448Contig1	TGATGATGATGATGATGA	CAAACAAGGCATATCTAGCATCC	GAGTTGATATGTGAGTGGTTGGG	60	158
CL3448Contig1	TGATGATGATGATGATGA	AAGGCATATCTAGCATCCCTCTT	GAGTTGATATGTGAGTGGTTGGG	60	153
CL3448Contig1	TGATGATGATGATGATGA	AAGGCATATCTAGCATCCCTCTT	GGAGTTGATATGTGAGTGGTTGG	60	154
CL3492Contig2	TAATAATAATAATAA	AAAAACATCGGTGAAATCAAGTG	CCATTTTGAGACAGTGGAAACTC	60	135
CL3492Contig2	TAATAATAATAATAA	CAAAAACATCGGTGAAATCAAGT	CCATTTTGAGACAGTGGAAACTC	60	136
CL3492Contig2	TAATAATAATAATAA	GTGAAATCAAGTGGGAACTTAGG	CCATTTTGAGACAGTGGAAACTC	60	125
CL3492Contig2	TAATAATAATAATAA	GGTGAAATCAAGTGGGAACTTAG	CCATTTTGAGACAGTGGAAACTC	60	126
CL3492Contig2	TAATAATAATAATAA	AAAAACATCGGTGAAATCAAGTG	ATGTCATGCCATTTTGAGACAGT	61	143
CL3497Contig2	CATCATCATCATCAT	AAGTGACGTATCTGTCAGCCATT	CAAAATCCACCATTTCAAAGAAG	60	146
CL3497Contig2	CATCATCATCATCAT	AAGTGACGTATCTGTCAGCCATT	CACCATTTCAAAGAAGAAAGGAA	60	139
CL3497Contig2	CATCATCATCATCAT	AAGTGACGTATCTGTCAGCCATT	AAAGAAGAAAGGAAGTGGCTCTG	60	130
CL3497Contig2	CATCATCATCATCAT	AAGTGACGTATCTGTCAGCCATT	CAAAGAAGAAAGGAAGTGGCTCT	60	131
CL3497Contig2	CATCATCATCATCAT	AAGTGACGTATCTGTCAGCCATT	AGAAGAAAGGAAGTGGCTCTGAC	60	128
CL3516Contig2	AGTAGTAGTAGTAGTAGT	GCTTTAGCTATGTATGCCTCCTG	TACTTCTTGCCAAACAATGAACA	60	156
CL3516Contig2	AGTAGTAGTAGTAGTAGT	GCTTTAGCTATGTATGCCTCCTG	TCATGAGGGAAATCAACAACTTC	60	122
CL3516Contig2	AGTAGTAGTAGTAGTAGT	GCTTTAGCTATGTATGCCTCCTG	TTGCCAAACAATGAACATTTCTA	59	150
CL3516Contig2	AGTAGTAGTAGTAGTAGT	GCTTTAGCTATGTATGCCTCCTG	CTCATGAGGGAAATCAACAACTT	59	123
CL3516Contig2	AGTAGTAGTAGTAGTAGT	TGCCTCCTGTAGGTAAGGTAAGG	TACTTCTTGCCAAACAATGAACA	60	142
CL3516Contig2	AGCAGCAGCAGCAGCAGC	CTAAAGTGAATATGGAAAGGGGG	TGTTCTTCTCATCCTTGGTTTGT	60	146
CL3516Contig2	AGCAGCAGCAGCAGCAGC	CTAAAGTGAATATGGAAAGGGGG	GTTATTATGAGGGTGCACCAGAG	60	114
CL3516Contig2	AGCAGCAGCAGCAGCAGC	CTAAAGTGAATATGGAAAGGGGG	TTCGTTGGTTGTTATTATGAGGG	60	124
CL3516Contig2	AGCAGCAGCAGCAGCAGC	CTAAAGTGAATATGGAAAGGGGG	CTGTTCTTCTCATCCTTGGTTTG	60	147
CL3516Contig2	AGCAGCAGCAGCAGCAGC	CATGTCTGGTTGTCTCTCTTGTG	TTCGTTGGTTGTTATTATGAGGG	60	150
CL3553Contig1	TGATGATGATGATGATGATGA	TTGAGCTATGGTCACTCCTTCTC	TTTTCGACCTTTCTTTACCAACA	60	148
CL3553Contig1	TGATGATGATGATGATGATGA	TTGAGCTATGGTCACTCCTTCTC	ATCTTCACTGCCTTCATCCTGTA	60	81
CL3553Contig1	TGATGATGATGATGATGATGA	TACCTCTATGTTGTCTGTTGCCA	ATCTTCACTGCCTTCATCCTGTA	60	111
CL3553Contig1	TGATGATGATGATGATGATGA	TTGAGCTATGGTCACTCCTTCTC	TCCTCATCATTCTGAAGATTTCC	60	104
CL3553Contig1	TGATGATGATGATGATGATGA	TTGAGCTATGGTCACTCCTTCTC	TTCGACCTTTCTTTACCAACATC	60	146
CL3560Contig1	ATATATATATAT	ATGGCAGTGGTAGAGAATGAAAG	AAGCTCAGTACATCATAGCAGCC	60	101
CL3560Contig1	ATATATATATAT	ATGGCAGTGGTAGAGAATGAAAG	ACATCCCAAGCTCAGTACATCAT	60	108
CL3560Contig1	ATATATATATAT	TCAAAAGGGTTGAGAGAAAAGAA	AAGCTCAGTACATCATAGCAGCC	60	128
CL3560Contig1	ATATATATATAT	TCAAAAGGGTTGAGAGAAAAGAA	ACATCCCAAGCTCAGTACATCAT	60	135
CL3560Contig1	ATATATATATAT	ATGGCAGTGGTAGAGAATGAAAG	AGCTCAGTACATCATAGCAGCCT	60	100
CL357Contig5	TATATATATATATATA	AGGAAATAAGATCCAAAAGTGGC	CCAGTGTAGTCTCAAGCTGAACC	60	102
CL357Contig5	TATATATATATATATA	AGGAAATAAGATCCAAAAGTGGC	GTCGAAAAGTTAAACGAAAGTGC	60	153
CL357Contig5	TATATATATATATATA	GCCACAGAATCAAAAGGAGTATC	TAAGCTACCAGGGGCATAATGTA	60	160
CL357Contig5	TATATATATATATATA	GGCCACAGAATCAAAAGGAGTAT	CCAGTGTAGTCTCAAGCTGAACC	61	82
CL357Contig5	TATATATATATATATA	GCCTCAGGAAATAAGATCCAAAA	CCAGTGTAGTCTCAAGCTGAACC	61	107
CL3592Contig2	ACGACGACGACGACGACG	CAAGGAGAATTTGAACAAGATCG	AATGAGCAAAGGTGTGAGAATTG	60	131
CL3592Contig2	ACGACGACGACGACGACG	CCAACTTCAAGGAGAATTTGAAC	AATGAGCAAAGGTGTGAGAATTG	60	138
CL3592Contig2	ACGACGACGACGACGACG	CAAGGAGAATTTGAACAAGATCG	GAATTGGAATGAGCAAAGGTGT	60	138
CL3592Contig2	ACGACGACGACGACGACG	CAAGGAGAATTTGAACAAGATCG	GGAATGAGCAAAGGTGTGAGAAT	61	133
CL3592Contig2	ACGACGACGACGACGACG	CAAGGAGAATTTGAACAAGATCG	ATGAGCAAAGGTGTGAGAATTG	60	130
CL3615Contig2	TGATGATGATGATGATGA	TACGAAGAAAGCAACGAGAGAAG	TCAAGGAAACATACCCTCAAGAA	60	129
CL3615Contig2	TGATGATGATGATGATGA	CCAGTGATCGTAAAATTGATGGT	TCAATAAGCCAAGATCAAGGAAA	60	91
CL3615Contig2	TGATGATGATGATGATGA	ATGATTACGAAGAAAGCAACGAG	TCAAGGAAACATACCCTCAAGAA	60	134
CL3615Contig2	TGATGATGATGATGATGA	AGATGATTACGAAGAAAGCAACG	TCAAGGAAACATACCCTCAAGAA	60	136
CL3615Contig2	TGATGATGATGATGATGA	TACGAAGAAAGCAACGAGAGAAG	TCAATAAGCCAAGATCAAGGAAA	60	143
CL3622Contig1	TTGCATTGCATTGCATTGCA	TAAACACAAGGGAAAAACTGCAA	AATGAGCATGTCAACTTGTTGTG	60	90
CL3622Contig1	TTGCATTGCATTGCATTGCA	TAAACACAAGGGAAAAACTGCAA	ATGTCAACTTGTTGTGCCTTCTT	60	83
CL3622Contig1	TTGCATTGCATTGCATTGCA	GTTAAACACAAGGGAAAAACTGC	AATGAGCATGTCAACTTGTTGTG	60	92
CL3622Contig1	TTGCATTGCATTGCATTGCA	GTTAAACACAAGGGAAAAACTGC	ATGTCAACTTGTTGTGCCTTCTT	60	85
CL3622Contig1	TTGCATTGCATTGCATTGCA	TAAACACAAGGGAAAAACTGCAA	TGTCAACTTGTTGTGCCTTCTTA	60	82
CL3623Contig2	CACCACCACCACCAC	AAGAAAGGGAACGTCAGAAAATC	ACACTCACAGGGTTGTTGTTCTT	60	89
CL3623Contig2	CACCACCACCACCAC	GAAGAAAGGGAACGTCAGAAAAT	ACACTCACAGGGTTGTTGTTCTT	60	90
CL3623Contig2	CACCACCACCACCAC	AAGAAAGGGAACGTCAGAAAATC	AAAACAGGGTTTGGACTATTGCT	60	152
CL3623Contig2	CACCACCACCACCAC	GAAGAAAGGGAACGTCAGAAAAT	AAAACAGGGTTTGGACTATTGCT	60	153
CL3623Contig2	CACCACCACCACCAC	AGAAAGGGAACGTCAGAAAATCT	ACACTCACAGGGTTGTTGTTCTT	60	88
CL3637Contig2	GTGTGTGTGTGT	AATCGGATGAGTAAGAGAAAGGG	CTTAAGTCGTCATCTTTGGCTTG	60	156
CL3637Contig2	GTGTGTGTGTGT	ATCGGATGAGTAAGAGAAAGGGA	CTTAAGTCGTCATCTTTGGCTTG	60	155
CL3637Contig2	GTGTGTGTGTGT	CGGATGAGTAAGAGAAAGGGAAG	CTTAAGTCGTCATCTTTGGCTTG	60	153
CL3637Contig2	GTGTGTGTGTGT	AATCGGATGAGTAAGAGAAAGGG	GCTTAAGTCGTCATCTTTGGCT	60	157
CL3637Contig2	GTGTGTGTGTGT	AATCGGATGAGTAAGAGAAAGGG	AGCTTAAGTCGTCATCTTTGGC	60	158
CL365Contig1	GTGGTGGTGGTGGTG	TGCCACATGATTAGAAACATCAC	CCACTCTCAATAGAGCCACAATC	60	159
CL365Contig1	GTGGTGGTGGTGGTG	TGCCACATGATTAGAAACATCAC	CTCAATAGAGCCACAATCTCGAC	60	154
CL365Contig1	GTGGTGGTGGTGGTG	TTGCCACATGATTAGAAACATCA	CCACTCTCAATAGAGCCACAATC	60	160
CL365Contig1	GTGGTGGTGGTGGTG	TGCCACATGATTAGAAACATCAC	CTCTCAATAGAGCCACAATCTCG	60	156
CL365Contig1	GTGGTGGTGGTGGTG	GGAATTGCCACATGATTAGAAAC	CTCAATAGAGCCACAATCTCGAC	60	159
CL3682Contig5	ACCACCACCACCACC	TTCAATCAACTTTCCAAATCTGC	GCAATGCAATACTTAGCTGCTCT	60	150
CL3682Contig5	ACCACCACCACCACC	GCCTCCAAAATACGATTTATCTG	GCAATGCAATACTTAGCTGCTCT	60	89
CL3682Contig5	ACCACCACCACCACC	AGCCTCCAAAATACGATTTATCTG	GCAATGCAATACTTAGCTGCTCT	60	90
CL3682Contig5	ACCACCACCACCACC	GCCTCCAAAATACGATTTATCTG	ATAAGTGGTGAGAGTGGATCTGG	59	134
CL3682Contig5	ACCACCACCACCACC	AGCCTCCAAAATACGATTTATCTG	ATAAGTGGTGAGAGTGGATCTGG	60	135
CL3683Contig2	TCATCATCATCATCA	AGAAACTGATTCTGGGATGTTTG	TACAAATATGGGCAAAACAAAGC	60	140
CL3683Contig2	TCATCATCATCATCA	AAAGTTATGCATTGTCTGTTGGG	AGCAAGTGCACCTTCTTCAGTAA	60	145
CL3683Contig2	TCATCATCATCATCA	GGAAGAAACTGATTCTGGGATGT	TGTGTACAAATATGGGCAAAACA	60	147
CL3683Contig2	TCATCATCATCATCA	GTCTGTTGGGGAAGAAACTGATT	TGTGTACAAATATGGGCAAAACA	60	156
CL3683Contig2	TCATCATCATCATCA	GGAAGAAACTGATTCTGGGATGT	TACAAATATGGGCAAAACAAAGC	60	143
CL3721Contig1	AACAACAACAACAAC	CCTCCTAATGCTTCCTCAAACTC	AAACATCCTATTGATGGTGTTGG	60	135
CL3721Contig1	AACAACAACAACAAC	TCCTCCTAATGCTTCCTCAAACT	AAACATCCTATTGATGGTGTTGG	60	136
CL3721Contig1	AACAACAACAACAAC	CTCCTCCTAATGCTTCCTCAAAC	AAACATCCTATTGATGGTGTTGG	60	137
CL3721Contig1	AACAACAACAACAAC	CTCCTCCTAATGCTTCCTCAAA	AAACATCCTATTGATGGTGTTGG	60	137
CL3721Contig1	AACAACAACAACAAC	AACCACCACTCCTCCTCCTAAT	AAACATCCTATTGATGGTGTTGG	60	148
CL3749Contig1	TTCTTCTTCTTCTTC	GTTTCTCCATCACAGACACCGT	GCAGATTTTATACCCTACCTCGG	61	158
CL3749Contig1	TTCTTCTTCTTCTTC	TTCTCCATCACAGACACCGTT	GCAGATTTTATACCCTACCTCGG	60	156
CL3749Contig1	TTCTTCTTCTTCTTC	TTTCTCCATCACAGACACCGT	GCAGATTTTATACCCTACCTCGG	60	157
CL3749Contig1	TTCTTCTTCTTCTTC	GTTTCTCCATCACAGACACCG	GCAGATTTTATACCCTACCTCGG	60	158
CL3749Contig1	TTCTTCTTCTTCTTC	CGTTTCTCCATCACAGACACC	GCAGATTTTATACCCTACCTCGG	60	159
CL3783Contig4	TCTTCTTCTTCTTCT	ACAGAAGGACTCGGAGGTAGAAG	AACAATGAGGAGAATTGAAGACG	60	122
CL3783Contig4	TCTTCTTCTTCTTCT	ACAGAAGGACTCGGAGGTAGAAG	CCAGAACAATGAGGAGAATTGAA	60	126
CL3783Contig4	TCTTCTTCTTCTTCT	ACAGAAGGACTCGGAGGTAGAAG	ATCCTTTCTTTGTTGACCATCTG	60	159
CL3783Contig5	TCTTCTTCTTCTTCT	TTGTCAGAGGTAGAAGGAAACGA	AACAATGAGGAGAATTGAAGACG	60	115
CL3783Contig5	TCTTCTTCTTCTTCT	TTGTCAGAGGTAGAAGGAAACGA	CCAGAACAATGAGGAGAATTGAA	60	119
CL3783Contig5	TCTTCTTCTTCTTCT	CTGGAATTTGGATAACGCTTTTA	AACAATGAGGAGAATTGAAGACG	60	139
CL3783Contig5	TCTTCTTCTTCTTCT	CTGGAATTTGGATAACGCTTTTA	CCAGAACAATGAGGAGAATTGAA	60	143
CL3783Contig5	TCTTCTTCTTCTTCT	TGTCAGAGGTAGAAGGAAACGAT	AACAATGAGGAGAATTGAAGACG	59	114
CL3786Contig3	AGAGAGAGAGAG	TGTGGATATGTGAGGGAAAAAGT	AGGTGCTGCTGATGTTTTATGTT	60	95
CL3786Contig3	AGAGAGAGAGAG	ACCTTTTGATTTTGCATTCACTG	ACACACCAAACCAAAACTGATTC	60	111
CL3786Contig3	AGAGAGAGAGAG	TTTTGATTTTGCATTCACTGACA	ACACACCAAACCAAAACTGATTC	60	108
CL3786Contig3	AGAGAGAGAGAG	ACCTTTTGATTTTGCATTCACTG	AACTCTTCTCCGTTTCCTTCATT	60	142
CL3786Contig3	AGAGAGAGAGAG	ACCTTTTGATTTTGCATTCACTG	AAACTCTTCTCCGTTTCCTTCAT	60	143
CL3786Contig3	TGGTGGTGGTGGTGGTGG	ATTCGTAGGGCGAAGAGAGG	CTCCCTCAAGAAAGCTGAAAAC	60	120
CL3786Contig3	TGGTGGTGGTGGTGGTGG	GATTCGTAGGGCGAAGAGAG	CTCCCTCAAGAAAGCTGAAAAC	59	121
CL3786Contig3	TGGTGGTGGTGGTGGTGG	AAGAGAGGGGGTGTTGGTG	CTCCCTCAAGAAAGCTGAAAAC	60	108
CL3786Contig3	TGGTGGTGGTGGTGGTGG	GGATTCGTAGGGCGAAGAG	CTCCCTCAAGAAAGCTGAAAAC	60	122
CL3786Contig3	TGGTGGTGGTGGTGGTGG	CCGTGTGGGTGGAGTTCT	TAATAGCCTCCCTCACAGACTCA	60	148
CL3790Contig1	GGGCTTGGGCTTGGGCTTGGGCTT	TCCCTCTTCGTGATGTTTATCTC	ACACTCTCACCGTCGATATGC	60	142
CL3790Contig1	GGGCTTGGGCTTGGGCTTGGGCTT	CCTATCCCTCTTCGTGATGTTTA	ACACTCTCACCGTCGATATGC	60	146
CL3790Contig1	GGGCTTGGGCTTGGGCTTGGGCTT	GTTCTCCTCCTCCTTTTTCCTC	ATACGACGATTCCGAAGAACAC	60	160
CL3790Contig1	GGGCTTGGGCTTGGGCTTGGGCTT	ATCCCTCTTCGTGATGTTTATCTC	ACACTCTCACCGTCGATATGC	60	143
CL3790Contig1	GGGCTTGGGCTTGGGCTTGGGCTT	GTTCTCCTCCTCCTTTTTCCTC	ATTCCGAAGAACACGTCATTG	60	152
CL3818Contig1	TATATATATATATA	CACGTAAACAAAATGCAGAGACA	AAATGTTTCAAGTGAAGAGCTGG	60	118
CL3818Contig1	TATATATATATATA	CACGTAAACAAAATGCAGAGACA	AATGTTTCAAGTGAAGAGCTGGA	60	117
CL3818Contig1	TATATATATATATA	GATACTGCGCTATTTAGTGCCTG	CAGTTCAACTAGGTTCACTTCGG	60	139
CL3818Contig1	TATATATATATATA	GATACTGCGCTATTTAGTGCCTG	CCAGTTCAACTAGGTTCACTTCG	60	140
CL3818Contig1	TATATATATATATA	GATACTGCGCTATTTAGTGCCTG	AGATGGCAAAGAATGAAGTGTTC	60	111
CL3837Contig1	GTAGTAGTAGTAGTA	GGGTTTTTGGGAATTCAGATTAC	AATATGTCAAACCACACACCACA	60	85
CL3837Contig1	GTAGTAGTAGTAGTA	AGGGTTTTTGGGAATTCAGATTA	AATATGTCAAACCACACACCACA	60	86
CL3837Contig1	GTAGTAGTAGTAGTA	TATTAAGCAGGGTTTTTGGGAAT	AATATGTCAAACCACACACCACA	60	94
CL3837Contig1	GTAGTAGTAGTAGTA	ACTTATTAAGCAGGGTTTTTGGG	AATATGTCAAACCACACACCACA	60	97
CL3837Contig1	GTAGTAGTAGTAGTA	CTTAACACACTTGCAGACCAACA	AATATGTCAAACCACACACCACA	60	126
CL3845Contig2	TTATTATTATTATTA	CTGCAAGTGCATAATGTTGTTGT	TCTTATCAAAATCACTCCTTGGC	60	132
CL3845Contig2	TTATTATTATTATTA	CTGCAAGTGCATAATGTTGTTGT	CACGTCACCCTCTTCTTATCAAA	60	145
CL3845Contig2	TTATTATTATTATTA	CTGCAAGTGCATAATGTTGTTGT	TATCAAAATCACTCCTTGGCCT	60	129
CL3845Contig2	TTATTATTATTATTA	CTGCAAGTGCATAATGTTGTTGT	TATCAAAATCACTCCTTGGCCTT	61	129
CL3845Contig2	TTATTATTATTATTA	CTGCAAGTGCATAATGTTGTTGT	TTATCAAAATCACTCCTTGGCCT	61	130
CL3887Contig2	TCCTCCTCCTCCTCC	TACCGAAGAAAATGGTGACCTTA	CGGTCTTCTAGTGTTTTTCTGGA	60	146
CL3887Contig2	TCCTCCTCCTCCTCC	TACCGAAGAAAATGGTGACCTTA	TCGGTCTTCTAGTGTTTTTCTGG	60	147
CL3887Contig2	TCCTCCTCCTCCTCC	AGTACCGAAGAAAATGGTGACCT	CGGTCTTCTAGTGTTTTTCTGGA	60	148
CL3887Contig2	TCCTCCTCCTCCTCC	AGTACCGAAGAAAATGGTGACCT	TCGGTCTTCTAGTGTTTTTCTGG	60	149
CL3887Contig2	TCCTCCTCCTCCTCC	TGAGTACCGAAGAAAATGGTGAC	CGGTCTTCTAGTGTTTTTCTGGA	60	150
CL3897Contig2	CTACTACTACTACTA	TCCCACAAACAGATGTAAATTCC	CGACGCATAAAGTTGAGTAGGAT	60	144
CL3897Contig2	CTACTACTACTACTA	TCCCACAAACAGATGTAAATTCC	CTCCGACGCATAAAGTTGAGTAG	60	147
CL3897Contig2	CTACTACTACTACTA	ACAGTGAATTCCCACAAACAGAT	CGACGCATAAAGTTGAGTAGGAT	60	153
CL3897Contig2	CTACTACTACTACTA	ACAGTGAATTCCCACAAACAGAT	CTCCGACGCATAAAGTTGAGTAG	60	156
CL3897Contig2	CTACTACTACTACTA	TCCCACAAACAGATGTAAATTCC	AAGAGTTGAGCCGAGTCATAGAA	60	117
CL3927Contig2	AGAGAGAGAGAG	CCCCTCAATGCTGTTTCTAATTT	AACGTTGAGAACACTTCGGTTAT	60	144
CL3927Contig2	AGAGAGAGAGAG	CCCCTCAATGCTGTTTCTAATTT	CAACGTTGAGAACACTTCGGTTA	61	145
CL3927Contig2	AGAGAGAGAGAG	CCCTCAATGCTGTTTCTAATTTGT	AACGTTGAGAACACTTCGGTTAT	60	143
CL3927Contig2	AGAGAGAGAGAG	CCCCTCAATGCTGTTTCTAATTT	CGTTGAGAACACTTCGGTTATACTT	60	142
CL3927Contig2	AGAGAGAGAGAG	CCCCTCAATGCTGTTTCTAATTT	CGTTGAGAACACTTCGGTTATAC	59	142
CL3960Contig1	GCCGCCGCCGCCGCC	ACGTCGTTCTCTCAAACTCTCC	AACATCCTTGACGCCCTG	60	160
CL3960Contig1	GCCGCCGCCGCCGCC	CGTTCTCTCAAACTCTCCCG	GAAAACATCCTTGACGCCCT	61	159
CL3960Contig1	GCCGCCGCCGCCGCC	CGTTCTCTCAAACTCTCCCG	GAAAACATCCTTGACGCCC	60	159
CL3960Contig1	GCCGCCGCCGCCGCC	CGTTCTCTCAAACTCTCCCG	AAAACATCCTTGACGCCCT	60	158
CL3960Contig1	GCCGCCGCCGCCGCC	CGTCGTTCTCTCAAACTCTCC	AAACATCCTTGACGCCCTG	60	160
CL4014Contig2	GCGGCGGCGGCGGCG	GAGTAACGATCTTGCTGCATTG	CCCATAACCACCAGGAGTACC	60	136
CL4014Contig2	GCGGCGGCGGCGGCG	GAGTAACGATCTTGCTGCATTG	CTCCCATAACCACCAGGAGTACC	61	138
CL4014Contig2	GCGGCGGCGGCGGCG	GGAGTAACGATCTTGCTGCATT	CCCATAACCACCAGGAGTACC	61	137
CL4014Contig2	GCGGCGGCGGCGGCG	GAGTAACGATCTTGCTGCATTG	CTCCCATAACCACCAGGAGTA	59	138
CL4014Contig2	GCGGCGGCGGCGGCG	GAGTAACGATCTTGCTGCATTG	TCCCATAACCACCAGGAGTACC	61	137
CL4034Contig1	CAGCAGCAGCAGCAG	GAAATTAGGTTTGATTGCACCAG	AACTCAAACTCAAGCCGTCATAG	60	135
CL4034Contig1	CAGCAGCAGCAGCAG	GAAATTAGGTTTGATTGCACCAG	AAACTCAAACTCAAGCCGTCATA	60	136
CL4034Contig1	CAGCAGCAGCAGCAG	GAAATTAGGTTTGATTGCACCAG	TGCAAACTCCAAAATGGAATAAT	60	98
CL4034Contig1	CAGCAGCAGCAGCAG	GAAATTAGGTTTGATTGCACCAG	ATGCAAACTCCAAAATGGAATAA	60	99
CL4034Contig1	CAGCAGCAGCAGCAG	GAAATTAGGTTTGATTGCACCAG	TCAAACTCAAGCCGTCATAGACT	60	132
CL4049Contig1	GCCGCCGCCGCCGCC	GATTTCTTGGACTTAGCGCAG	ACGTCCATAAGCGTATCAAACTC	59	88
CL4049Contig1	GCCGCCGCCGCCGCC	GATTTCTTGGACTTAGCGCAG	TCCATAAGCGTATCAAACTCGAC	60	85
CL4049Contig1	GCCGCCGCCGCCGCC	CCGGTGGATTTCTTGGACTTAG	TATCAAACTCGACGGCAATAAAC	61	81
CL4049Contig1	GCCGCCGCCGCCGCC	CCGGTGGATTTCTTGGACTTAG	GTATCAAACTCGACGGCAATAAA	61	82
CL4049Contig1	GCCGCCGCCGCCGCC	CCGGTGGATTTCTTGGACTTAG	ACGTCCATAAGCGTATCAAACTC	61	94
CL4058Contig1	TAATAATAATAATAATAATAA	TTGGCTAGAATGGAAGTTTGGTA	AGAAGAGGGCAAGAAAAATTGAA	60	153
CL4058Contig1	TAATAATAATAATAATAATAA	CATTTGGCTAGAATGGAAGTTTG	AGAAGAGGGCAAGAAAAATTGAA	60	156
CL4058Contig1	TAATAATAATAATAATAATAA	GGAAGTTTGGTATGTTGCTTTGA	AGAAGAGGGCAAGAAAAATTGAA	60	142
CL4058Contig1	TAATAATAATAATAATAATAA	GGAAGTTTGGTATGTTGCTTTGA	CTACTTGGAAGAGGGTGGAGAAG	61	160
CL4058Contig1	TAATAATAATAATAATAATAA	TTGGCTAGAATGGAAGTTTGGTA	GAGAAGAGGGCAAGAAAAATTGA	61	154
CL4062Contig1	AGCATAGCATAGCATAGCAT	CTGCTGTTAAAAGTTTCGACGAT	TGGTTTTCCTGTCTCCAGAGTAG	60	156
CL4062Contig1	AGCATAGCATAGCATAGCAT	CTGCTGTTAAAAGTTTCGACGAT	CTGGTTTTCCTGTCTCCAGAGTA	60	157
CL4062Contig1	AGCATAGCATAGCATAGCAT	CGATGCGATGTTATATGAAATGA	TGGTTTTCCTGTCTCCAGAGTAG	60	137
CL4062Contig1	AGCATAGCATAGCATAGCAT	CGATGCGATGTTATATGAAATGA	CTGGTTTTCCTGTCTCCAGAGTA	60	138
CL4062Contig1	AGCATAGCATAGCATAGCAT	CGATGCGATGTTATATGAAATGA	AGCCAAATAAGTTGGTCTGGTTT	60	154
CL4062Contig1	GAAGAAGAAGAAGAA	GAGAACGTTGATGATAGTGGGAG	TATTTGTGATTGCTACCACCCTT	60	122
CL4062Contig1	GAAGAAGAAGAAGAA	AGAGAACGTTGATGATAGTGGGA	TATTTGTGATTGCTACCACCCTT	60	123
CL4062Contig1	GAAGAAGAAGAAGAA	GAACTCACCATCAAAGGAACAAG	TATTTGTGATTGCTACCACCCTT	60	99
CL4062Contig1	GAAGAAGAAGAAGAA	GAGAACGTTGATGATAGTGGGAG	TCTATTTGTGATTGCTACCACCC	60	124
CL4062Contig1	GAAGAAGAAGAAGAA	GAGAACGTTGATGATAGTGGGAG	TGTTCAATATACCTGCCAAGGTC	60	156
CL4069Contig2	TCATCATCATCATCA	GTCTCTGTCTCCAAGAGCATCAT	AAACGAATGCTCACTGATGAAAT	60	118
CL4069Contig2	TCATCATCATCATCA	TTTCTGTCTCTGTCTCCAAGAGC	AAACGAATGCTCACTGATGAAAT	60	123
CL4069Contig2	TCATCATCATCATCA	GTCTCTGTCTCCAAGAGCATCAT	AACCTTCTAGGATGTGTCTTCCC	60	88
CL4069Contig2	TCATCATCATCATCA	TTCAATTTCTCTGCTTCTTGGTC	AACCTTCTAGGATGTGTCTTCCC	60	132
CL4069Contig2	TCATCATCATCATCA	GTCTCTGTCTCCAAGAGCATCAT	ACGAATGCTCACTGATGAAATCT	60	116
CL4140Contig3	CACCACCACCACCACCACCAC	AAACCAATGAGATTCAAGACTGC	AAGAAGAAGAACAAGTGGTGGTG	60	95
CL4140Contig3	CACCACCACCACCACCACCAC	CCAAACCAATGAGATTCAAGACT	AAGAAGAAGAACAAGTGGTGGTG	60	97
CL4140Contig3	CACCACCACCACCACCACCAC	ACCAAACCAATGAGATTCAAGAC	AAGAAGAAGAACAAGTGGTGGTG	60	98
CL4183Contig1	GAGGAGGAGGAGGAGGAG	TCATAGGTGGAGCAAGTGTAGGT	TACATGGAAAGGTCTGAAATGGT	60	128
CL4183Contig1	GAGGAGGAGGAGGAGGAG	CAAAGGAAACAATTCATAGGTGG	TACATGGAAAGGTCTGAAATGGT	60	141
CL4183Contig1	GAGGAGGAGGAGGAGGAG	AAGGTGGAGTCAAAGGAAACAAT	TACATGGAAAGGTCTGAAATGGT	60	151
CL4183Contig1	GAGGAGGAGGAGGAGGAG	GAAACAATTCATAGGTGGAGCAA	TACATGGAAAGGTCTGAAATGGT	60	136
CL4183Contig1	GAGGAGGAGGAGGAGGAG	CAATTCATAGGTGGAGCAAGTGT	TACATGGAAAGGTCTGAAATGGT	60	132
CL4237Contig3	CTCTCTCTCTCTCTCTCT	CTGACTTAGTGTTGGGTTGGTTC	TGTTAAACCCAATAATGCAAACC	60	156
CL4237Contig3	CTCTCTCTCTCTCTCTCT	CTGACTTAGTGTTGGGTTGGTTC	GTTAAACCCAATAATGCAAACCC	60	155
CL4237Contig3	CTCTCTCTCTCTCTCTCT	CTGACTTAGTGTTGGGTTGGTTC	TTAAACCCAATAATGCAAACCC	60	154
CL4237Contig3	CTCTCTCTCTCTCTCTCT	GACTTAGTGTTGGGTTGGTTCC	TGTTAAACCCAATAATGCAAACC	60	154
CL4237Contig3	CTCTCTCTCTCTCTCTCT	AGCTGACTTAGTGTTGGGTTGGT	TGTTAAACCCAATAATGCAAACC	61	158
CL4259Contig2	CTCTCTCTCTCTCTCTCTCTCTCT	TCTTTGGAGAAAAAGGAAGAAGAA	ATAGAGGGAATCAGAAAAGCGAA	60	160
CL4259Contig2	CTCTCTCTCTCTCTCTCTCTCTCT	AAGGAAGAAGAAAATCAATCCAA	GGAAGCACTTTCATAGAGGGAAT	59	160
CL4259Contig2	CTCTCTCTCTCTCTCTCTCTCTCT	AAAGGAAGAAGAAAATCAATCCAA	GCACTTTCATAGAGGGAATCAGA	60	157
CL4259Contig2	CTCTCTCTCTCTCTCTCTCTCTCT	AAAAGGAAGAAGAAAATCAATCCA	GCACTTTCATAGAGGGAATCAGA	60	158
CL4259Contig2	CTCTCTCTCTCTCTCTCTCTCTCT	TTTGGAGAAAAAGGAAGAAGAAAA	ATAGAGGGAATCAGAAAAGCGAA	60	158
CL426Contig2	TGGTGGTGGTGGTGG	CAAGAAATCCTTATGGGGAACAT	CATCTGAATCACCTTGACACAAA	60	106
CL426Contig2	TGGTGGTGGTGGTGG	CAAGAAATCCTTATGGGGAACAT	TGAATCACCTTGACACAAACAAG	60	102
CL426Contig2	TGGTGGTGGTGGTGG	CAAGAAATCCTTATGGGGAACAT	CTGAATCACCTTGACACAAACAA	60	103
CL426Contig2	TGGTGGTGGTGGTGG	CAAGAAATCCTTATGGGGAACAT	CAGCAGTGGTATCATCATCTGAA	60	121
CL426Contig2	TGGTGGTGGTGGTGG	CCTTATGGGGAACATTTATCTGG	CATCTGAATCACCTTGACACAAA	60	98
CL4309Contig2	TCTCTCTCTCTCTC	GACACAACACCCAAACCTTAAAA	AGGAAAAGGGATTTGGTGTAGTC	60	155
CL4309Contig2	TCTCTCTCTCTCTC	GACACAACACCCAAACCTTAAAA	GGTGTAGTCGATCCACTGTCTCT	60	141
CL4309Contig2	TCTCTCTCTCTCTC	AGACACAACACCCAAACCTTAAA	GGTGTAGTCGATCCACTGTCTCT	60	142
CL4309Contig2	TCTCTCTCTCTCTC	GCCATCCAGAGAGTATTAGAGCA	TGCTCCTCTCTGTTGTCTTGAAT	60	109
CL4309Contig2	TCTCTCTCTCTCTC	GACACAACACCCAAACCTTAAAA	GCTCCTCTCTGTTGTCTTGAATG	60	85
CL4335Contig1	AGAGAGAGAGAGAGAGAG	TACCACTTCATAATCCCAGAGGA	TCAGTTGCATGCATATATTTTGG	60	95
CL4335Contig1	AGAGAGAGAGAGAGAGAG	TACCACTTCATAATCCCAGAGGA	TTGCATGCATATATTTTGGTTCA	60	91
CL4335Contig1	AGAGAGAGAGAGAGAGAG	TTCCTTACCACTTCATAATCCCA	TCAGTTGCATGCATATATTTTGG	60	100
CL4335Contig1	AGAGAGAGAGAGAGAGAG	TACCACTTCATAATCCCAGAGGA	GCATGCATATATTTTGGTTCACA	60	89
CL4335Contig1	AGAGAGAGAGAGAGAGAG	TACCACTTCATAATCCCAGAGGA	TGCATGCATATATTTTGGTTCAC	60	90
CL43Contig1	ATCATCATCATCATCATC	GTGAAATACAGCACCACCTTCTC	AGGGGTTTTCGTTTTCTACTGAG	60	109
CL43Contig1	ATCATCATCATCATCATC	GTGAAATACAGCACCACCTTCTC	AAAGGGGTTTTCGTTTTCTACTG	60	111
CL43Contig1	ATCATCATCATCATCATC	GTGAAATACAGCACCACCTTCTC	GATGAATCATTATTGCAAGGGAA	60	143
CL43Contig1	ATCATCATCATCATCATC	GTGAAATACAGCACCACCTTCTC	AGATGAATCATTATTGCAAGGGA	60	144
CL43Contig1	ATCATCATCATCATCATC	ACATGGCATGAATCCTCATAAGT	AGGGGTTTTCGTTTTCTACTGAG	60	154
CL4431Contig2	GAAGAAGAAGAAGAAGAAGAAGAA	GAACACGAAGAAGAAGACGAAGA	AAGAAGAAAGGGTGAAGGATGAG	60	112
CL4431Contig2	GAAGAAGAAGAAGAAGAAGAAGAA	GAACACGAAGAAGAAGACGAAGA	AGATGAAGAAGAAAGGGTGAAGG	60	117
CL4431Contig2	GAAGAAGAAGAAGAAGAAGAAGAA	GAAGAACACGAAGAAGAAGACGA	AAGAAGAAAGGGTGAAGGATGAG	60	115
CL4431Contig2	GAAGAAGAAGAAGAAGAAGAAGAA	GAAGAACACGAAGAAGAAGACGA	AGATGAAGAAGAAAGGGTGAAGG	60	120
CL4431Contig2	GAAGAAGAAGAAGAAGAAGAAGAA	GCAGAAAGAAGAAGAACACGAAG	AAGAAGAAAGGGTGAAGGATGAG	60	125
CL4446Contig1	GGTGGTGGTGGTGGT	TTTTGAGGCATTCTTTGTAGGTG	AACAAAATCCCCAGAACATGAC	60	158
CL4446Contig1	GGTGGTGGTGGTGGT	TTGAGGCATTCTTTGTAGGTGAC	AACAAAATCCCCAGAACATGAC	60	156
CL4446Contig1	GGTGGTGGTGGTGGT	TTTTGAGGCATTCTTTGTAGGTG	ACAAAAGCCTTGTCTTTCTCCA	60	100
CL4446Contig1	GGTGGTGGTGGTGGT	TTGAGGCATTCTTTGTAGGTGAC	ACAAAAGCCTTGTCTTTCTCCA	60	98
CL4446Contig1	GGTGGTGGTGGTGGT	TTTTTGAGGCATTCTTTGTAGGT	AACAAAATCCCCAGAACATGAC	60	159
CL4446Contig1	GGTGGTGGTGGTGGTGGT	CGGAGATTAGAGCGAAGTATGAG	TTTCTCCCATATACAACAGTGCC	60	96
CL4446Contig1	GGTGGTGGTGGTGGTGGT	AGATATCAGAGTTCCAGGAATTGG	CCCTTCCTTTTTCTCTCTTACCA	60	112
CL4446Contig1	GGTGGTGGTGGTGGTGGT	GATATCAGAGTTCCAGGAATTGG	ATCATCAACACTGCTCTTTCTCC	59	147
CL4446Contig1	GGTGGTGGTGGTGGTGGT	GATATCAGAGTTCCAGGAATTGG	TCAACAACACCATCATCAACACT	60	158
CL4446Contig1	GGTGGTGGTGGTGGTGGT	GATATCAGAGTTCCAGGAATTGG	CTCAACAACACCATCATCAACAC	60	159
CL4484Contig2	CTTCTTCTTCTTCTT	TGGTCTTGGTTAACTCTGTAGCC	CTCACCACAGAACAACAGCAATA	60	140
CL4484Contig2	CTTCTTCTTCTTCTT	TGGTCTTGGTTAACTCTGTAGCC	CACCACAGAACAACAGCAATAAG	60	138
CL4484Contig2	CTTCTTCTTCTTCTT	TTAACTCTGTAGCCTCAGGCATT	CTCACCACAGAACAACAGCAATA	60	131
CL4484Contig2	CTTCTTCTTCTTCTT	TTAACTCTGTAGCCTCAGGCATT	CACCACAGAACAACAGCAATAAG	60	129
CL4484Contig2	CTTCTTCTTCTTCTT	TGGTCTTGGTTAACTCTGTAGCC	TCACCACAGAACAACAGCAATAA	60	139
CL4515Contig1	CACCACCACCACCAC	AGGCTTGATTGATAGGGACAAGT	GGAGCAACAAAAACCATATTTGA	60	115
CL4515Contig1	CACCACCACCACCAC	AGGCTTGATTGATAGGGACAAGT	AGAAAACTGTGGACAAAAGACCC	61	155
CL4515Contig1	CACCACCACCACCAC	GAGGAATTCAGAAACGTTCGAG	GGAGCAACAAAAACCATATTTGA	60	135
CL4515Contig1	CACCACCACCACCAC	AGGCTTGATTGATAGGGACAAGT	GAAAACTGTGGACAAAAGACCC	60	154
CL4515Contig1	CACCACCACCACCAC	GAGGCTTGATTGATAGGGACAAG	GGAGCAACAAAAACCATATTTGA	61	116
CL4546Contig1	CCACCACCACCACCA	CCAAGTTTGGAATTGGATGATAA	AGGATTGGTGAAGAACGGATAAT	60	97
CL4546Contig1	CCACCACCACCACCA	CCAAGTTTGGAATTGGATGATAA	ACGTCTTCGAATTTGAGGGTAAT	60	128
CL4546Contig1	CCACCACCACCACCA	ACAAAATCAAACCAAGTTTGGAA	AGGATTGGTGAAGAACGGATAAT	60	108
CL4546Contig1	CCACCACCACCACCA	ACAAAATCAAACCAAGTTTGGAA	ACGTCTTCGAATTTGAGGGTAAT	60	139
CL4546Contig1	CCACCACCACCACCA	CCAAGTTTGGAATTGGATGATAA	GTGTAGGACACGTCTTCGAATTT	60	137
CL454Contig1	TCATCATCATCATCA	ACCGAGGAATATTGCTTAGAAGG	GGTTGATGACAGTTCCATTGATT	60	135
CL454Contig1	TCATCATCATCATCA	TGACCGAGGAATATTGCTTAGAA	GGTTGATGACAGTTCCATTGATT	60	137
CL454Contig1	TCATCATCATCATCA	ACCGAGGAATATTGCTTAGAAGG	AGGTTGATGACAGTTCCATTGAT	60	136
CL454Contig1	TCATCATCATCATCA	TGACCGAGGAATATTGCTTAGAA	AGGTTGATGACAGTTCCATTGAT	60	138
CL454Contig1	TCATCATCATCATCA	ACCGAGGAATATTGCTTAGAAGG	GTTCCATTGATTGTGATTCAACC	60	124
CL4580Contig2	GCAGTCGCAGTCGCAGTCGCAGTC	GATTTAGGATGCATCAGTCCAAC	CTGGATACTGCAACGGGAG	60	147
CL4580Contig2	GCAGTCGCAGTCGCAGTCGCAGTC	TTTTCATTCGTCGATTTAGGATG	CTGGATACTGCAACGGGAG	60	159
CL4580Contig2	GCAGTCGCAGTCGCAGTCGCAGTC	GATTTAGGATGCATCAGTCCAAC	ATACTGCAACGGGAGCCACT	61	143
CL4580Contig2	GCAGTCGCAGTCGCAGTCGCAGTC	GATTTAGGATGCATCAGTCCAAC	ATACTGCAACGGGAGCCAC	60	143
CL4580Contig2	GCAGTCGCAGTCGCAGTCGCAGTC	TTTTCATTCGTCGATTTAGGATG	ATACTGCAACGGGAGCCACT	61	155
CL4583Contig1	GTTGTTGTTGTTGTT	GCTTATGTTGTAAACGTGAGGCT	CAGGCATAATGATAGTTTGGGAG	60	154
CL4583Contig1	GTTGTTGTTGTTGTT	TGTTGCTGTCTAACCCCATTAAC	AACTCAAAAACCAGGCATAATGA	60	131
CL4583Contig1	GTTGTTGTTGTTGTT	TGTTGCTGTCTAACCCCATTAAC	CAGGCATAATGATAGTTTGGGAG	60	120
CL4583Contig1	GTTGTTGTTGTTGTT	TTATGTTGTAAACGTGAGGCTGA	CAGGCATAATGATAGTTTGGGAG	60	152
CL4583Contig1	GTTGTTGTTGTTGTT	TGTTGCTGTCTAACCCCATTAAC	CGAAATGGATAACTCAAAAACCA	60	141
CL4608Contig2	CAACAACAACAACAACAACAA	AAGACACAAAGGCTGCTACAGAG	GAGAAGCATCATCGGATACAACT	60	141
CL4608Contig2	CAACAACAACAACAACAACAA	ATTGAAGACACAAAGGCTGCTAC	GAGAAGCATCATCGGATACAACT	60	145
CL4608Contig2	CAACAACAACAACAACAACAA	ATCTAAGGTGGCAATTGAGACTG	CTCCAATTTCTGAGAAGCATCAT	60	97
CL4608Contig2	CAACAACAACAACAACAACAA	ATCTAAGGTGGCAATTGAGACTG	TGTGGTCAAAGAGACTGGTGTTA	60	127
CL4608Contig2	CAACAACAACAACAACAACAA	TGTAAAAGCCATTGAAGACACAA	GAGAAGCATCATCGGATACAACT	60	155
CL4617Contig2	CCACCACCACCACCA	TCACCATAGAGATGAGAGTTCCC	GAGGTGGGTTCGTAGGTGAAG	60	133
CL4617Contig2	CCACCACCACCACCA	TCACCATAGAGATGAGAGTTCCC	GAGGTGGGTTCGTAGGTGAA	60	133
CL4617Contig2	CCACCACCACCACCA	ATCACCATAGAGATGAGAGTTCCC	GAGGTGGGTTCGTAGGTGAAG	60	134
CL4617Contig2	CCACCACCACCACCA	TCACCATAGAGATGAGAGTTCCC	GTGGGTTCGTAGGTGAAGGTG	61	130
CL4617Contig2	CCACCACCACCACCA	CACCATAGAGATGAGAGTTCCCT	GAGGTGGGTTCGTAGGTGAAG	60	132
CL4619Contig1	AGCAGCAGCAGCAGCAGCAGC	TACAGGCTTCATTTGGTGTCTCT	AGATCCCTTGAACTAAGACTCCG	60	151
CL4619Contig1	AGCAGCAGCAGCAGCAGCAGC	AGTTTGGAACCAATCTCTCCAAT	AGATCCCTTGAACTAAGACTCCG	60	104
CL4619Contig1	AGCAGCAGCAGCAGCAGCAGC	TTTACAGGCTTCATTTGGTGTCT	CACCAAGATCCCTTGAACTAAGA	60	158
CL4619Contig1	AGCAGCAGCAGCAGCAGCAGC	TTTTACAGGCTTCATTTGGTGTC	AGATCCCTTGAACTAAGACTCCG	60	154
CL4619Contig1	AGCAGCAGCAGCAGCAGCAGC	TACAGGCTTCATTTGGTGTCTCT	CACCAAGATCCCTTGAACTAAGA	60	156
CL4619Contig1	CTCTCTCTCTCTCT	TTACTAAAGGAGAGCTTTTGGGG	TGGCTCAGAATAAAATGAAGGAA	60	143
CL4619Contig1	CTCTCTCTCTCTCT	TTACTAAAGGAGAGCTTTTGGGG	TTGGCTCAGAATAAAATGAAGGA	60	144
CL4619Contig1	CTCTCTCTCTCTCT	TTACTAAAGGAGAGCTTTTGGGG	AAGGAAAGAGAGTCCCGAAACTA	60	126
CL4619Contig1	CTCTCTCTCTCTCT	TTACTAAAGGAGAGCTTTTGGGG	GGAAAGAGAGTCCCGAAACTAGA	60	124
CL4619Contig1	CTCTCTCTCTCTCT	TTACTAAAGGAGAGCTTTTGGGG	CAAGCTTGGCTCAGAATAAAATG	60	149
CL4619Contig2	CAGCAGCAGCAGCAGCAG	AAGTGTGGAACCAATCTCACCTA	TTACAGGAGAGCCAACAATTGAG	60	152
CL4619Contig2	CAGCAGCAGCAGCAGCAG	AAGAAGTGTGGAACCAATCTCAC	TTACAGGAGAGCCAACAATTGAG	60	155
CL4619Contig2	CAGCAGCAGCAGCAGCAG	GTGTGGAACCAATCTCACCTATG	TTACAGGAGAGCCAACAATTGAG	61	150
CL4619Contig2	CAGCAGCAGCAGCAGCAG	AAGTGTGGAACCAATCTCACCTA	GAACTGACATTTCGCAGCTGTA	60	102
CL4619Contig2	CAGCAGCAGCAGCAGCAG	AAGTGTGGAACCAATCTCACCTA	CGTTTACAGGAGAGCCAACAAT	60	155
CL4621Contig1	AATAATAATAATAATAAT	TTTGCCAAAGGAATACGAGATTA	AAGCCAAGCTTCTGAAATATGAA	60	144
CL4621Contig1	AATAATAATAATAATAAT	CTTAGGAGGAGTTCTGAGAAGGG	AAGCCAAGCTTCTGAAATATGAA	60	102
CL4621Contig1	AATAATAATAATAATAAT	AAGGGTCAGATTCAGGTTAAAGG	AAGCCAAGCTTCTGAAATATGAA	60	84
CL4621Contig1	AATAATAATAATAATAAT	TGAGAAGGGTCAGATTCAGGTTA	AAGCCAAGCTTCTGAAATATGAA	60	88
CL4621Contig1	AATAATAATAATAATAAT	TTTGCCAAAGGAATACGAGATTA	CAAGCCAAGCTTCTGAAATATGA	60	145
CL4668Contig1	CAACAACAACAACAA	GAAAGAAGAAAAGGAAGGACCAC	GCGTAGAAAGCTTCTCAGAGAGT	59	156
CL4668Contig1	CAACAACAACAACAA	GAAAGAAGAAAAGGAAGGACCAC	AGTCAAGTAGCGATCGTTCGAG	60	128
CL4668Contig1	CAACAACAACAACAA	AAGAAGAAAAGGAAGGACCACC	GCGTAGAAAGCTTCTCAGAGAGT	59	154
CL4668Contig1	CAACAACAACAACAA	GAAAGAAGAAAAGGAAGGACCAC	GTCAAGTAGCGATCGTTCGAG	60	127
CL4668Contig1	CAACAACAACAACAA	AAAGAAGAAAAGGAAGGACCACC	GCGTAGAAAGCTTCTCAGAGAGT	60	155
CL4668Contig1	TATATTATATTATATTATAT	CAATATCTTAAGCCTCTCCCTCC	TTTTGAAGTTTGGAAGATGGAAA	60	84
CL4668Contig1	TATATTATATTATATTATAT	CAATATCTTAAGCCTCTCCCTCC	GTTTTGAAGTTTGGAAGATGGAA	60	85
CL4668Contig1	TATATTATATTATATTATAT	TGTTCAATATCTTAAGCCTCTCCC	TTTTGAAGTTTGGAAGATGGAAA	60	88
CL4668Contig1	TATATTATATTATATTATAT	CAATATCTTAAGCCTCTCCCTCC	AGAAAAACGGGTTTTGAAGTTTG	60	95
CL4668Contig1	TATATTATATTATATTATAT	CAATATCTTAAGCCTCTCCCTCC	TTTGAAGTTTGGAAGATGGAAAT	59	83
CL4695Contig1	TACTACTACTACTACTAC	CTCAGCATTTCCACAATCTCTTT	TGAGATTGAAGCTAGGGAACAAG	60	133
CL4695Contig1	TACTACTACTACTACTAC	CTCAGCATTTCCACAATCTCTTT	CTTGAGATTGAAGCTAGGGAACA	60	135
CL4695Contig1	TACTACTACTACTACTAC	CTCAGCATTTCCACAATCTCTTT	TTGAGATTGAAGCTAGGGAACAA	60	134
CL4695Contig1	TACTACTACTACTACTAC	CAGCATTTCCACAATCTCTTTGT	TGAGATTGAAGCTAGGGAACAAG	60	131
CL4695Contig1	TACTACTACTACTACTAC	CAGCATTTCCACAATCTCTTTGT	CTTGAGATTGAAGCTAGGGAACA	60	133
CL4709Contig2	AACAACAACAACAACAACAACAAC	TCTCCTTTCCTCAACAACAACAT	GCTTTTCCGTATTCTGCAACTTA	60	93
CL4709Contig2	AACAACAACAACAACAACAACAAC	ATCTCCTTTCCTCAACAACAACA	GCTTTTCCGTATTCTGCAACTTA	60	94
CL4709Contig2	AACAACAACAACAACAACAACAAC	GAGATCTCCTTTCCTCAACAACA	GCTTTTCCGTATTCTGCAACTTA	60	97
CL4709Contig2	AACAACAACAACAACAACAACAAC	ATTAGTTCTGCAAGGGGAGAGAG	GCTTTTCCGTATTCTGCAACTTA	60	117
CL4709Contig2	AACAACAACAACAACAACAACAAC	CTCCTTTCCTCAACAACAACATT	GCTTTTCCGTATTCTGCAACTTA	60	92
CL4720Contig1	GAAGAAGAAGAAGAA	AAAACCTTGGTTCAAATCAGTCA	GTACTCAAGCTGCTTATCGGAAA	60	145
CL4720Contig1	GAAGAAGAAGAAGAA	CAAAACCTTGGTTCAAATCAGTC	GTACTCAAGCTGCTTATCGGAAA	60	146
CL4720Contig1	GAAGAAGAAGAAGAA	ACCTTGGTTCAAATCAGTCATTG	GTACTCAAGCTGCTTATCGGAAA	60	142
CL4720Contig1	GAAGAAGAAGAAGAA	AAAACCTTGGTTCAAATCAGTCA	AAGTACTCAAGCTGCTTATCGGA	60	147
CL4720Contig1	GAAGAAGAAGAAGAA	CAAAACCTTGGTTCAAATCAGTC	AGTACTCAAGCTGCTTATCGGAA	60	147
CL4731Contig1	AGCAGCAGCAGCAGCAGC	TTATTAGAACACCAAAACCACCC	GGCTAATCCAAACAATGAAAATG	59	153
CL4731Contig1	AGCAGCAGCAGCAGCAGC	TTATTAGAACACCAAAACCACCC	TGGCTAATCCAAACAATGAAAAT	59	154
CL4731Contig1	AGCAGCAGCAGCAGCAGC	TTATTAGAACACCAAAACCACCC	CTTGGCTAATCCAAACAATGAAA	60	156
CL4731Contig1	AGCAGCAGCAGCAGCAGC	CTTATTAGAACACCAAAACCACCC	GGCTAATCCAAACAATGAAAATG	60	154
CL4731Contig1	AGCAGCAGCAGCAGCAGC	CTTATTAGAACACCAAAACCACCC	TGGCTAATCCAAACAATGAAAAT	60	155
CL4740Contig1	CAACAACAACAACAA	TGGGATCTTCTAAACCTGCAATA	TCCAGAAGTATAGCAGCCAAGAC	60	139
CL4740Contig1	CAACAACAACAACAA	TGGGATCTTCTAAACCTGCAATA	TGGCCTTCTAACATCCAGAAGTA	60	152
CL4740Contig1	CAACAACAACAACAA	TGGGATCTTCTAAACCTGCAATA	ACATCCAGAAGTATAGCAGCCAA	60	142
CL4740Contig1	CAACAACAACAACAA	TGGGATCTTCTAAACCTGCAATA	AACATCCAGAAGTATAGCAGCCA	60	143
CL474Contig5	ACAACAACAACAACA	TTGTGGATTCTTAGGGTTTGAAG	CGAATTTCCAAATTTGCTGTTAC	60	144
CL474Contig5	ACAACAACAACAACA	GAGGTGAAGAGGGAAGAAAACAG	TTCTCCACAGCATAAGCTTTCTC	60	155
CL474Contig5	ACAACAACAACAACA	GTTGTGGATTCTTAGGGTTTGAA	CGAATTTCCAAATTTGCTGTTAC	60	145
CL474Contig5	ACAACAACAACAACA	CTTCGTTGTGGATTCTTAGGGTT	CGAATTTCCAAATTTGCTGTTAC	60	149
CL474Contig5	ACAACAACAACAACA	CTTAGGGTTTGAAGGGGAAAAGT	CGAATTTCCAAATTTGCTGTTAC	60	135
CL4783Contig3	CGACGACGACGACGA	AAGATTCGAAACCAGCGTCTC	ATGCTAAGAAGTACATTCCCGGT	61	131
CL4783Contig3	CGACGACGACGACGA	GAAGATTCGAAACCAGCGTCT	ATGCTAAGAAGTACATTCCCGGT	61	132
CL4783Contig3	CGACGACGACGACGA	AAGATTCGAAACCAGCGTCTC	TGAGATTATTGAAACATGCGTGA	61	160
CL4783Contig3	CGACGACGACGACGA	CTTCTGAAGCGGAAGATTCG	ATGCTAAGAAGTACATTCCCGGT	60	143
CL4783Contig3	CGACGACGACGACGA	AAGATTCGAAACCAGCGTCTC	AAGAAGTACATTCCCGGTGTTTC	61	126
CL4794Contig2	GAGAGAGAGAGA	TTTTGATCTTTGGATTTGTGCTT	AGCCTCTCTCAATGGAGTTTTCT	60	112
CL4794Contig2	GAGAGAGAGAGA	TTTTGAGTAGAGGGTTCGTGGTA	AGCCTCTCTCAATGGAGTTTTCT	60	145
CL4794Contig2	GAGAGAGAGAGA	TTTTGATCTTTGGATTTGTGCTT	CAGGACCAACAGAGCTAGGTTTA	60	134
CL4794Contig2	GAGAGAGAGAGA	TTTTGATCTTTGGATTTGTGCTT	TCATCAGAATCAAAGGGGTTATG	60	159
CL4794Contig2	GAGAGAGAGAGA	GATTTTGATCTTTGGATTTGTGC	AGCCTCTCTCAATGGAGTTTTCT	60	114
CL4848Contig1	TGCTGCTGCTGCTGCTGC	GAGGCAAGTATTGTTGAGGGTAA	TTTTGTGTTCAACCAACAACATC	60	155
CL4848Contig1	TGCTGCTGCTGCTGCTGC	CTGGTTCCAATTTCAGTTCTGTT	TTTTGTGTTCAACCAACAACATC	60	132
CL4848Contig1	TGCTGCTGCTGCTGCTGC	GGGTAACTGGTTCCAATTTCAGT	TTTTGTGTTCAACCAACAACATC	60	138
CL4848Contig1	TGCTGCTGCTGCTGCTGC	CTGGTTCCAATTTCAGTTCTGTT	TATGGAGATGAAGGGTTTTGTGT	60	147
CL4848Contig1	TGCTGCTGCTGCTGCTGC	GGGTAACTGGTTCCAATTTCAGT	TATGGAGATGAAGGGTTTTGTGT	60	153
CL4857Contig2	CTCTCTCTCTCT	CTTGTGTTTTTCACACACCTCAA	ATTCAGTAGCTTGAGTGCTCGAC	60	134
CL4857Contig2	CTCTCTCTCTCT	ATAATACCGCCTTGTGTTTTTCA	ATTCAGTAGCTTGAGTGCTCGAC	60	144
CL4857Contig2	CTCTCTCTCTCT	CATAATACCGCCTTGTGTTTTTC	ATTCAGTAGCTTGAGTGCTCGAC	60	145
CL4857Contig2	CTCTCTCTCTCT	TCATAATACCGCCTTGTGTTTTT	ATTCAGTAGCTTGAGTGCTCGAC	60	146
CL4857Contig2	CTCTCTCTCTCT	TAATACCGCCTTGTGTTTTTCAC	ATTCAGTAGCTTGAGTGCTCGAC	60	143
CL4864Contig2	CAGCAGCAGCAGCAG	TTTTTCCACAACCAGGAAACTAC	CAAAGCCGTCTCTCTTGAGTAAA	60	160
CL4864Contig2	CAGCAGCAGCAGCAG	CAACCAGGAAACTACTTATCCCA	CAAAGCCGTCTCTCTTGAGTAAA	60	152
CL4864Contig2	CAGCAGCAGCAGCAG	CAACCAGGAAACTACTTATCCCA	GATTACAAAGCCGTCTCTCTTGA	60	157
CL4864Contig2	CAGCAGCAGCAGCAG	TTTTTCCACAACCAGGAAACTAC	AGCCGTCTCTCTTGAGTAAAACC	60	157
CL4864Contig2	CAGCAGCAGCAGCAG	GTTTTTCCACAACCAGGAAACTA	AGCCGTCTCTCTTGAGTAAAACC	60	158
CL4878Contig1	GAAGAAGAAGAAGAAGAA	AAAAATGGACAGACACGTGAGAT	CTCTCTTTAACCTTCTCTCCGCT	60	81
CL4878Contig1	GAAGAAGAAGAAGAAGAA	GGACAGACACGTGAGATGACATA	ATTACATACCCGCTCTTGAGATG	60	117
CL4878Contig1	GAAGAAGAAGAAGAAGAA	AAAAATGGACAGACACGTGAGAT	ATTACATACCCGCTCTTGAGATG	60	123
CL4878Contig1	GAAGAAGAAGAAGAAGAA	GGACAGACACGTGAGATGACATA	CATGAACGCTCTCTTTAACCTTC	60	83
CL4878Contig1	GAAGAAGAAGAAGAAGAA	GGACAGACACGTGAGATGACATA	AAGAAGCCATCGATTACATACCC	60	129
CL4890Contig2	AGAGAGAGAGAG	CTTGAACGCCTCTATCTGGAAC	CTTGATTTCTCCATTTCCCTCTT	60	140
CL4890Contig2	AGAGAGAGAGAG	CTTGAACGCCTCTATCTGGAAC	TTTCGTCTTCTCTCCTCTCTTGA	60	158
CL4890Contig2	AGAGAGAGAGAG	CTTGAACGCCTCTATCTGGAAC	TCTCTCCTCTCTTGATTTCTCCA	60	150
CL4890Contig2	AGAGAGAGAGAG	CTTGAACGCCTCTATCTGGAAC	TGATTTCTCCATTTCCCTCTTCT	60	138
CL4890Contig2	AGAGAGAGAGAG	CTTGAACGCCTCTATCTGGAAC	TCTTGATTTCTCCATTTCCCTCT	60	141
CL4898Contig2	GCTGACGCTGACGCTGACGCTGAC	AAACATTTTTCTTAAACCGCCAC	GGCGTGGATATTAGGGATTACTT	60	118
CL4898Contig2	GCTGACGCTGACGCTGACGCTGAC	TAACTAACTCGCACGTGCTACAG	AATCTTAGATCGGTGCCATCTTC	60	147
CL4898Contig2	GCTGACGCTGACGCTGACGCTGAC	AAACATTTTTCTTAAACCGCCAC	CTTTCAGAATCTTAGATCGGTGC	60	98
CL4898Contig2	GCTGACGCTGACGCTGACGCTGAC	TGGGTTAGAATTCCGTTAGAGAA	GGCGTGGATATTAGGGATTACTT	59	139
CL4898Contig2	GCTGACGCTGACGCTGACGCTGAC	AAACATTTTTCTTAAACCGCCAC	AATCTTAGATCGGTGCCATCTTC	61	91
CL4906Contig1	GGTGATGGTGATGGTGATGGTGAT	GTTGCTGTATTTGGAGTTCAACC	GGCGAGTAAGGACTATCCAGAAT	60	141
CL4906Contig1	GGTGATGGTGATGGTGATGGTGAT	TCTTTCCTTTCCTCAGTGAGTTG	GGCGAGTAAGGACTATCCAGAAT	60	160
CL4906Contig1	GGTGATGGTGATGGTGATGGTGAT	GTTGCTGTATTTGGAGTTCAACC	TCAACTCAAACCTACCCCAGTTA	60	98
CL4906Contig1	GGTGATGGTGATGGTGATGGTGAT	TCTTTCCTTTCCTCAGTGAGTTG	TCAACTCAAACCTACCCCAGTTA	60	117
CL4906Contig1	GGTGATGGTGATGGTGATGGTGAT	ATCAGCTCTTTCCTTTCCTCAGT	TCAACTCAAACCTACCCCAGTTA	60	123
CL4922Contig2	GTAGGGGTAGGGGTAGGGGTAGGG	GTGCTGTAGAGAACCGACATTCT	ATCACTTCAGGCACTTTCATCTC	60	158
CL4922Contig2	GTAGGGGTAGGGGTAGGGGTAGGG	CAGAGTCCTGAAAATTCCTTTGA	ATCACTTCAGGCACTTTCATCTC	60	116
CL4922Contig2	GTAGGGGTAGGGGTAGGGGTAGGG	TCAGAGTCCTGAAAATTCCTTTG	ATCACTTCAGGCACTTTCATCTC	60	117
CL4922Contig2	GTAGGGGTAGGGGTAGGGGTAGGG	TGCTGTAGAGAACCGACATTCTT	ATCACTTCAGGCACTTTCATCTC	60	157
CL4922Contig2	GTAGGGGTAGGGGTAGGGGTAGGG	ATTCCTTTGATCTGGTATGGACC	ATCACTTCAGGCACTTTCATCTC	60	103
CL4926Contig2	CTCTCTCTCTCTCT	CACATGCAGTGCAAATAGAAAAA	CACGAGATTCCGAACTGAATAAA	60	147
CL4926Contig2	CTCTCTCTCTCTCT	CACATGCAGTGCAAATAGAAAAA	CGAACTGAATAAAAGAGACCCAG	60	137
CL4926Contig2	CTCTCTCTCTCTCT	CACATGCAGTGCAAATAGAAAAA	CGAGATTCCGAACTGAATAAAAG	60	145
CL4926Contig2	CTCTCTCTCTCTCT	CACATGCAGTGCAAATAGAAAAA	CTGAATAAAAGAGACCCAGATCG	60	133
CL4926Contig2	CTCTCTCTCTCTCT	CACATGCAGTGCAAATAGAAAAA	AAAGAGACCCAGATCGAAAATTG	60	126
CL4931Contig2	CCACCACCACCACCACCA	AAGCATTCCAATCTTCACCACTA	CTCTCAGGAGATGAAAAGAAGCA	60	154
CL4931Contig2	CCACCACCACCACCACCA	AAGCATTCCAATCTTCACCACTA	GGAGATGAAAAGAAGCAATGAAA	60	148
CL4931Contig2	CCACCACCACCACCACCA	AAGCATTCCAATCTTCACCACTA	ATGAAAAGAAGCAATGAAAAACG	60	144
CL4931Contig2	CCACCACCACCACCACCA	AAGCATTCCAATCTTCACCACTA	TCTCAGGAGATGAAAAGAAGCAA	60	153
CL4931Contig2	CCACCACCACCACCACCA	TGAAAAACCTATGTCTACGCCAC	CTCTCAGGAGATGAAAAGAAGCA	60	130
CL4949Contig1	TTGTTGTTGTTGTTGTTG	GTTTCTGAACGGGTTCAACTTC	ATAACGATGAGAACACTCAGGGA	60	125
CL4949Contig1	TTGTTGTTGTTGTTGTTG	TTTTCGAAACGGAAGAGAAGAAC	ATAACGATGAGAACACTCAGGGA	61	96
CL4949Contig1	TTGTTGTTGTTGTTGTTG	GTTTTCGAAACGGAAGAGAAGAA	ATAACGATGAGAACACTCAGGGA	61	97
CL4949Contig1	TTGTTGTTGTTGTTGTTG	TTTCGAAACGGAAGAGAAGAAC	ATAACGATGAGAACACTCAGGGA	60	95
CL4949Contig1	TTGTTGTTGTTGTTGTTG	GTTTTCGAAACGGAAGAGAAGA	ATAACGATGAGAACACTCAGGGA	60	97
CL4959Contig2	GTTGTTGTTGTTGTT	TTATCACCAACTTCACCTTCCAC	AATTATCCGATGTGGCCTTAACT	60	144
CL4959Contig2	GTTGTTGTTGTTGTT	CTTATCACCAACTTCACCTTCCA	AATTATCCGATGTGGCCTTAACT	60	145
CL4959Contig2	GTTGTTGTTGTTGTT	TTATCACCAACTTCACCTTCCAC	CCTTAACTCCTTACCGAATGTCC	60	129
CL4959Contig2	GTTGTTGTTGTTGTT	TTCCACACTCCACCACTATTGTA	TCTTCTTCCAGAAAGAGCATGAC	60	155
CL4959Contig2	GTTGTTGTTGTTGTT	CTTATCACCAACTTCACCTTCCA	CCTTAACTCCTTACCGAATGTCC	60	130
CL496Contig2	GATGATGATGATGAT	AGACGGATGAGGATTTCTTTGAT	CAACATCATTGATTCCCAGATTT	60	135
CL496Contig2	GATGATGATGATGAT	ATCAGACGGATGAGGATTTCTTT	CAACATCATTGATTCCCAGATTT	60	138
CL496Contig2	GATGATGATGATGAT	TGATAAACTGGTTGAGGATGACA	CAACATCATTGATTCCCAGATTT	60	116
CL496Contig2	GATGATGATGATGAT	GACGGATGAGGATTTCTTTGATA	CAACATCATTGATTCCCAGATTT	60	134
CL496Contig2	GATGATGATGATGAT	AGACGGATGAGGATTTCTTTGAT	ATCAACATCATTGATTCCCAGAT	60	137
CL4970Contig2	CGCCGCCGCCGCCGC	GATCTGAGGAATCAAACCGTAGA	ATACGTGTTCAGTGAGCCAATTT	60	97
CL4970Contig2	CGCCGCCGCCGCCGC	GATCTGAGGAATCAAACCGTAGA	CATATACGTGTTCAGTGAGCCAA	60	100
CL4970Contig2	CGCCGCCGCCGCCGC	GATCTGAGGAATCAAACCGTAGA	TGAGCCAATTTTACTTTTTCTCG	60	85
CL4970Contig2	CGCCGCCGCCGCCGC	GATCTGAGGAATCAAACCGTAGA	CGGTCATATACGTGTTCAGTGAG	60	104
CL4970Contig2	CGCCGCCGCCGCCGC	GAAGATCTGAGGAATCAAACCGT	ATTTTACTTTTTCTCGGCGAATC	60	81
CL4972Contig2	TACTACTACTACTAC	GTTATCAGCTGGTACTTTGGCTG	CATTCTTGCTTTTGCACATTTC	60	138
CL4972Contig2	TACTACTACTACTAC	CAGTTATCAGCTGGTACTTTGGC	CATTCTTGCTTTTGCACATTTC	60	140
CL4972Contig2	TACTACTACTACTAC	GTTATCAGCTGGTACTTTGGCTG	ATTCTTGCTTTTGCACATTTCCT	61	137
CL4972Contig2	TACTACTACTACTAC	CAGTTATCAGCTGGTACTTTGGC	ATTCTTGCTTTTGCACATTTCCT	61	139
CL4972Contig2	TACTACTACTACTAC	CTGGTACTTTGGCTGAAGTGAAT	CATTCTTGCTTTTGCACATTTC	60	130
CL4972Contig2	AGAGAGAGAGAGAGAG	GAGAAAGCTGCGTAACGTACATA	TTCCCTTGTTATCTCCAGCAGTA	59	131
CL4972Contig2	AGAGAGAGAGAGAGAG	GAGAAAGCTGCGTAACGTACATA	TACCTCCTTCCCTTGTTATCTCC	59	138
CL4972Contig2	AGAGAGAGAGAGAGAG	CAGGATAGCAAGGAGAAAGCTG	CCCTTGTTATCTCCAGCAGTATG	60	141
CL4972Contig2	AGAGAGAGAGAGAGAG	ATAGCAAGGAGAAAGCTGCGTA	CCCTTGTTATCTCCAGCAGTATG	60	137
CL4972Contig2	AGAGAGAGAGAGAGAG	ATAGCAAGGAGAAAGCTGCGTA	TTCCCTTGTTATCTCCAGCAGTA	60	139
CL515Contig1	ATGATGATGATGATG	CCCATAAAGACTCGTGTTTCACT	ATCTACAACCTTCTCCATCCCTT	59	157
CL525Contig1	AGAGAGAGAGAG	ATGCAGTTAACGTAGCCAGAATG	TTATCTACCCATCACCATTGGAA	60	147
CL525Contig1	AGAGAGAGAGAG	ATGCAGTTAACGTAGCCAGAATG	TTTATCTACCCATCACCATTGGA	60	148
CL525Contig1	AGAGAGAGAGAG	CATGCAGTTAACGTAGCCAGAAT	TTATCTACCCATCACCATTGGAA	60	148
CL525Contig1	AGAGAGAGAGAG	CATGCAGTTAACGTAGCCAGAAT	TTTATCTACCCATCACCATTGGA	60	149
CL525Contig1	AGAGAGAGAGAG	GCAGTTAACGTAGCCAGAATGAA	TTATCTACCCATCACCATTGGAA	61	145
CL600Contig1	CACCACCACCACCACCAC	GGACCACCATATGAAGGACCTAT	CTGCTGATTATCAAGGTAGGGG	60	136
CL600Contig1	CACCACCACCACCACCAC	GGACCACCATATGAAGGACCTAT	CCTGCTGATTATCAAGGTAGGG	60	137
CL600Contig1	CACCACCACCACCACCAC	GGACCACCATATGAAGGACCTAT	CCCCTGCTGATTATCAAGGTAG	60	139
CL600Contig1	CACCACCACCACCACCAC	GACCACCATATGAAGGACCTATG	CTGCTGATTATCAAGGTAGGGG	60	135
CL600Contig1	CACCACCACCACCACCAC	GACCACCATATGAAGGACCTATG	CCTGCTGATTATCAAGGTAGGG	60	136
CL627Contig5	CTCCTCCTCCTCCTCCTC	TGTTCAATCACATGTTTTGTTGG	AAGCTTAAGCAGAAATTGAGCTG	60	108
CL627Contig5	CTCCTCCTCCTCCTCCTC	TGTTCAATCACATGTTTTGTTGG	ATCCTTATTTTCTTCTGGGTGGT	60	160
CL627Contig5	CTCCTCCTCCTCCTCCTC	TCAATCACATGTTTTGTTGGCT	AGCAGCTGCAGTACTTTCAAAAC	60	129
CL627Contig5	CTCCTCCTCCTCCTCCTC	GTTCAATCACATGTTTTGTTGGC	AGCAGCTGCAGTACTTTCAAAAC	61	131
CL627Contig5	CTCCTCCTCCTCCTCCTC	TGTTCAATCACATGTTTTGTTGG	TTAAGCAGAAATTGAGCTGCATAG	60	104
CL627Contig5	CTTCTTCTTCTTCTTCTT	TTGGATGATGATGCTTCTCAGAT	AAGCACTTTTGCATCCTTTACAA	61	131
CL627Contig5	CTTCTTCTTCTTCTTCTT	TTGGATGATGATGCTTCTCAGAT	AGCACTTTTGCATCCTTTACAAC	60	130
CL627Contig5	CTTCTTCTTCTTCTTCTT	TGGATGATGATGCTTCTCAGAT	AAGCACTTTTGCATCCTTTACAA	60	130
CL627Contig5	CTTCTTCTTCTTCTTCTT	TGGATGATGATGCTTCTCAGAT	AGCACTTTTGCATCCTTTACAAC	60	129
CL627Contig5	CTTCTTCTTCTTCTTCTT	TTGGATGATGATGCTTCTCAGAT	TAAGCACTTTTGCATCCTTTACA	60	132
CL637Contig1	GTGGTGGTGGTGGTG	GCTGCTACCGTCAATGTTAAGAA	CACCACTTGAGTCCTTTGAGATT	60	119
CL637Contig1	GTGGTGGTGGTGGTG	GCTACCGTCAATGTTAAGAAAGG	CACCACTTGAGTCCTTTGAGATT	59	116
CL637Contig1	GTGGTGGTGGTGGTG	GTGCTGCTACCGTCAATGTTAAG	CACCACTTGAGTCCTTTGAGATT	60	121
CL637Contig1	GTGGTGGTGGTGGTG	GAGGTGTGGTTGTGATTGTGATT	CACCACTTGAGTCCTTTGAGATT	60	80
CL637Contig1	GTGGTGGTGGTGGTG	TGTTAAGAAAGGAATCATGGTGG	CACTTGAGTCCTTTGAGATTCCC	61	102
CL637Contig1	TCTCTCTCTCTC	CTTGTTGTTGGTGTTGGAAAACT	GTGCAAGAAGAGCTCAGAAAGAG	60	145
CL637Contig1	TCTCTCTCTCTC	CTTGTTGTTGGTGTTGGAAAACT	AGTGCAAGAAGAGCTCAGAAAGA	60	146
CL637Contig1	TCTCTCTCTCTC	CTTGTTGTTGGTGTTGGAAAACT	CTAAAGGAACTGCTGAGCAAAAC	60	103
CL637Contig1	TCTCTCTCTCTC	AATGCTAGAAATCCCAGACACAG	CTAAAGGAACTGCTGAGCAAAAC	60	132
CL637Contig1	TCTCTCTCTCTC	CTTGTTGTTGGTGTTGGAAAACT	CTGAACCTAAAGGAACTGCTGAG	60	109
CL63Contig2	TGGTGGTGGTGGTGGTGG	CTGGGAGAGGTTGTAGTTGTTGT	GGAAATGCAGGATATACATTCCA	60	145
CL63Contig3	TGGTGGTGGTGGTGGTGG	GGCTGAGTGAGGTTGTAGTTGTT	GGAAATGCAGGATATACATTCCA	60	147
CL670Contig1	GGCGGCGGCGGCGGC	CCATGTCAGTCTTTGCCATCT	GAGAAGAAGAAGGAGGAGACCAG	60	154
CL670Contig1	GGCGGCGGCGGCGGC	ATGTCAGTCTTTGCCATCTGC	GAGAAGAAGAAGGAGGAGACCAG	60	152
CL670Contig1	GGCGGCGGCGGCGGC	GTCAGTCTTTGCCATCTGCTC	ACAGGAAGGAGAAGAAGAAGGAG	60	158
CL670Contig1	GGCGGCGGCGGCGGC	ATGTCAGTCTTTGCCATCTGCT	ACAGGAAGGAGAAGAAGAAGGAG	60	160
CL670Contig1	GGCGGCGGCGGCGGC	CATGTCAGTCTTTGCCATCTG	GAGAAGAAGAAGGAGGAGACCAG	60	153
CL671Contig1	ATAATAATAATAATAATA	CAGGTTTGAATTGTGAATTGTGA	TCCGAATGAAGGAATTATTACCA	60	131
CL671Contig1	ATAATAATAATAATAATA	TTTGAATTGTGAATTGTGAATCG	TCCGAATGAAGGAATTATTACCA	60	127
CL671Contig1	ATAATAATAATAATAATA	TGAATTGTGAATTGTGAATCGTT	TCCGAATGAAGGAATTATTACCA	60	125
CL671Contig1	ATAATAATAATAATAATA	TTGAATTGTGAATTGTGAATCGT	TCCGAATGAAGGAATTATTACCA	60	126
CL671Contig1	ATAATAATAATAATAATA	CAGGTTTGAATTGTGAATTGTGA	GACCTCCGAATGAAGGAATTATTA	60	135
CL68Contig1	TGCTGCTGCTGCTGCTGC	TGAGGCTGTTCATCAATCATCTA	CCTTCCAACATAGTCTCCACAAG	60	147
CL68Contig1	TGCTGCTGCTGCTGCTGC	TGAGGCTGTTCATCAATCATCTA	ACATAGTCTCCACAAGAGGCAAA	60	140
CL68Contig1	TGCTGCTGCTGCTGCTGC	TGAGGCTGTTCATCAATCATCTA	AACATAGTCTCCACAAGAGGCAA	60	141
CL68Contig1	TGCTGCTGCTGCTGCTGC	TATGTGGTGTTGAATTTGACCCT	CCTTCCAACATAGTCTCCACAAG	60	126
CL68Contig1	TGCTGCTGCTGCTGCTGC	CTGAGGCTGTTCATCAATCATCT	CCTTCCAACATAGTCTCCACAAG	60	148
CL724Contig2	TAGTTAGTTAGTTAGTTAGTTAGT	ATGGGAAATGAAATGAAGGATTT	CTTCTCTCCTCCAACAACACATT	60	155
CL724Contig2	TAGTTAGTTAGTTAGTTAGTTAGT	ATGGGAAATGAAATGAAGGATTT	AAAATCCTGGGAAAACAAAAATG	60	87
CL724Contig2	TAGTTAGTTAGTTAGTTAGTTAGT	ATGGGAAATGAAATGAAGGATTT	AATCCTGGGAAAACAAAAATGAC	60	85
CL724Contig2	TAGTTAGTTAGTTAGTTAGTTAGT	ATGGGAAATGAAATGAAGGATTT	TTCTCTCCTCCAACAACACATTC	60	154
CL724Contig2	TAGTTAGTTAGTTAGTTAGTTAGT	GGGAAATGAAATGAAGGATTTGT	AAAATCCTGGGAAAACAAAAATG	60	85
CL72Contig1	GATGATGATGATGAT	GACTGTGTTTCGAGTCTCCTTTG	ACTCAGCAATGGCAACTCATC	60	159
CL72Contig1	GATGATGATGATGAT	TGACTGTGTTTCGAGTCTCCTTT	ACTCAGCAATGGCAACTCATC	60	160
CL72Contig1	GATGATGATGATGAT	GACTGTGTTTCGAGTCTCCTTTG	CTCAGCAATGGCAACTCATC	60	158
CL72Contig1	GATGATGATGATGAT	TGACTGTGTTTCGAGTCTCCTTT	CTCAGCAATGGCAACTCATC	60	159
CL72Contig1	GATGATGATGATGAT	TTGACTGTGTTTCGAGTCTCCTT	CTCAGCAATGGCAACTCATC	60	160
CL744Contig2	AGAGAGAGAGAGAGAG	GGAAGAAGAATCCGGTTTTATTTA	GCATCCTAGGTGTAGCAGCATAA	60	150
CL744Contig2	AGAGAGAGAGAGAGAG	GGAAGAAGAATCCGGTTTTATTTA	TCCTAGGTGTAGCAGCATAACAA	59	147
CL744Contig2	AGAGAGAGAGAGAGAG	GGAAGAAGAATCCGGTTTTATTTA	GGTGTAGCAGCATAACAAAGAGAA	59	142
CL744Contig2	AGAGAGAGAGAGAGAG	GGTTATCCGGGGAAGAAGAAT	GCATCCTAGGTGTAGCAGCATAA	61	160
CL744Contig2	AGAGAGAGAGAGAGAG	GGAAGAAGAATCCGGTTTTATTTA	TCCTAGGTGTAGCAGCATAACAAA	60	147
CL748Contig1	ATCATCATCATCATC	ATACGGTTGATACATCCTTGGTG	GACGGGAACCAGTACCTAAAGTT	60	157
CL748Contig1	ATCATCATCATCATC	ATACGGTTGATACATCCTTGGTG	AACTGATGACTCTGGAATGGATG	60	132
CL748Contig1	ATCATCATCATCATC	ATACGGTTGATACATCCTTGGTG	GAGACGGGAACCAGTACCTAAAG	60	159
CL748Contig1	ATCATCATCATCATC	ATACGGTTGATACATCCTTGGTG	AGAGACGGGAACCAGTACCTAAA	60	160
CL748Contig1	ATCATCATCATCATC	ATACGGTTGATACATCCTTGGTG	GAAACTGATGACTCTGGAATGGA	60	134
CL74Contig2	CATCATCATCATCAT	AAGAATGAAGAACCCCAATCAAT	TTCTGATGATGAGTCTGATGCTG	60	156
CL74Contig2	CATCATCATCATCAT	TAAAGAATGAAGAACCCCAATCA	TTCTGATGATGAGTCTGATGCTG	60	158
CL74Contig2	CATCATCATCATCAT	ATGAAGAACCCCAATCAATCTCT	TTCTGATGATGAGTCTGATGCTG	60	152
CL74Contig2	CATCATCATCATCAT	AAGAATGAAGAACCCCAATCAAT	CTGATGATGAGTCTGATGCTGAT	60	154
CL74Contig2	CATCATCATCATCAT	ATGAAGAACCCCAATCAATCTCT	CTGATGATGAGTCTGATGCTGAT	60	150
CL74Contig3	TCATCATCATCATCATCA	GTCAAAAGCTGGAAGAGGAAAAT	TTCTGATGATGAGTCTGATGCTG	60	160
CL74Contig3	TCATCATCATCATCATCA	ACTCTGGATCCTCACAGGAATTT	TTCTGATGATGAGTCTGATGCTG	60	110
CL74Contig3	TCATCATCATCATCATCA	GTCAAAAGCTGGAAGAGGAAAAT	CTGATGATGAGTCTGATGCTGAT	60	158
CL74Contig3	TCATCATCATCATCATCA	CCTCACAGGAATTTCCATCATAA	CTGATGATGAGTCTGATGCTGAT	60	99
CL74Contig3	TCATCATCATCATCATCA	ACTCTGGATCCTCACAGGAATTT	CTGATGATGAGTCTGATGCTGAT	60	108
CL74Contig3	TCAGCATCAGCATCAGCA	CATAATCATCATCGTCGTCATCA	GTAGAAATCGGAGAGGATGAGGT	60	160
CL74Contig3	TCAGCATCAGCATCAGCA	CATAATCATCATCGTCGTCATCA	TAGAAATCGGAGAGGATGAGGTT	61	159
CL74Contig3	TCAGCATCAGCATCAGCA	CCTCACAGGAATTTCCATCATAA	CTTCTTCTTCCTGGGTTGTGTT	60	133
CL753Contig1	TCTCTCTCTCTCTCTC	TTTGGTTGCTGTTTCTTGTTGTA	GTTGGTATTCATCATGGAGTGGT	60	147
CL753Contig1	TCTCTCTCTCTCTCTC	TTTGGTTGCTGTTTCTTGTTGTA	GGTGTTGGTATTCATCATGGAGT	60	150
CL753Contig1	TCTCTCTCTCTCTCTC	GTTTGGTTGCTGTTTCTTGTTGT	GTTGGTATTCATCATGGAGTGGT	60	148
CL753Contig1	TCTCTCTCTCTCTCTC	GTTTGGTTGCTGTTTCTTGTTGT	GGTGTTGGTATTCATCATGGAGT	60	151
CL753Contig1	TCTCTCTCTCTCTCTC	GTTGTTTGGTTGCTGTTTCTTGT	GTTGGTATTCATCATGGAGTGGT	60	151
CL842Contig2	TCATCATCATCATCA	AGAAGACCAACAACCAGTAACCA	GTTTGAATGAAGATTTCCGTGTC	60	160
CL842Contig2	TCATCATCATCATCA	AGACCAACAACCAGTAACCAAAA	GTTTGAATGAAGATTTCCGTGTC	60	157
CL842Contig2	TCATCATCATCATCA	AAGACCAACAACCAGTAACCAAA	GTTTGAATGAAGATTTCCGTGTC	60	158
CL842Contig2	TCATCATCATCATCA	GAAGACCAACAACCAGTAACCAA	GTTTGAATGAAGATTTCCGTGTC	60	159
CL842Contig2	TCATCATCATCATCA	AGAAGACCAACAACCAGTAACCA	TGAATGAAGATTTCCGTGTCATA	60	157
CL848Contig3	TGGTGGTGGTGGTGG	AAAAATAATCCAAAAAGGGCAAA	ACAAGGTCGTTTTCTTTTTGTTC	59	89
CL848Contig3	TGGTGGTGGTGGTGG	ATAATCCAAAAAGGGCAAAAATG	AAGGTCGTTTTCTTTTTGTTCG	60	83
CL848Contig3	TGGTGGTGGTGGTGG	ACCACTAATCACGAATCAACTCC	ACAAGGTCGTTTTCTTTTTGTTC	59	151
CL848Contig3	TGGTGGTGGTGGTGG	ACCACTAATCACGAATCAACTCC	AAGGTCGTTTTCTTTTTGTTCG	60	149
CL848Contig3	TGGTGGTGGTGGTGG	AATAATCCAAAAAGGGCAAAAAT	AAGGTCGTTTTCTTTTTGTTCG	59	84
CL848Contig3	AAAATAAAATAAAATAAAAT	GAACAAAAAGAAAACGACCTTGT	TTCCGTGTCTGACTCTCACTACA	59	131
CL848Contig3	AAAATAAAATAAAATAAAAT	CGAACAAAAAGAAAACGACCTT	TTCCGTGTCTGACTCTCACTACA	60	132
CL848Contig3	AAAATAAAATAAAATAAAAT	GAACAAAAAGAAAACGACCTTGT	CAAAAACTTCCGTGTCTGACTCT	59	138
CL848Contig3	AAAATAAAATAAAATAAAAT	GAACAAAAAGAAAACGACCTTGT	AAACTTCCGTGTCTGACTCTCAC	59	135
CL848Contig3	AAAATAAAATAAAATAAAAT	CGAACAAAAAGAAAACGACCTT	CAAAAACTTCCGTGTCTGACTCT	60	139
CL857Contig2	GCTGCTGCTGCTGCT	AGCTTGCAACTCTTCTGAAAATG	AAGTCGTAGAAGGGCTCAAGAAG	60	144
CL857Contig2	GCTGCTGCTGCTGCT	AGCTTGCAACTCTTCTGAAAATG	GACAAGAAGTCGTAGAAGGGCTC	60	150
CL878Contig2	TGGTGGTGGTGGTGG	TGATTGGTTCTGTGGAGAGTTTT	TCATTGCTTTTGTTTCCTTCATT	60	99
CL878Contig2	TGGTGGTGGTGGTGG	TTGATTGGTTCTGTGGAGAGTTT	TCATTGCTTTTGTTTCCTTCATT	60	100
CL878Contig2	TGGTGGTGGTGGTGG	TGGAGAGTTTTCTTTTGGTGTGT	TCATTGCTTTTGTTTCCTTCATT	60	87
CL878Contig2	TGGTGGTGGTGGTGG	GTGGAGAGTTTTCTTTTGGTGTG	TCATTGCTTTTGTTTCCTTCATT	60	88
CL878Contig2	TGGTGGTGGTGGTGG	TGTGGAGAGTTTTCTTTTGGTGT	TCATTGCTTTTGTTTCCTTCATT	60	89
CL910Contig2	TTCTTCTTCTTCTTC	TTATTCGCTCACTCCTTCAACTC	GCTCCATTCTCTTCTTCTTCCTC	60	109
CL910Contig2	TTCTTCTTCTTCTTC	TTATTCGCTCACTCCTTCAACTC	TTCGAGGAGACGATTGATTATGT	60	147
CL910Contig2	TTCTTCTTCTTCTTC	ATGTTATTCGCTCACTCCTTCAA	GCTCCATTCTCTTCTTCTTCCTC	60	112
CL910Contig2	TTCTTCTTCTTCTTC	ATGTTATTCGCTCACTCCTTCAA	TTCGAGGAGACGATTGATTATGT	60	150
CL910Contig2	TTCTTCTTCTTCTTC	TTATTCGCTCACTCCTTCAACTC	CTTCGAGGAGACGATTGATTATG	60	148
CL91Contig1	ATATATATATATATATAT	GATCCTAGTGTCCAACCATGAAC	AACAATCTATAGGCACCATCAGC	60	126
CL91Contig1	ATATATATATATATATAT	TCCAACCATGAACATCCATAAAT	AACAATCTATAGGCACCATCAGC	60	116
CL91Contig1	ATATATATATATATATAT	CTAGTGTCCAACCATGAACATCC	AACAATCTATAGGCACCATCAGC	60	122
CL91Contig1	ATATATATATATATATAT	CCTAGTGTCCAACCATGAACATC	AACAATCTATAGGCACCATCAGC	60	123
CL91Contig1	ATATATATATATATATAT	GATCCTAGTGTCCAACCATGAAC	CACCATCAGCAGCATAGGTTATC	60	113
CL939Contig1	TCCTCCTCCTCCTCC	AGTACCATCTGCTCCACCACTT	CTCTGGAGCTCTGTGAACTTTGT	60	148
CL939Contig1	TCCTCCTCCTCCTCC	AGTACCATCTGCTCCACCACTT	TAGCTCTGGAGCTCTGTGAACTT	60	151
CL939Contig1	TCCTCCTCCTCCTCC	AGTACCATCTGCTCCACCACTT	AACTAGCTCTGGAGCTCTGTGAA	60	154
CL939Contig1	TCCTCCTCCTCCTCC	GAGTACCATCTGCTCCACCACT	CTCTGGAGCTCTGTGAACTTTGT	60	149
CL939Contig1	TCCTCCTCCTCCTCC	AGTACCATCTGCTCCACCACTT	ACTAGCTCTGGAGCTCTGTGAAC	60	153
CL97Contig1	ACCACCACCACCACCACC	CAATGGCAGAATCATCACACTTA	GAAATATGTCTTCCCATGTCCAA	60	104
CL97Contig1	ACCACCACCACCACCACC	CAACAACGCGTATATGCTTACAA	GAAATATGTCTTCCCATGTCCAA	60	80
CL97Contig1	ACCACCACCACCACCACC	TAGGAGTTGAGTGTGGAGGAAAA	GAAATATGTCTTCCCATGTCCAA	60	141
CL97Contig1	ACCACCACCACCACCACC	TGGAGGAAAAAGAAATCACCATA	GAAATATGTCTTCCCATGTCCAA	60	128
CL97Contig1	ACCACCACCACCACCACC	CTAGGAGTTGAGTGTGGAGGAAA	GAAATATGTCTTCCCATGTCCAA	60	142
CL980Contig4	AGCCTCAGCCTCAGCCTCAGCCTC	TACACAGCAGAGCTATTATGCCC	TTGAGTACTTCCTGTCTAACCGC	60	137
CL980Contig4	AGCCTCAGCCTCAGCCTCAGCCTC	TACACAGCAGAGCTATTATGCCC	TGCGATTCTTGAGTACTTCCTGT	60	145
CL980Contig4	AGCCTCAGCCTCAGCCTCAGCCTC	TACACAGCAGAGCTATTATGCCC	AACCGCTTCTCATTTCTATGGTT	61	120
CL980Contig4	AGCCTCAGCCTCAGCCTCAGCCTC	TACACAGCAGAGCTATTATGCCC	CTGCGATTCTTGAGTACTTCCTG	61	146
CL980Contig4	AGCCTCAGCCTCAGCCTCAGCCTC	TACACAGCAGAGCTATTATGCCC	TCTGCGATTCTTGAGTACTTCCT	60	147
CL992Contig1	GTGGTGGTGGTGGTG	AGGAGATGGTGAATTTAGTGGTG	ATCGAACCCTCCTAATAGCACAT	60	139
CL992Contig1	GTGGTGGTGGTGGTG	GGAGGAGATGGTGAATTTAGTGG	ATCGAACCCTCCTAATAGCACAT	61	141
CL992Contig1	GTGGTGGTGGTGGTG	AGATGGTGAATTTAGTGGTGGC	ATCGAACCCTCCTAATAGCACAT	60	136
CL992Contig1	GTGGTGGTGGTGGTG	AGGAGATGGTGAATTTAGTGGTG	ACCATCATCGAACCCTCCTAATA	60	145
CL992Contig1	GTGGTGGTGGTGGTG	AGGAGATGGTGAATTTAGTGGTG	TCGAACCCTCCTAATAGCACAT	60	138
CL997Contig2	TTCTTCTTCTTCTTCTTC	AAACCCCTTGTAGCCTATTTGTT	ACATGCTGTTTCCCTTCTAAAAA	59	160
CL997Contig2	TTCTTCTTCTTCTTCTTC	CCCTTGTAGCCTATTTGTTACACC	ACATGCTGTTTCCCTTCTAAAAA	60	156
CL997Contig2	TTCTTCTTCTTCTTCTTC	TTGTTACACCTCACAATCCAATTT	ACATGCTGTTTCCCTTCTAAAAA	59	142
CL997Contig2	TTCTTCTTCTTCTTCTTC	TGTTACACCTCACAATCCAATTT	ACATGCTGTTTCCCTTCTAAAAA	59	141
CL997Contig2	TTCTTCTTCTTCTTCTTC	TTTGTTACACCTCACAATCCAAT	ACATGCTGTTTCCCTTCTAAAAA	59	143
Unigene10001	CATCATCATCATCAT	CCCCAATCAATCTCTTCTACTCA	AATCCAACTCTTGGGAATACCAG	60	157
Unigene10001	CATCATCATCATCAT	AAGAATGAAGAACCCCAATCAAT	CAGAGTTGGAAGTGCAAGAAGAA	61	133
Unigene10001	CATCATCATCATCAT	TAAAGAATGAAGAACCCCAATCA	CAGAGTTGGAAGTGCAAGAAGAA	60	135
Unigene10001	CATCATCATCATCAT	ATGAAGAACCCCAATCAATCTCT	CAGAGTTGGAAGTGCAAGAAGAA	61	129
Unigene10001	CATCATCATCATCAT	CCCCAATCAATCTCTTCTACTCA	CAGAGTTGGAAGTGCAAGAAGAA	60	121
Unigene10003	GGAGGAGGAGGAGGAGGAGGA	GTAGAATCTGGGTTCGGAAGG	TCCAAGTTCAAGAAGGTCATTTC	60	123
Unigene10003	GGAGGAGGAGGAGGAGGAGGA	GGTAGAATCTGGGTTCGGAAG	TCCAAGTTCAAGAAGGTCATTTC	60	124
Unigene10003	GGAGGAGGAGGAGGAGGAGGA	GTAGAATCTGGGTTCGGAAGG	AGTTCAAGAAGGTCATTTCGCTT	60	119
Unigene10003	GGAGGAGGAGGAGGAGGAGGA	GTAGAATCTGGGTTCGGAAGG	AAGTTCAAGAAGGTCATTTCGCT	60	120
Unigene10003	GGAGGAGGAGGAGGAGGAGGA	GGTAGAATCTGGGTTCGGAAG	AGTTCAAGAAGGTCATTTCGCTT	60	120
Unigene10047	ACCACCACCACCACC	TTCCCCCTACTACCATTATAGCC	TGAATGTAACAAATGTGGTGCTC	60	156
Unigene10047	ACCACCACCACCACC	GTTGCCATATCCCCCTCTATTAT	AGGGTTGAATGTAACAAATGTGG	60	93
Unigene10047	ACCACCACCACCACC	TTCCCCCTACTACCATTATAGCC	ATGTAACAAATGTGGTGCTCCTT	60	153
Unigene10047	ACCACCACCACCACC	TTCCCCCTACTACCATTATAGCC	AATGTAACAAATGTGGTGCTCCT	60	154
Unigene10047	ACCACCACCACCACC	GTTGCCATATCCCCCTCTATTAT	TGAATGTAACAAATGTGGTGCTC	60	88
Unigene100	CTCTCTCTCTCT	GATCACCTTTTCAAATCCTTGTG	CTGAGAGGGCATTCAAAGAGTTA	60	116
Unigene100	CTCTCTCTCTCT	TTTCTCAGTTGGCAAAGTAAAGG	CTGAGAGGGCATTCAAAGAGTTA	60	89
Unigene100	CTCTCTCTCTCT	TTGTGACTATTTCTCAGTTGGCA	CTGAGAGGGCATTCAAAGAGTTA	60	98
Unigene100	CTCTCTCTCTCT	ATCACCTTTTCAAATCCTTGTGA	TTATCTTCTGAGAGGGCATTCAA	60	122
Unigene100	CTCTCTCTCTCT	GATCACCTTTTCAAATCCTTGTG	TATCTTCTGAGAGGGCATTCAAA	60	122
Unigene10187	CAGCAGCAGCAGCAG	TGAAGAAGAGGATTGTTGGTGAT	CCAAATGGAACTATCAGATTTGC	60	136
Unigene10187	CAGCAGCAGCAGCAG	GATGTGAAGAAGAGGATTGTTGG	CCAAATGGAACTATCAGATTTGC	60	140
Unigene10187	CAGCAGCAGCAGCAG	TGAAGAAGAGGATTGTTGGTGAT	CCAAAACCAAATGGAACTATCAG	60	142
Unigene10187	CAGCAGCAGCAGCAG	GATGTGAAGAAGAGGATTGTTGG	CCAAAACCAAATGGAACTATCAG	60	146
Unigene10187	CAGCAGCAGCAGCAG	TGAAGAAGAGGATTGTTGGTGAT	ACCAACACAAAAACAAACACACA	60	93
Unigene10187	TGTGTGTGTGTGTG	CTGATAGTTCCATTTGGTTTTGG	CCATTGCCTTCAAACAAAAATTA	60	110
Unigene10187	TGTGTGTGTGTGTG	GATAGTTCCATTTGGTTTTGGTG	CCATTGCCTTCAAACAAAAATTA	60	108
Unigene10187	TGTGTGTGTGTGTG	TGTTTGTTTTTGTGTTGGTGTTG	CCATTGCCTTCAAACAAAAATTA	60	155
Unigene10187	TGTGTGTGTGTGTG	GAAGGGTCTGAGGAGGTTTACTT	CCATTGCCTTCAAACAAAAATTA	60	83
Unigene10187	TGTGTGTGTGTGTG	GAAGGGTCTGAGGAGGTTTACTT	ATGGAGAAAGAGTTGGAACAATG	59	140
Unigene10187	TTTTTTTTTTT	AAGGGTCTGAGGAGGTTTACTTG	CCATTGCCTTCAAACAAAAATTA	60	82
Unigene10187	TTTTTTTTTTT	CTGATAGTTCCATTTGGTTTTGG	CCATTGCCTTCAAACAAAAATTA	60	110
Unigene10187	TTTTTTTTTTT	AAGGGTCTGAGGAGGTTTACTTG	ATGGAGAAAGAGTTGGAACAATG	60	139
Unigene10187	TTTTTTTTTTT	GATAGTTCCATTTGGTTTTGGTG	CCATTGCCTTCAAACAAAAATTA	60	108
Unigene10187	TTTTTTTTTTT	AGGGTCTGAGGAGGTTTACTTGT	CCATTGCCTTCAAACAAAAATTA	60	81
Unigene10187	AATGGAATGGAATGG	AAGGGTCTGAGGAGGTTTACTTG	ATGGAGAAAGAGTTGGAACAATG	60	139
Unigene10187	AATGGAATGGAATGG	AGGGTCTGAGGAGGTTTACTTGT	ATGGAGAAAGAGTTGGAACAATG	60	138
Unigene10187	AATGGAATGGAATGG	AAGGGTCTGAGGAGGTTTACTTG	GAGAAAGAGTTGGAACAATGGG	60	136
Unigene10198	TGGTGGTGGTGGTGG	TCTTGGAGACATAAGGCACAGAT	GAAGAAGGAGCAAAGAACAATGA	60	125
Unigene10198	TGGTGGTGGTGGTGG	TCTTGGAGACATAAGGCACAGAT	TCTTCTTTTCTTCTCCCTCACCT	60	158
Unigene10198	TGGTGGTGGTGGTGG	TCTTGGAGACATAAGGCACAGAT	CTCTTCTTTTCTTCTCCCTCACC	60	159
Unigene10198	TGGTGGTGGTGGTGG	TCTTGGAGACATAAGGCACAGAT	AGGAGCAAAGAACAATGAAGTTG	60	120
Unigene10198	TGGTGGTGGTGGTGG	GGAGAAGGGAATGAAGAAGAGAG	AGGAGCAAAGAACAATGAAGTTG	60	159
Unigene10200	AGAAGAAGAAGAAGAAGAAGA	TGCATAATTTGAGTTCAGCCTCT	TGTTTCTCTTTGGCAAATGGTAT	60	156
Unigene10200	AGAAGAAGAAGAAGAAGAAGA	CTGCATAATTTGAGTTCAGCCTC	TGTTTCTCTTTGGCAAATGGTAT	60	157
Unigene10200	AGAAGAAGAAGAAGAAGAAGA	TCTGCATAATTTGAGTTCAGCCT	TGTTTCTCTTTGGCAAATGGTAT	60	158
Unigene10200	AGAAGAAGAAGAAGAAGAAGA	GAGTTCAGCCTCTAACAGTGAGC	TGTTTCTCTTTGGCAAATGGTAT	60	146
Unigene10200	AGAAGAAGAAGAAGAAGAAGA	CGTTCTTATCAGAAGCGTCTCTC	TGTTTCTCTTTGGCAAATGGTAT	60	92
Unigene10200	GAAGAAGAAGAAGAAGAA	ACCATAGAAGATACCATTTGCCA	TCTGCTTTCTATGTTTCCTACGC	60	123
Unigene10200	GAAGAAGAAGAAGAAGAA	AGAAACTATGGTGGTGGTCAGTG	TCTGCTTTCTATGTTTCCTACGC	60	91
Unigene10200	GAAGAAGAAGAAGAAGAA	CAGAAACTATGGTGGTGGTCAGT	TCTGCTTTCTATGTTTCCTACGC	60	92
Unigene10200	GAAGAAGAAGAAGAAGAA	ACAGAAACTATGGTGGTGGTCAG	TCTGCTTTCTATGTTTCCTACGC	60	93
Unigene10200	GAAGAAGAAGAAGAAGAA	AGAAACTATGGTGGTGGTCAGTG	TTTGCTTCTTGGTCACTCTTTTC	60	141
Unigene1020	ACACACACACACACAC	GTGCAAAACAGAACCCAAAAA	GAAATCTGAAACTTCAAGATCGG	60	90
Unigene1020	ACACACACACACACAC	GTGCAAAACAGAACCCAAAAA	GAAATCTGAAACTTCAAGATCGGT	60	90
Unigene1020	ACACACACACACACAC	GCTGATCAGGTGTGGATCTGAC	GTTTTGGGTGAGTGAATCTTCTG	61	148
Unigene1020	ACACACACACACACAC	GGCTGATCAGGTGTGGATCT	GTTTTGGGTGAGTGAATCTTCTG	60	149
Unigene1020	ACACACACACACACAC	CTCATCGGTGCAAAACAGAAC	GAAATCTGAAACTTCAAGATCGG	60	97
Unigene10222	TGATGCTGATGCTGATGCTGATGC	TGCTTGTTGGTTTCATGTAATTG	TTCAAGGAGAAGCTTGTCTCAAC	60	152
Unigene10222	TGATGCTGATGCTGATGCTGATGC	TTGTTGGTTTCATGTAATTGGGT	TTCAAGGAGAAGCTTGTCTCAAC	60	149
Unigene10222	TGATGCTGATGCTGATGCTGATGC	CTTGTTGGTTTCATGTAATTGGG	TTCAAGGAGAAGCTTGTCTCAAC	60	150
Unigene10222	TGATGCTGATGCTGATGCTGATGC	GCTTGTTGGTTTCATGTAATTGG	TTCAAGGAGAAGCTTGTCTCAAC	60	151
Unigene10222	TGATGCTGATGCTGATGCTGATGC	CATGTAATTGGGTGAAACATCTG	ATCATCAACACCTTCAAGGAGAA	60	151
Unigene10222	TGATGATGATGATGATGA	ACAAGCTTCTCCTTGAAGGTGTT	GGGGCTGATATGAAGAAGAAAAT	60	109
Unigene10222	TGATGATGATGATGATGA	ACAAGCTTCTCCTTGAAGGTGTT	GCTATCTTCATCTCAGCACCAAG	61	146
Unigene10222	TGATGATGATGATGATGA	ACAAGCTTCTCCTTGAAGGTGTT	AGCTATCTTCATCTCAGCACCAA	61	147
Unigene10222	TGATGATGATGATGATGA	ACAAGCTTCTCCTTGAAGGTGTT	AAGCTATCTTCATCTCAGCACCA	61	148
Unigene10222	TGATGATGATGATGATGA	ACAAGCTTCTCCTTGAAGGTGTT	AGGGGCTGATATGAAGAAGAAAA	61	110
Unigene10225	AGAGAGAGAGAGAGAGAG	TACTGAGAAACGTGAACATGGTG	TCATATATTTATGCCGCTGACCT	60	143
Unigene10225	AGAGAGAGAGAGAGAGAG	TACTGAGAAACGTGAACATGGTG	CTCATATATTTATGCCGCTGACC	60	144
Unigene10225	AGAGAGAGAGAGAGAGAG	GTGCATCATGTTTACGATGTGAT	TCATATATTTATGCCGCTGACCT	60	121
Unigene10225	AGAGAGAGAGAGAGAGAG	GTGCATCATGTTTACGATGTGAT	CTCATATATTTATGCCGCTGACC	60	122
Unigene10225	AGAGAGAGAGAGAGAGAG	TACTGAGAAACGTGAACATGGTG	ATATTTATGCCGCTGACCTTTCT	60	139
Unigene10253	TGCTGCTGCTGCTGCTGCTGCTGC	CTCCTCCAAGAAGGTATGGTTCT	GATCTGAGGAAGCACCAAGTCTA	60	96
Unigene10253	TGCTGCTGCTGCTGCTGCTGCTGC	AGCTCAAGAAGCACTGAAGTCAT	GATCTGAGGAAGCACCAAGTCTA	60	145
Unigene10253	TGCTGCTGCTGCTGCTGCTGCTGC	CTCCAAGAAGGTATGGTTCTCCT	CTAGCATTGTGATCTGAGGAAGC	60	103
Unigene10253	TGCTGCTGCTGCTGCTGCTGCTGC	CTCCTCCAAGAAGGTATGGTTCT	CTAGCATTGTGATCTGAGGAAGC	60	106
Unigene10253	TGCTGCTGCTGCTGCTGCTGCTGC	TCCAAGAAGGTATGGTTCTCCTT	GATCTGAGGAAGCACCAAGTCTA	60	92
Unigene10256	GAGAGAGAGAGAGA	ATGACATCCGACGGAGCTACT	TAGTCCAGAGTATATTTTCGCCG	60	144
Unigene10256	GAGAGAGAGAGAGA	AATGACATCCGACGGAGCTACT	TAGTCCAGAGTATATTTTCGCCG	61	145
Unigene10256	GAGAGAGAGAGAGA	AAATGACATCCGACGGAGCTACT	TAGTCCAGAGTATATTTTCGCCG	62	146
Unigene10256	GAGAGAGAGAGAGA	AATGACATCCGACGGAGCTA	TAGTCCAGAGTATATTTTCGCCG	60	145
Unigene10256	GAGAGAGAGAGAGA	ATGACATCCGACGGAGCTACT	CCTGAGCTCGTAGTCCAGAGTAT	60	154
Unigene10302	CACCACCACCACCACCAC	AGCAACAGCACTACCACCATTAT	TGAACCAACATGGTCACTTACTG	60	129
Unigene10302	CACCACCACCACCACCAC	TTCTTCCCTAGTAGCAACAGCAC	TGAACCAACATGGTCACTTACTG	60	141
Unigene10302	CACCACCACCACCACCAC	CTTCTTCCCTAGTAGCAACAGCA	TGAACCAACATGGTCACTTACTG	60	142
Unigene10302	CACCACCACCACCACCAC	CAGCTTCTTCCCTAGTAGCAACA	TGAACCAACATGGTCACTTACTG	60	145
Unigene10302	CACCACCACCACCACCAC	TAGTAGCAACAGCACTACCACCA	TGAACCAACATGGTCACTTACTG	60	133
Unigene10302	CACCACCACCACCAC	CACCAGCGCTTCTTCTTTACTTA	CCATTGGCAATAGAGTTCATCA	60	108
Unigene10302	CACCACCACCACCAC	CACCAGCGCTTCTTCTTTACTTA	GTTCCCTTGCATGTTCCTAAAC	60	142
Unigene10302	CACCACCACCACCAC	AGGAATGTGTAGTTCCAAAGCTG	CCATTGGCAATAGAGTTCATCA	60	84
Unigene10302	CACCACCACCACCAC	AGGAATGTGTAGTTCCAAAGCTG	GTTCCCTTGCATGTTCCTAAAC	60	118
Unigene10302	CACCACCACCACCAC	CACCAGCGCTTCTTCTTTACTTA	GAGTTCATCAACCCTTGAAGATT	59	96
Unigene10310	GCAGCAGCAGCAGCA	AAACAGACCACCCTTGATTTTCT	CAGGGAATTCTCCATTACCAAAG	61	154
Unigene10310	GCAGCAGCAGCAGCA	AAACAGACCACCCTTGATTTTCT	CAGGGAATTCTCCATTACCAAA	60	154
Unigene10310	GCAGCAGCAGCAGCA	AGTCTGGATGTTACTGCTGCTG	AGTACTCCTCCCAATATCCTTGC	60	84
Unigene10310	GCAGCAGCAGCAGCA	CAGTCTGGATGTTACTGCTGCT	AGTACTCCTCCCAATATCCTTGC	60	85
Unigene10310	GCAGCAGCAGCAGCA	AAAACAGACCACCCTTGATTTTC	CAGGGAATTCTCCATTACCAAAG	61	155
Unigene10311	CAACAACAACAACAACAA	CAACAACGAAGGCAATAACTTCT	GCTTTCTGAAGCAGTGCAGTT	60	141
Unigene10311	CAACAACAACAACAACAA	TAACTTCTTCACAACCTCAAGCG	GCTTTCTGAAGCAGTGCAGTT	60	126
Unigene10311	CAACAACAACAACAACAA	AACAACAACGAAGGCAATAACTT	GCTTTCTGAAGCAGTGCAGTT	59	143
Unigene10311	CAACAACAACAACAACAA	ACGAAGGCAATAACTTCTTCACA	CATTGGCATTGACGTTTGAG	60	96
Unigene10311	CAACAACAACAACAACAA	AAAACTTCAACACCACCAACAAC	CATTGGCATTGACGTTTGAG	60	135
Unigene10315	CCACCACCACCACCACCA	ATCGAAAGAGGTTTATTGGGTTC	TGGAGTCTGTTTCTCCATTTCAT	60	115
Unigene10315	CCACCACCACCACCACCA	GATCGAAAGAGGTTTATTGGGTT	TGGAGTCTGTTTCTCCATTTCAT	60	116
Unigene10315	CCACCACCACCACCACCA	ATCGAAAGAGGTTTATTGGGTTC	TGTTTCTCCATTTCATAGCCAAT	60	108
Unigene10315	CCACCACCACCACCACCA	TCCTCGATCGAAAGAGGTTTATT	TGGAGTCTGTTTCTCCATTTCAT	60	121
Unigene10315	CCACCACCACCACCACCA	TTCCTCGATCGAAAGAGGTTTAT	TGGAGTCTGTTTCTCCATTTCAT	60	122
Unigene10317	ATATATATATAT	ATTATTCAATCCAAATGCGAAAA	TCTCTATGTGTGCTTCGTTGAGA	60	130
Unigene10317	ATATATATATAT	AATTATTCAATCCAAATGCGAAA	TCTCTATGTGTGCTTCGTTGAGA	60	131
Unigene10317	ATATATATATAT	TTATTCAATCCAAATGCGAAAAG	TCTCTATGTGTGCTTCGTTGAGA	60	129
Unigene10317	ATATATATATAT	ATTATTCAATCCAAATGCGAAAA	ATGTGTGCTTCGTTGAGACATAA	60	125
Unigene10317	ATATATATATAT	AATTATTCAATCCAAATGCGAAA	ATGTGTGCTTCGTTGAGACATAA	60	126
Unigene10400	AGAGAGAGAGAG	CACTCTGGTTCTCATGTTGTGAG	CCATTTCTTGGTGTTGTTGTTCT	60	151
Unigene10400	AGAGAGAGAGAG	ATCCGAGGAATGAGGTTGTTACT	CCATTTCTTGGTGTTGTTGTTCT	60	127
Unigene10400	AGAGAGAGAGAG	CACTCTGGTTCTCATGTTGTGAG	GTGTTGTTGTTCTGCAACTCTGA	60	141
Unigene10400	AGAGAGAGAGAG	CACTCTGGTTCTCATGTTGTGAG	CATTTCTTGGTGTTGTTGTTCTG	60	150
Unigene10400	AGAGAGAGAGAG	CACTCTGGTTCTCATGTTGTGAG	ATTTCTTGGTGTTGTTGTTCTGC	60	149
Unigene10400	AGAAAGAAAGAAAGAA	CACTCTGGTTCTCATGTTGTGAG	CCATTTCTTGGTGTTGTTGTTCT	60	151
Unigene10400	AGAAAGAAAGAAAGAA	ATCCGAGGAATGAGGTTGTTACT	CCATTTCTTGGTGTTGTTGTTCT	60	127
Unigene10400	AGAAAGAAAGAAAGAA	CACTCTGGTTCTCATGTTGTGAG	GTGTTGTTGTTCTGCAACTCTGA	60	141
Unigene10400	AGAAAGAAAGAAAGAA	CACTCTGGTTCTCATGTTGTGAG	CATTTCTTGGTGTTGTTGTTCTG	60	150
Unigene10400	AGAAAGAAAGAAAGAA	CACTCTGGTTCTCATGTTGTGAG	ATTTCTTGGTGTTGTTGTTCTGC	60	149
Unigene10421	ATTTAGATTTAGATTTAGATTTAG	TGTGAGACCTCAGACAAGTTGAA	CAAAAGGTAGCAGACAGAAAAGC	60	127
Unigene10421	ATTTAGATTTAGATTTAGATTTAG	ACCATGTGAGACCTCAGACAAGT	CAAAAGGTAGCAGACAGAAAAGC	60	131
Unigene10421	ATTTAGATTTAGATTTAGATTTAG	TGTGAGACCTCAGACAAGTTGAA	GCTTCATCAAAAGGTAGCAGACA	60	134
Unigene10421	ATTTAGATTTAGATTTAGATTTAG	ACCATGTGAGACCTCAGACAAGT	GCTTCATCAAAAGGTAGCAGACA	60	138
Unigene10421	ATTTAGATTTAGATTTAGATTTAG	TGTGAGACCTCAGACAAGTTGAA	AGCTTCATCAAAAGGTAGCAGAC	60	135
Unigene10430	GCAGCAGCAGCAGCA	ATTACGTGCAGAGGCATTTGAT	GAATCTTGAGTCTTGCTTTCCAA	60	150
Unigene10430	GCAGCAGCAGCAGCA	ATTACGTGCAGAGGCATTTGAT	TCTTGAGTCTTGCTTTCCAATCT	60	147
Unigene10430	GCAGCAGCAGCAGCA	ATTACGTGCAGAGGCATTTGAT	GTGGAATCTTGAGTCTTGCTTTC	60	153
Unigene10430	GCAGCAGCAGCAGCA	TTACGTGCAGAGGCATTTGAT	GAATCTTGAGTCTTGCTTTCCAA	60	149
Unigene10430	GCAGCAGCAGCAGCA	ATTACGTGCAGAGGCATTTGA	GAATCTTGAGTCTTGCTTTCCAA	60	150
Unigene10457	CCGCCGCCGCCGCCG	AATCCTCCTCCACCACCTACTAC	GAACGGGTTTCTGCTTGATG	60	114
Unigene10457	CCGCCGCCGCCGCCG	AAATCCTCCTCCACCACCTACTA	GAACGGGTTTCTGCTTGATG	60	115
Unigene10457	CCGCCGCCGCCGCCG	CCTACTACGATCACACCAACGAT	GAACGGGTTTCTGCTTGATG	60	99
Unigene10457	CCGCCGCCGCCGCCG	AATCCTCCTCCACCACCTACTAC	GTGGAACGGGTTTCTGCTT	60	117
Unigene10457	CCGCCGCCGCCGCCG	CCACCTACTACGATCACACCAAC	GAACGGGTTTCTGCTTGATG	61	102
Unigene10604	CGGCGGCGGCGGCGG	GATTCGGGAGGCTTGTTCTA	CTTCACAAACACAAACAGCTCCT	60	159
Unigene10604	CGGCGGCGGCGGCGG	GATTCGGGAGGCTTGTTCTA	ACACAAACAGCTCCTTCCTCAT	60	151
Unigene10604	CGGCGGCGGCGGCGG	GATTCGGGAGGCTTGTTCTA	CACAAACACAAACAGCTCCTTC	60	156
Unigene10604	CGGCGGCGGCGGCGG	GATTCGGGAGGCTTGTTCTA	TTCACAAACACAAACAGCTCCT	60	158
Unigene10604	CGGCGGCGGCGGCGG	GATTCGGGAGGCTTGTTCTA	CTTCACAAACACAAACAGCTCC	60	159
Unigene10625	CAGCAGCAGCAGCAGCAGCAG	TCTCAGCATCTCCTTCAAAAATC	TAAACCAGAGTGTTGCCTTTGAT	60	132
Unigene10625	CAGCAGCAGCAGCAGCAGCAG	TCTCAGCATCTCCTTCAAAAATC	TGGTGAAGGTAAACCAGAGTGTT	60	141
Unigene10625	CAGCAGCAGCAGCAGCAGCAG	CAAGTATTGGCAGAGAACCTGTC	TAAACCAGAGTGTTGCCTTTGAT	60	153
Unigene10625	CAGCAGCAGCAGCAGCAGCAG	TCTCAGCATCTCCTTCAAAAATC	GTGAAGGTAAACCAGAGTGTTGC	60	139
Unigene10625	CAGCAGCAGCAGCAGCAGCAG	CAAGTATTGGCAGAGAACCTGTC	GTGAAGGTAAACCAGAGTGTTGC	60	160
Unigene10711	TCTCTCTCTCTCTCTC	AACTCAGAGACAAAACTCACCCA	CCACTCGTTTTAGCTTCTTCAAA	60	107
Unigene10711	TCTCTCTCTCTCTCTC	AACTCAGAGACAAAACTCACCCA	CTTGTGTCGGTGTACTCCTCTTC	60	134
Unigene10711	TCTCTCTCTCTCTCTC	AACTCAGAGACAAAACTCACCCA	CTTTCTCCTTGTGTCGGTGTACT	60	141
Unigene10711	TCTCTCTCTCTCTCTC	ACTCAGAGACAAAACTCACCCAT	CCACTCGTTTTAGCTTCTTCAAA	60	106
Unigene10711	TCTCTCTCTCTCTCTC	AACTCAGAGACAAAACTCACCCA	CTCTTTCTCCTTGTGTCGGTGTA	60	143
Unigene10734	AGAAGAAGAAGAAGAAGA	GAACAGAACCACGAAGAAGAGAA	CTTCTCTTCGACTTCACTCAACG	60	156
Unigene10734	AGAAGAAGAAGAAGAAGA	ACAAGAACAGAACCACGAAGAAG	CTTCTCTTCGACTTCACTCAACG	60	160
Unigene10734	AGAAGAAGAAGAAGAAGA	AGAACAGAACCACGAAGAAGAGA	CTTCTCTTCGACTTCACTCAACG	60	157
Unigene10734	AGAAGAAGAAGAAGAAGA	ACTCCATTTGATCACTGAACTGC	CTTCTCTTCGACTTCACTCAACG	61	120
Unigene10734	AGAAGAAGAAGAAGAAGA	AACAGAACCACGAAGAAGAGAAA	CTTCTCTTCGACTTCACTCAACG	60	155
Unigene10756	CTTCTTCTTCTTCTTCTTCTT	CTGCTCTTCTTGTGGTCTGAACT	CTGGCTACAACCCATCTTCATAG	60	113
Unigene10756	CTTCTTCTTCTTCTTCTTCTT	CTGCTCTTCTTGTGGTCTGAACT	ACTGGCTACAACCCATCTTCATA	60	114
Unigene10756	CTTCTTCTTCTTCTTCTTCTT	CTGCTCTTCTTGTGGTCTGAACT	CAACCGACAACTTTATTTCCAAC	60	135
Unigene10756	CTTCTTCTTCTTCTTCTTCTT	CTGCTCTTCTTGTGGTCTGAACT	ACAACCGACAACTTTATTTCCAA	60	136
Unigene10756	CTTCTTCTTCTTCTTCTTCTT	CTGCTCTTCTTGTGGTCTGAACT	ACCGACAACTTTATTTCCAACTG	60	133
Unigene10801	TCTCTCTCTCTCTCTC	CATTAACACCATTGGGAGCTTAG	GACGATGTTCGCTAGGAAATACA	60	160
Unigene10801	TCTCTCTCTCTCTCTC	CATTAACACCATTGGGAGCTTAG	TCGCTAGGAAATACATAATGCAAA	60	152
Unigene10801	TCTCTCTCTCTCTCTC	CATTAACACCATTGGGAGCTTAG	TTCGCTAGGAAATACATAATGCAA	60	153
Unigene10801	TCTCTCTCTCTCTCTC	ACACCATTGGGAGCTTAGTTAGG	GACGATGTTCGCTAGGAAATACA	61	155
Unigene10801	TCTCTCTCTCTCTCTC	CATTAACACCATTGGGAGCTTAG	TCGCTAGGAAATACATAATGCAA	59	152
Unigene10805	CACACACACACACACA	CAAAAGAGGGTAAGAGCAGATCA	GCACATGGTAGTTGATGGTTTTT	60	142
Unigene10805	CACACACACACACACA	AGCAAACAAAAGAGGGTAAGAGC	AGTTCTGGCACATGGTAGTTGAT	60	155
Unigene10805	CACACACACACACACA	CAAAAGAGGGTAAGAGCAGATCA	TAGTTCTGGCACATGGTAGTTGA	60	150
Unigene10805	CACACACACACACACA	AGCAAACAAAAGAGGGTAAGAGC	GCACATGGTAGTTGATGGTTTTT	60	148
Unigene10805	CACACACACACACACA	CAAAAGAGGGTAAGAGCAGATCA	CCTAGTTCTGGCACATGGTAGTT	60	152
Unigene10806	TAGTAGTAGTAGTAGTAG	GGAGTCTAAAGGTGGGAAAAAGA	AAGCAGCAGATCTGAATTTCTTG	60	134
Unigene10806	TAGTAGTAGTAGTAGTAG	GGAGTCTAAAGGTGGGAAAAAGA	AGCAGATCTGAATTTCTTGATGC	60	130
Unigene10806	TAGTAGTAGTAGTAGTAG	ATGGAGTCTAAAGGTGGGAAAAA	AAGCAGCAGATCTGAATTTCTTG	60	136
Unigene10806	TAGTAGTAGTAGTAGTAG	AATGGAGTCTAAAGGTGGGAAAA	AAGCAGCAGATCTGAATTTCTTG	60	137
Unigene10806	TAGTAGTAGTAGTAGTAG	ATGGAGTCTAAAGGTGGGAAAAA	AGCAGATCTGAATTTCTTGATGC	60	132
Unigene10808	TCATCATCATCATCATCATCA	TCTAGTCATCATCTTCCTCCTCG	GAGAAAAGCATGAGAGCCTACAA	60	145
Unigene10808	TCATCATCATCATCATCATCA	TCTAGTCATCATCTTCCTCCTCG	AAAGCATGAGAGCCTACAACAAG	60	141
Unigene10808	TCATCATCATCATCATCATCA	CCACCTACAAAAGATGATCCAAA	GGTGGAGATGAAGAAGAGTCTGA	60	156
Unigene10808	TCATCATCATCATCATCATCA	GACCACCTACAAAAGATGATCCA	GGTGGAGATGAAGAAGAGTCTGA	60	158
Unigene10808	TCATCATCATCATCATCATCA	ACCACCTACAAAAGATGATCCAA	GGTGGAGATGAAGAAGAGTCTGA	60	157
Unigene10812	CTCTCTCTCTCTCT	TTCTGTTCCCTTATCATCTTCCA	AGTTGTACTGCAACAGAACCCAT	60	117
Unigene10812	CTCTCTCTCTCTCT	TGCATTAATCTCCACTGTCCTTT	AAACAGAAAAACTGAAACTTGCG	60	125
Unigene10812	CTCTCTCTCTCTCT	ACATTGGAGTTGGAGGAATCTTT	AAACAGAAAAACTGAAACTTGCG	60	160
Unigene10812	CTCTCTCTCTCTCT	TGTTCCCTTATCATCTTCCACTG	AGTTGTACTGCAACAGAACCCAT	60	114
Unigene10812	CTCTCTCTCTCTCT	TTCTGTTCCCTTATCATCTTCCA	CTATGCATGAAGTAGCCAGAAGC	60	155
Unigene10812	TGATGATGATGATGATGATGA	CTCTAGCTTTGTTCGTCGTTGAT	ATACACGTGTGAACACCAAAACA	60	143
Unigene10812	TGATGATGATGATGATGATGA	CTCTAGCTTTGTTCGTCGTTGAT	CATACACGTGTGAACACCAAAAC	60	144
Unigene10812	TGATGATGATGATGATGATGA	CTCTAGCTTTGTTCGTCGTTGAT	ACATACACGTGTGAACACCAAAA	60	145
Unigene10812	TGATGATGATGATGATGATGA	CTCTAGCTTTGTTCGTCGTTGAT	TGAACACCAAAACAATGAATCAC	60	134
Unigene10812	TGATGATGATGATGATGATGA	CTCTAGCTTTGTTCGTCGTTGAT	TGTGAACACCAAAACAATGAATC	60	136
Unigene10817	TGTTGTTGTTGTTGT	TGTGAGGACTGAGATGTGACTGT	TTAACACCGTGAACATACCCTTC	60	116
Unigene10817	TGTTGTTGTTGTTGT	TGTGAGGACTGAGATGTGACTGT	AACACCGTGAACATACCCTTCTA	60	114
Unigene10817	TGTTGTTGTTGTTGT	TGTGAGGACTGAGATGTGACTGT	CCAACAACTCCTACTTGCGTACT	60	90
Unigene10817	TGTTGTTGTTGTTGT	TGTGAGGACTGAGATGTGACTGT	CCCTTCTACCCAACAACTCCTAC	60	99
Unigene10817	TGTTGTTGTTGTTGT	TGTGAGGACTGAGATGTGACTGT	ACCCTTCTACCCAACAACTCCTA	60	100
Unigene10832	CTGCTCCTGCTCCTGCTCCTGCTC	GAACAGTTCTGTTGGAACCAATG	CATTTTTCTGAAACTGGGTCAAG	60	158
Unigene10832	CTGCTCCTGCTCCTGCTCCTGCTC	GAACAGTTCTGTTGGAACCAATG	TTTTTCTGAAACTGGGTCAAGTC	60	156
Unigene10832	CTGCTCCTGCTCCTGCTCCTGCTC	GAACAGTTCTGTTGGAACCAATG	TTTGAACTTTCACCTCCTCAATC	60	95
Unigene10832	CTGCTCCTGCTCCTGCTCCTGCTC	GAACAGTTCTGTTGGAACCAATG	ACCACTTTGAACTTTCACCTCCT	61	100
Unigene10832	CTGCTCCTGCTCCTGCTCCTGCTC	GAACAGTTCTGTTGGAACCAATG	TGAACTTTCACCTCCTCAATCTG	61	93
Unigene10838	AAGAAGAAGAAGAAG	GCAGCTCTAGCTCTTCAAGTGAG	CTTGTCAAGAAACCCCTTCTTTT	60	149
Unigene10838	AAGAAGAAGAAGAAG	AGGAAGGAGAAGATGGAGAGAAA	CTTGTCAAGAAACCCCTTCTTTT	60	125
Unigene10838	AAGAAGAAGAAGAAG	CAAGTGAGGAGGAAGGAGAAGAT	CTTGTCAAGAAACCCCTTCTTTT	60	134
Unigene10838	AAGAAGAAGAAGAAG	GAGGAAGGAGAAGATGGAGAGAA	CTTGTCAAGAAACCCCTTCTTTT	60	126
Unigene10838	AAGAAGAAGAAGAAG	GAAGAAGCACAGTCTCTTGGAAA	CGGAACACTTGTGTCCTCTATTT	60	136
Unigene10861	TGATGATGATGATGA	GGGCTTCTCATCGTCATACAAC	CAGAAACGCCTCTCTATCACACT	60	133
Unigene10861	TGATGATGATGATGA	GGGCTTCTCATCGTCATACAAC	CTCTATCACACTCCAAGCGATCT	60	122
Unigene10861	TGATGATGATGATGA	GGGCTTCTCATCGTCATACAAC	CTCTCTATCACACTCCAAGCGAT	60	124
Unigene10861	TGATGATGATGATGA	CATTCACCTTAGAAACCTCCTCC	AGAACCCCATTTCCCATATCAT	60	160
Unigene10861	TGATGATGATGATGA	GGGCTTCTCATCGTCATACAAC	GCAGAAAAGTTAGAACCCCATTT	60	83
Unigene10870	TTAATTAATTAATTAATTAA	GCCTTGTTGGAAATTAAGAACCT	CTAAATTAGGGAGCTGCAAGACA	60	145
Unigene10870	TTAATTAATTAATTAATTAA	AGCCTTGTTGGAAATTAAGAACC	CTAAATTAGGGAGCTGCAAGACA	60	146
Unigene10870	TTAATTAATTAATTAATTAA	CTAAATTAGGGAGCTGCAAGACA	GCCTTGTTGGAAATTAAGAACCT	60	145
Unigene10870	TTAATTAATTAATTAATTAA	CTAAATTAGGGAGCTGCAAGACA	AGCCTTGTTGGAAATTAAGAACC	60	146
Unigene10870	TTAATTAATTAATTAATTAA	GCCTTGTTGGAAATTAAGAACCT	AGACCAGCACTCTTTAACATGGA	60	122
Unigene10878	AGCAGCAGCAGCAGC	GAGTCTTGGAGCTCTGAGAACAA	GAAACATTCCTCCTCCCAATTT	60	109
Unigene10878	AGCAGCAGCAGCAGC	TCTGAGAACAACAACTTCCACAA	GAAACATTCCTCCTCCCAATTT	60	97
Unigene10878	AGCAGCAGCAGCAGC	GCTCTGAGAACAACAACTTCCAC	GAAACATTCCTCCTCCCAATTT	60	99
Unigene10878	AGCAGCAGCAGCAGC	GAGCTCTGAGAACAACAACTTCC	GAAACATTCCTCCTCCCAATTT	60	101
Unigene10878	AGCAGCAGCAGCAGC	GGAGCTCTGAGAACAACAACTTC	GAAACATTCCTCCTCCCAATTT	60	102
Unigene10878	TGGTGGTGGTGGTGG	AAGGTTCCCTTACGGTGGTAAT	TGCTCCTCTGTGTAAAACTCCTC	60	114
Unigene10878	TGGTGGTGGTGGTGG	AAGGTTCCCTTACGGTGGTAAT	ATCTCATTTCACCCAACTTTGAA	60	143
Unigene10878	TGGTGGTGGTGGTGG	AAGGTTCCCTTACGGTGGTAAT	CATGCTCCTCTGTGTAAAACTCC	60	116
Unigene10878	TGGTGGTGGTGGTGG	AAGGTTCCCTTACGGTGGTAAT	TCTGGTATCTCATTTCACCCAAC	60	149
Unigene10878	TGGTGGTGGTGGTGG	AAGGTTCCCTTACGGTGGTAAT	TGGTATCTCATTTCACCCAACTT	60	147
Unigene10883	AGAAGAAGAAGAAGAAGA	GGGGTTGTGACTTTGAATAATGA	GTGCCATGAGAACCAAGAAATAA	60	123
Unigene10883	AGAAGAAGAAGAAGAAGA	GGGGTTGTGACTTTGAATAATGA	GCCATGAGAACCAAGAAATAAAA	60	121
Unigene10883	AGAAGAAGAAGAAGAAGA	ATTTGGTGGCTTTGAACTATGTG	GTGCCATGAGAACCAAGAAATAA	60	154
Unigene10883	AGAAGAAGAAGAAGAAGA	ATTTGGTGGCTTTGAACTATGTG	GCCATGAGAACCAAGAAATAAAA	60	152
Unigene10883	AGAAGAAGAAGAAGAAGA	TTGGTGGCTTTGAACTATGTGTA	GTGCCATGAGAACCAAGAAATAA	60	152
Unigene10916	TTCTTCTTCTTCTTC	AAGAAGTCTGGATCATTCCCATC	AGTGACATCAGGTATCTTTCCGA	60	138
Unigene10916	TTCTTCTTCTTCTTC	AAGAAGTCTGGATCATTCCCATC	AGGTATCTTTCCGAAGTCCAAAC	60	129
Unigene10916	TTCTTCTTCTTCTTC	AGTCTGGATCATTCCCATCATTT	AGTGACATCAGGTATCTTTCCGA	60	134
Unigene10916	TTCTTCTTCTTCTTC	AAGTCTGGATCATTCCCATCATT	AGTGACATCAGGTATCTTTCCGA	60	135
Unigene10916	TTCTTCTTCTTCTTC	AGTCTGGATCATTCCCATCATTT	AGGTATCTTTCCGAAGTCCAAAC	60	125
Unigene10922	AAGAAGAAGAAGAAGAAG	CAAATCACAGGTGGTCTGGTTAC	GTGATTTTCGTCTTGGATGTAGC	60	100
Unigene10922	AAGAAGAAGAAGAAGAAG	CAAATCACAGGTGGTCTGGTTAC	CAAGGGTTTGTGTCATTTTTGTT	60	140
Unigene10922	AAGAAGAAGAAGAAGAAG	AAATCACAGGTGGTCTGGTTACT	GTGATTTTCGTCTTGGATGTAGC	59	99
Unigene10922	AAGAAGAAGAAGAAGAAG	CAAATCACAGGTGGTCTGGTTA	GTGATTTTCGTCTTGGATGTAGC	60	100
Unigene10922	AAGAAGAAGAAGAAGAAG	AAATCACAGGTGGTCTGGTTACT	CAAGGGTTTGTGTCATTTTTGTT	60	139
Unigene10942	TCTTCTTCTTCTTCTTCT	AGTTTCAAGCTAAGTACCCCGTC	AGAAACAAAGAGATGGTGATGGA	60	99
Unigene10942	TCTTCTTCTTCTTCTTCT	AGTTTCAAGCTAAGTACCCCGTC	GAGAAACAAAGAGATGGTGATGG	60	100
Unigene10942	TCTTCTTCTTCTTCTTCT	AAAAGGAGATCGGAGTTCTCAAC	AGAAACAAAGAGATGGTGATGGA	60	135
Unigene10942	TCTTCTTCTTCTTCTTCT	AAAAGGAGATCGGAGTTCTCAAC	GAGAAACAAAGAGATGGTGATGG	60	136
Unigene10942	TCTTCTTCTTCTTCTTCT	AGTTTCAAGCTAAGTACCCCGTC	AAACAAAGAGATGGTGATGGAAA	60	97
Unigene10962	GGAGGAGGAGGAGGA	TCATCAGCTTGCTGGAAGTTT	TCCCACCACACTTCTTCTAACTC	60	158
Unigene10962	GGAGGAGGAGGAGGA	TCATCAGCTTGCTGGAAGTTT	TCTCCCACCACACTTCTTCTAAC	60	160
Unigene10962	GGAGGAGGAGGAGGA	CTTCATCAGCTTGCTGGAAGTTT	TCCCACCACACTTCTTCTAACTC	61	160
Unigene10962	GGAGGAGGAGGAGGA	CTGGAAGTTTTGGGAGGAGAG	TCCCACCACACTTCTTCTAACTC	60	147
Unigene10962	GGAGGAGGAGGAGGA	TCATCAGCTTGCTGGAAGTTTT	TCCCACCACACTTCTTCTAACTC	60	158
Unigene10970	AGAGAGAGAGAGAGAG	GGTGAGAGAAGACTTGTAGGCAG	ACCAACTGCTCTCACTCTCAACT	60	137
Unigene10970	AGAGAGAGAGAGAGAG	AGACTTGTAGGCAGAAGAGGGAG	ACCAACTGCTCTCACTCTCAACT	60	128
Unigene10970	AGAGAGAGAGAGAGAG	AGACTTGTAGGCAGAAGAGGGAG	CCAACTGCTCTCACTCTCAACTC	61	127
Unigene10970	AGAGAGAGAGAGAGAG	GAGCAGAGAGAAGGCAGAGAAG	TCAACACCGATACTCTCAAACCT	60	142
Unigene10970	AGAGAGAGAGAGAGAG	GAGCAGAGAGAAGGCAGAGAAG	CTCAACACCGATACTCTCAAACC	60	143
Unigene10970	GTTGTTGTTGTTGTTGTT	GGTTTGAGAGTATCGGTGTTGAG	TAATTCCCACCCTTCTCTTATCC	60	116
Unigene10970	GTTGTTGTTGTTGTTGTT	AGGTTTGAGAGTATCGGTGTTGA	TAATTCCCACCCTTCTCTTATCC	60	117
Unigene10970	GTTGTTGTTGTTGTTGTT	GGTTTGAGAGTATCGGTGTTGAG	TTTTTAATTCCCACCCTTCTCTT	60	120
Unigene10970	GTTGTTGTTGTTGTTGTT	AGGTTTGAGAGTATCGGTGTTGA	TTTTTAATTCCCACCCTTCTCTT	60	121
Unigene10970	GTTGTTGTTGTTGTTGTT	AGTTGAGAGTGAGAGCAGTTGGT	TAATTCCCACCCTTCTCTTATCC	60	151
Unigene10996	ATGATGATGATGATG	TGATCAAATCAAGTGGATGTGTG	TAACCCTTATTCATCCCCATTCT	60	136
Unigene10996	ATGATGATGATGATG	TGATCAAATCAAGTGGATGTGTG	TTAACCCTTATTCATCCCCATTC	61	137
Unigene10996	ATGATGATGATGATG	TGATCAAATCAAGTGGATGTGTG	CCTTATTCATCCCCATTCTCATT	61	132
Unigene10996	ATGATGATGATGATG	AATCAAGTGGATGTGTGGAACA	TAACCCTTATTCATCCCCATTCT	60	130
Unigene10996	ATGATGATGATGATG	ATCAAATCAAGTGGATGTGTGG	TAACCCTTATTCATCCCCATTCT	60	134
Unigene11063	CTAATTCTAATTCTAATTCTAATT	TCCACCTCTCTCACTTCAAACTC	AGCTGTCTTGGTAATCCCTCTTC	60	160
Unigene11063	CTAATTCTAATTCTAATTCTAATT	TTTCCACCTCTCTCACTTCAAAC	CTTCATGAGGAGGAAATTGAATG	60	143
Unigene11063	CTAATTCTAATTCTAATTCTAATT	CTTTTCCTATGACCCAATTCCAT	AGCTGTCTTGGTAATCCCTCTTC	60	128
Unigene11063	CTAATTCTAATTCTAATTCTAATT	AATTCCATTTCCAAATCACCAAT	AGCTGTCTTGGTAATCCCTCTTC	60	113
Unigene11063	TATTATTATTATTAT	CCGTTTCTCTTTTAGTGTTTTGA	CATCCAACTTGAGAAGAATTAAACAA	59	103
Unigene11063	TATTATTATTATTAT	ACCGTTTCTCTTTTAGTGTTTTGA	CATCCAACTTGAGAAGAATTAAACAA	59	104
Unigene11063	TATTATTATTATTAT	CCGTTTCTCTTTTAGTGTTTTGA	AAAAACATCCAACTTGAGAAGAAT	58	108
Unigene11063	TATTATTATTATTAT	ACCGTTTCTCTTTTAGTGTTTTGA	AAAAACATCCAACTTGAGAAGAAT	58	109
Unigene11063	TATTATTATTATTAT	CCGTTTCTCTTTTAGTGTTTTGAT	CATCCAACTTGAGAAGAATTAAACAA	59	103
Unigene11090	GGCGGCGGCGGCGGC	GTACCACAGATGGTGGTGTCTG	CTTCATCAGCTGGTTTTGGAGT	61	154
Unigene11090	GGCGGCGGCGGCGGC	GTACCACAGATGGTGGTGTCTG	CTTCATCAGCTGGTTTTGGAGTT	61	154
Unigene11090	GGCGGCGGCGGCGGC	GTACCACAGATGGTGGTGTCTG	TTCATCAGCTGGTTTTGGAGTT	61	153
Unigene11090	GGCGGCGGCGGCGGC	GTACCACAGATGGTGGTGTCTG	CTTCATCAGCTGGTTTTGGAG	60	154
Unigene11090	GGCGGCGGCGGCGGC	GTACCACAGATGGTGGTGTCTG	TCATCAGCTGGTTTTGGAGTT	60	152
Unigene11090	TTCTTCTTCTTCTTCTTC	CAATGTTCCTTTTGCAATCTTTT	CCACATAGAATTTTGAGAGGTGC	60	111
Unigene11090	TTCTTCTTCTTCTTCTTC	TGTTCCTTTTGCAATCTTTTCTT	CCACATAGAATTTTGAGAGGTGC	60	108
Unigene11090	TTCTTCTTCTTCTTCTTC	CAATGTTCCTTTTGCAATCTTTT	ATCCAAGCAGTAATCATCACCAT	60	142
Unigene11090	TTCTTCTTCTTCTTCTTC	CAATGTTCCTTTTGCAATCTTTT	CCAAGCAGTAATCATCACCATCT	60	140
Unigene11090	TTCTTCTTCTTCTTCTTC	TGTTCCTTTTGCAATCTTTTCTT	ATCCAAGCAGTAATCATCACCAT	60	139
Unigene11102	GAAGATGAAGATGAAGATGAAGAT	GGTCCACGGAAAATAATTAACAA	GGAATCTCGTCTTGACAACTGAT	59	123
Unigene11102	GAAGATGAAGATGAAGATGAAGAT	GGTCCACGGAAAATAATTAACAA	AAGGGAATCTCGTCTTGACAACT	60	126
Unigene11102	GAAGATGAAGATGAAGATGAAGAT	GGGTCCACGGAAAATAATTAACA	GGAATCTCGTCTTGACAACTGAT	60	124
Unigene11102	GAAGATGAAGATGAAGATGAAGAT	TGGGTCCACGGAAAATAATTAAC	GGAATCTCGTCTTGACAACTGAT	60	125
Unigene11102	GAAGATGAAGATGAAGATGAAGAT	GGTCCACGGAAAATAATTAACAA	AATCTCGTCTTGACAACTGATGC	60	121
Unigene11102	GAGAGAGAGAGAGAGAGA	AAGAAAGAGGTAACTCCGAATGC	CAACCAACACCAACCTGTATTTT	60	160
Unigene11102	GAGAGAGAGAGAGAGAGA	AAGCTTCAAGGTAACGAAAAAGG	CAACCAACACCAACCTGTATTTT	60	83
Unigene11102	GAGAGAGAGAGAGAGAGA	AGAAAGAGGTAACTCCGAATGCT	CAACCAACACCAACCTGTATTTT	60	159
Unigene11102	GAGAGAGAGAGAGAGAGA	GTAACTCCGAATGCTGCTTATGT	CAACCAACACCAACCTGTATTTT	60	151
Unigene11102	GAGAGAGAGAGAGAGAGA	GTTTGTGTCTGACTGAGAGCTGA	CAACCAACACCAACCTGTATTTT	60	122
Unigene11123	GAGAGAGAGAGA	AACCTACAACGAGAGATGCGTAA	CCTCGAATGAAAAATAGTTGGGT	60	149
Unigene11123	GAGAGAGAGAGA	AACCTACAACGAGAGATGCGTAA	TCGAATGAAAAATAGTTGGGTTC	60	147
Unigene11123	GAGAGAGAGAGA	ACCTACAACGAGAGATGCGTAAC	CCTCGAATGAAAAATAGTTGGGT	60	148
Unigene11123	GAGAGAGAGAGA	ACCTACAACGAGAGATGCGTAAC	TCGAATGAAAAATAGTTGGGTTC	60	146
Unigene11123	GAGAGAGAGAGA	AACCTACAACGAGAGATGCGTAA	GAATGAAAAATAGTTGGGTTCCA	60	145
Unigene11146	TGCTGCTGCTGCTGC	TGGGAGTGTTTGTGTCTATGATG	ACAGGTGAAATGAGGGTAGATTG	60	129
Unigene11146	TGCTGCTGCTGCTGC	TGGGAGTGTTTGTGTCTATGATG	GTGAAATGAGGGTAGATTGGGTC	60	125
Unigene11146	TGCTGCTGCTGCTGC	GCAGAAAAGGTGCATGAAATAAT	ACAGGTGAAATGAGGGTAGATTG	59	98
Unigene11146	TGCTGCTGCTGCTGC	CAATGGGAGTGTTTGTGTCTATG	ACAGGTGAAATGAGGGTAGATTG	59	132
Unigene11146	TGCTGCTGCTGCTGC	CCATCTTCTACAATGGGAGTGTT	ACAGGTGAAATGAGGGTAGATTG	59	142
Unigene11151	ATATATATATAT	AGGACTCACAGATGCCATACATT	AGTTATTGCCAATCAGAAACCAA	60	141
Unigene11151	ATATATATATAT	AGGACTCACAGATGCCATACATT	TATTGCCAATCAGAAACCAAAAC	60	138
Unigene11151	ATATATATATAT	AGGACTCACAGATGCCATACATT	GTTATTGCCAATCAGAAACCAAA	60	140
Unigene11151	ATATATATATAT	GGACTCACAGATGCCATACATTT	AGTTATTGCCAATCAGAAACCAA	60	140
Unigene11151	ATATATATATAT	GGACTCACAGATGCCATACATTT	TATTGCCAATCAGAAACCAAAAC	60	137
Unigene11154	AGAGAGAGAGAG	TCGGAGAAAGAGAGACAGAGAGA	ATATTCCATTGCCATTACCGAC	60	151
Unigene11154	AGAGAGAGAGAG	AGAAAACGGAGTTAGGTTTTTGC	CTTCAAATCCCCTCTCCTCTCT	60	134
Unigene11154	AGAGAGAGAGAG	GAGGAAGAGAAAACGGAGTTAGG	CTTCAAATCCCCTCTCCTCTCT	60	141
Unigene11154	AGAGAGAGAGAG	CTTGAACTCGGTTTCTTCGTTCT	TCCACAATCATAACCCTTTCTTC	60	138
Unigene11162	TATATATATATA	ACTGCTCGTGAATAAGGTGATGT	ACATTTACCACTGCCCATTACAC	60	97
Unigene11162	TATATATATATA	TTACGATACAAACTGCTCGTGAA	ACATTTACCACTGCCCATTACAC	60	108
Unigene11162	TATATATATATA	ACTGCTCGTGAATAAGGTGATGT	CATTTACCACTGCCCATTACACT	60	96
Unigene11162	TATATATATATA	TTACGATACAAACTGCTCGTGAA	CATTTACCACTGCCCATTACACT	60	107
Unigene11162	TATATATATATA	ACTGCTCGTGAATAAGGTGATGT	CACTGCCCATTACACTATGAGGT	60	89
Unigene11174	GCAGCAGCAGCAGCA	TACCAGAGAATGAATGAAGCACA	ATTGGAAGAAACTGAAGGAGGAC	60	97
Unigene11174	GCAGCAGCAGCAGCA	CAGAGAATGAATGAAGCACACAA	ATTGGAAGAAACTGAAGGAGGAC	60	94
Unigene11174	GCAGCAGCAGCAGCA	TACCAGAGAATGAATGAAGCACA	GCAGAGAATTGGAAGAAACTGAA	60	104
Unigene11174	GCAGCAGCAGCAGCA	TACCAGAGAATGAATGAAGCACA	GGAAGAAACTGAAGGAGGACACT	60	94
Unigene11174	GCAGCAGCAGCAGCA	CAGAGAATGAATGAAGCACACAA	GCAGAGAATTGGAAGAAACTGAA	60	101
Unigene11182	GAAGAAGAAGAAGAA	CATAGGAACCAGCTTCGGAAC	CCGGCTCTTCATCTTATTCAAGT	61	87
Unigene11182	GAAGAAGAAGAAGAA	CATAGGAACCAGCTTCGGAAC	CGGCTCTTCATCTTATTCAAGTT	60	86
Unigene11182	GAAGAAGAAGAAGAA	AGACCCTGCGTATGAACCTG	CCGGCTCTTCATCTTATTCAAGT	61	152
Unigene11182	GAAGAAGAAGAAGAA	ACGAGACCCTGCGTATGAAC	CCGGCTCTTCATCTTATTCAAGT	61	155
Unigene11182	GAAGAAGAAGAAGAA	ACGAGACCCTGCGTATGAAC	CGGCTCTTCATCTTATTCAAGTT	60	154
Unigene11182	ACCACCACCACCACC	AGAACCAGAACCAGAGCCAGAG	TGTGTGAAAGTAGAGTGGCAAGA	61	149
Unigene11182	ACCACCACCACCACC	AGAACCAGAACCAGAGCCAGAG	TGAAAGTAGAGTGGCAAGAAAGG	61	145
Unigene11182	ACCACCACCACCACC	AGAACCAGAACCAGAGCCAGA	TGTGTGAAAGTAGAGTGGCAAGA	61	149
Unigene11189	GAAGAAGAAGAAGAA	ACTGCTCCAAGCTCTGTGAATTT	AGGAGTAGTGAACCCAGTTCGAG	61	155
Unigene11189	GAAGAAGAAGAAGAA	ACTGCTCCAAGCTCTGTGAATTT	GGAGTAGTGAACCCAGTTCGAG	61	154
Unigene11189	GAAGAAGAAGAAGAA	CTGCTCCAAGCTCTGTGAATTT	AGGAGTAGTGAACCCAGTTCGAG	61	154
Unigene11189	GAAGAAGAAGAAGAA	CAAGCTCTGTGAATTTCAGCC	AGGAGTAGTGAACCCAGTTCGAG	61	148
Unigene11189	GAAGAAGAAGAAGAA	TGCTCCAAGCTCTGTGAATTT	AGGAGTAGTGAACCCAGTTCGAG	61	153
Unigene11193	CTCTCTCTCTCT	ATACCCTTCTTCCCAAACTCAAA	TGAAAGAGTATCACCCTGGTTGT	60	134
Unigene11193	CTCTCTCTCTCT	ATACCCTTCTTCCCAAACTCAAA	GAGTATCACCCTGGTTGTAAACG	60	129
Unigene11193	CTCTCTCTCTCT	ATACCCTTCTTCCCAAACTCAAA	TGAGTGAAAGAGTATCACCCTGG	60	138
Unigene11193	CTCTCTCTCTCT	GATACCCTTCTTCCCAAACTCAA	TGAAAGAGTATCACCCTGGTTGT	60	135
Unigene11193	CTCTCTCTCTCT	TACCCTTCTTCCCAAACTCAAAC	TGAAAGAGTATCACCCTGGTTGT	60	133
Unigene11194	TTGTTGTTGTTGTTGTTG	GTTTCTTAAGCGGGTATTTTGGT	AAATTACAAAGTCCCACTTCCCT	60	149
Unigene11194	TTGTTGTTGTTGTTGTTG	GTTTCTTAAGCGGGTATTTTGGT	ACAAAGTCCCACTTCCCTAGATG	60	144
Unigene11194	TTGTTGTTGTTGTTGTTG	GTTTCTTAAGCGGGTATTTTGGT	TTACAAAGTCCCACTTCCCTAGA	59	146
Unigene11194	TTGTTGTTGTTGTTGTTG	TTGTTTCTTAAGCGGGTATTTTG	AAATTACAAAGTCCCACTTCCCT	59	151
Unigene11194	TTGTTGTTGTTGTTGTTG	GTTTCTTAAGCGGGTATTTTGGT	CAAATTACAAAGTCCCACTTCCC	60	150
Unigene11198	GAAGAAGAAGAAGAAGAA	AAGACGTGTGGACTGAGAATGTT	CTTTATCCTAAGCCACTTTCCGT	60	123
Unigene11198	GAAGAAGAAGAAGAAGAA	AAAGACGTGTGGACTGAGAATGT	CTTTATCCTAAGCCACTTTCCGT	60	124
Unigene11198	GAAGAAGAAGAAGAAGAA	AAGACGTGTGGACTGAGAATGTT	CCTAAGCCACTTTCCGTAATTTT	60	117
Unigene11198	GAAGAAGAAGAAGAAGAA	AAAGACGTGTGGACTGAGAATGT	CCTAAGCCACTTTCCGTAATTTT	60	118
Unigene11198	GAAGAAGAAGAAGAAGAA	AAGACGTGTGGACTGAGAATGTT	TCCTAAGCCACTTTCCGTAATTT	60	118
Unigene11206	AGGAGGAGGAGGAGG	ACTTCCCGCTCGAAGTAAGC	CTCCCTAAAACAGTTCACCTCCT	60	152
Unigene11206	AGGAGGAGGAGGAGG	CTCAAAGGCCATCCTCAACTT	GTCGTTTTCTCCTTCTTCACCAC	61	141
Unigene11206	AGGAGGAGGAGGAGG	AACTTCCCGCTCGAAGTAAGC	CTCCCTAAAACAGTTCACCTCCT	61	153
Unigene11206	AGGAGGAGGAGGAGG	CTTCCCGCTCGAAGTAAGC	CTCCCTAAAACAGTTCACCTCCT	60	151
Unigene11206	AGGAGGAGGAGGAGG	CTCAAAGGCCATCCTCAACTT	TCGTTTTCTCCTTCTTCACCAC	61	140
Unigene11213	ATTCCAATTCCAATTCCAATTCCA	CTGAAGATCATCATCCCAATTCC	AAAATCTGATTGGCAACATAGGA	61	112
Unigene11213	ATTCCAATTCCAATTCCAATTCCA	CCTGAAGATCATCATCCCAATTC	AAATCTGATTGGCAACATAGGAA	61	112
Unigene11213	ATTCCAATTCCAATTCCAATTCCA	CCTGAAGATCATCATCCCAATTC	AAAATCTGATTGGCAACATAGGA	61	113
Unigene11213	ATTCCAATTCCAATTCCAATTCCA	CTGAAGATCATCATCCCAATTCC	CTGATTGGCAACATAGGAATCAT	61	107
Unigene11213	ATTCCAATTCCAATTCCAATTCCA	CCTGAAGATCATCATCCCAATTC	CTGATTGGCAACATAGGAATCAT	61	108
Unigene11233	AGCAGCAGCAGCAGC	CACGTCCTTAAACAACAACCATT	TTTGACTTCACCATAGGACTCGT	60	144
Unigene11233	AGCAGCAGCAGCAGC	CGTCCTTAAACAACAACCATTTC	TTTGACTTCACCATAGGACTCGT	60	142
Unigene11233	AGCAGCAGCAGCAGC	ACACGTCCTTAAACAACAACCAT	TTTGACTTCACCATAGGACTCGT	60	145
Unigene11233	AGCAGCAGCAGCAGC	CACGTCCTTAAACAACAACCATT	CTTTGACTTCACCATAGGACTCG	60	145
Unigene11233	AGCAGCAGCAGCAGC	CACGTCCTTAAACAACAACCATT	TGACTTCACCATAGGACTCGTCT	60	142
Unigene11236	ATATATATATAT	ACACACATTAATATCACCACGCA	CTCTCCTCGAATATCTTCGCTCT	60	119
Unigene11236	ATATATATATAT	CACACATTAATATCACCACGCAT	CTCTCCTCGAATATCTTCGCTCT	60	118
Unigene11236	ATATATATATAT	ACACACATTAATATCACCACGCA	GCGGCTATGGAAAATAAGTCATC	61	95
Unigene11236	ATATATATATAT	ACACACATTAATATCACCACGCA	GAAATCGATTCTCTCCTCGAATA	60	129
Unigene11236	ATATATATATAT	ACACACATTAATATCACCACGCA	GATGAAATCGATTCTCTCCTCG	60	132
Unigene1126	CACACACACACA	TCCCGCTACAGTCATTACACTTC	GTTTGAATTGGTTTGGGATTTTT	60	160
Unigene11272	TCTCTCTCTCTC	GGAAGAAGAGAAAATTTCCACCA	GGAGATTTTTGGAACTAAGGAGC	60	159
Unigene11272	TCTCTCTCTCTC	GGAAGAAGAGAAAATTTCCACCA	TGGTCTTCTTATGGAAGTTGTTGA	60	92
Unigene11272	TCTCTCTCTCTC	GGAAGAAGAGAAAATTTCCACCA	AGGAGATTTTTGGAACTAAGGAGC	61	160
Unigene11272	TCTCTCTCTCTC	GGAAGAAGAGAAAATTTCCACCAT	GGAGATTTTTGGAACTAAGGAGC	60	159
Unigene11283	TCATCATCATCATCA	AGCAACTTCTTCAATTCCCCTAC	TGACAGTGATGGTTATTCCACTG	60	145
Unigene11283	TCATCATCATCATCA	AACTTCTTCAATTCCCCTACCAG	TGACAGTGATGGTTATTCCACTG	60	142
Unigene11283	TCATCATCATCATCA	AGCAACTTCTTCAATTCCCCTAC	GATGGTTATTCCACTGAGGATGA	60	138
Unigene11283	TCATCATCATCATCA	CTAGCAACTTCTTCAATTCCCCT	TGACAGTGATGGTTATTCCACTG	60	147
Unigene11283	TCATCATCATCATCA	CAAAGGAGCTAGCAACTTCTTCA	TGACAGTGATGGTTATTCCACTG	60	155
Unigene11293	CCACCACCACCACCA	CTATTTTCTGTATTCCCCCTTCG	AGAAGGTGAAAAGGACAAGGAAG	60	107
Unigene11293	CCACCACCACCACCA	GTATTCCCCCTTCGTTACTGTCT	AGAAGGTGAAAAGGACAAGGAAG	60	98
Unigene11293	CCACCACCACCACCA	TTCTGTATTCCCCCTTCGTTACT	AGAAGGTGAAAAGGACAAGGAAG	60	102
Unigene11293	CCACCACCACCACCA	ATTGTGGCAAATACTCCATTCTG	AGAAGGTGAAAAGGACAAGGAAG	60	137
Unigene11293	CCACCACCACCACCA	CAGATTGTGGCAAATACTCCATT	AGAAGGTGAAAAGGACAAGGAAG	60	140
Unigene11319	AGAGAGAGAGAGAGAGAG	GGAGAGAAAGAGAAAGGGAGAGA	AGTTACCAACAAGTTGTGGCAGT	60	153
Unigene11319	AGAGAGAGAGAGAGAGAG	GGAGAGAAAGAGAAAGGGAGAGA	TGTGGCAGTTTCAGAAGTGATTA	60	139
Unigene11319	AGAGAGAGAGAGAGAGAG	GGAGAGAAAGAGAAAGGGAGAGA	GTTACCAACAAGTTGTGGCAGTT	60	152
Unigene11323	CCGCCGCCGCCGCCG	TTCTTTTTGCAGTCAATGGTACA	CTTGTTACCAGAAGAAGGTCACG	60	118
Unigene11323	CCGCCGCCGCCGCCG	CACTTCTTTTTGCAGTCAATGGT	CTTGTTACCAGAAGAAGGTCACG	60	121
Unigene11323	CCGCCGCCGCCGCCG	TCTTTTTGCAGTCAATGGTACAG	CTTGTTACCAGAAGAAGGTCACG	60	117
Unigene11323	CCGCCGCCGCCGCCG	TTCTTTTTGCAGTCAATGGTACA	CCTTGTTACCAGAAGAAGGTCAC	59	119
Unigene11323	CCGCCGCCGCCGCCG	CTTAGCAATAAGCGATGCACTTC	CCTTGTTACCAGAAGAAGGTCAC	60	139
Unigene11325	GTGGTGGTGGTGGTGGTGGTG	GTTTTTCCACTTCAACATTCCTG	TTCTTCTTCTTATTCGATGTGGG	60	137
Unigene11365	TGTTGTTGTTGTTGT	GAAGATGAGACTTGGTTCATTGG	ATTTCACCTTTTTCATCCCAAAT	60	115
Unigene11365	TGTTGTTGTTGTTGT	GGAAGATGAGACTTGGTTCATTG	ATTTCACCTTTTTCATCCCAAAT	60	116
Unigene11365	TGTTGTTGTTGTTGT	GAAGATGAGACTTGGTTCATTGG	CACCTTTTTCATCCCAAATATCA	60	111
Unigene11365	TGTTGTTGTTGTTGT	GGAAGATGAGACTTGGTTCATTG	CACCTTTTTCATCCCAAATATCA	60	112
Unigene11365	TGTTGTTGTTGTTGT	GAAGATGAGACTTGGTTCATTGG	CAACAATTTCACCTTTTTCATCC	60	120
Unigene11373	CTTCTTCTTCTTCTT	AATAAGAATTGGGTTTCGGATTG	ACTTTGATTGAAGCGATTGAAGA	60	117
Unigene11373	CTTCTTCTTCTTCTT	CAAATAAGAATTGGGTTTCGGAT	ACTTTGATTGAAGCGATTGAAGA	60	119
Unigene11373	CTTCTTCTTCTTCTT	GGGTTGTCCTCTTCTCTTCTCTT	GAGCGATGGAAGAAAGACCTAAT	60	160
Unigene11373	CTTCTTCTTCTTCTT	TACAAATAAGAATTGGGTTTCGG	ACTTTGATTGAAGCGATTGAAGA	60	121
Unigene11373	CTTCTTCTTCTTCTT	AAATAAGAATTGGGTTTCGGATT	ACTTTGATTGAAGCGATTGAAGA	60	118
Unigene11382	CACCACCACCACCACCAC	CAAATGGTAATGTGAAGTGCTCA	TGGTGATGAATACAAGTACGGTG	60	152
Unigene11382	CACCACCACCACCACCAC	CAAATGGTAATGTGAAGTGCTCA	TGGTGGTGATGAATACAAGTACG	60	155
Unigene11382	CACCACCACCACCACCAC	TGAGACCACAAATGGTAATGTGA	TGGTGATGAATACAAGTACGGTG	60	160
Unigene11382	CACCACCACCACCACCAC	CAAATGGTAATGTGAAGTGCTCA	GGTGATGAATACAAGTACGGTGG	60	151
Unigene11382	CACCACCACCACCACCAC	CAAATGGTAATGTGAAGTGCTCA	GGTGGTGATGAATACAAGTACGG	60	154
Unigene11394	TCTTCTTCTTCTTCT	CGAATATACGACTCAAACGAAGG	AGTGTTTAGAAACCATGCGTCAC	60	157
Unigene11394	TCTTCTTCTTCTTCT	CCGAATATACGACTCAAACGAAG	AGTGTTTAGAAACCATGCGTCAC	60	158
Unigene11394	TCTTCTTCTTCTTCT	GACGGTTTCTTGTTAGGTCTTCA	AGTGTTTAGAAACCATGCGTCAC	60	135
Unigene11394	TCTTCTTCTTCTTCT	GGACGGTTTCTTGTTAGGTCTTC	AGTGTTTAGAAACCATGCGTCAC	60	136
Unigene11394	TCTTCTTCTTCTTCT	GAAGGACGGTTTCTTGTTAGGTC	AGTGTTTAGAAACCATGCGTCAC	60	139
Unigene11436	CAACAACAACAACAA	TAAAAACCTCAAAACTTCCCACA	GAAGAGGTTGATGGTTCTGAATG	60	138
Unigene11436	CAACAACAACAACAA	AAAAACCTCAAAACTTCCCACAT	GAAGAGGTTGATGGTTCTGAATG	60	137
Unigene11436	CAACAACAACAACAA	CAAAATGGGACTTCTTCAACATC	GAAGAGGTTGATGGTTCTGAATG	60	105
Unigene11436	CAACAACAACAACAA	ATTGCTAACATCAACATGCCTCT	GATGGTTCTGAATGGAAGTGTTC	60	153
Unigene11436	CAACAACAACAACAA	CCTCAAAACTTCCCACATAACAC	GAAGAGGTTGATGGTTCTGAATG	60	132
Unigene11442	TCCTTCTCCTTCTCCTTCTCCTTC	GTGATTACTTGGCTCGTGAATTT	CAGTGGGAGCTCTAGGAAGTACA	60	145
Unigene11442	TCCTTCTCCTTCTCCTTCTCCTTC	GTGATTACTTGGCTCGTGAATTT	GAAAGTGGAGATGCTGAGAAAAA	60	111
Unigene11442	TCCTTCTCCTTCTCCTTCTCCTTC	CTGTGATTACTTGGCTCGTGAAT	CAGTGGGAGCTCTAGGAAGTACA	60	147
Unigene11442	TCCTTCTCCTTCTCCTTCTCCTTC	GTGATTACTTGGCTCGTGAATTT	GGGAGCTCTAGGAAGTACACGTT	60	141
Unigene11442	TCCTTCTCCTTCTCCTTCTCCTTC	CTGTGATTACTTGGCTCGTGAAT	GAAAGTGGAGATGCTGAGAAAAA	60	113
Unigene11442	CTTCTTCTTCTTCTTCTT	CTTCTTCTCCTCTTCCTCCTCAC	TTGACAGGAAGTACAAGTGGGTT	60	146
Unigene11442	CTTCTTCTTCTTCTTCTT	CTTCTTCTCCTCTTCCTCCTCAC	TTTGACAGGAAGTACAAGTGGGT	60	147
Unigene11442	CTTCTTCTTCTTCTTCTT	CTTCTTCTCCTCTTCCTCCTCAC	GTTTGACAGGAAGTACAAGTGGG	60	148
Unigene11442	CTTCTTCTTCTTCTTCTT	CTTCTTCTCCTCTTCCTCCTCAC	GGTTTGACAGGAAGTACAAGTGG	60	149
Unigene11442	CTTCTTCTTCTTCTTCTT	CTTCTTCTCCTCTTCCTCCTCAC	GGGTTTGACAGGAAGTACAAGTG	60	150
Unigene11482	CTCTCTCTCTCTCT	ACCAAGGGAGTATCCAAAGAAAC	CACTTTTCAGAACATCTGTGTGG	60	128
Unigene11482	CTCTCTCTCTCTCT	CAAGGGAGTATCCAAAGAAACAA	CACTTTTCAGAACATCTGTGTGG	60	126
Unigene11482	CTCTCTCTCTCTCT	GACCAAGGGAGTATCCAAAGAAA	CACTTTTCAGAACATCTGTGTGG	60	129
Unigene11482	CTCTCTCTCTCTCT	CAATATTTGGACCAAGGGAGTATC	CACTTTTCAGAACATCTGTGTGG	60	138
Unigene11482	CTCTCTCTCTCTCT	ACAATATTTGGACCAAGGGAGTA	CACTTTTCAGAACATCTGTGTGG	59	139
Unigene11514	GCAGCAGCAGCAGCA	TGAGAAAAAGCCTGATACAGAGG	CTACCAACAATGTTTCTTCAGGC	60	101
Unigene11514	GCAGCAGCAGCAGCA	GTCAGGTTCTGCAAAGAAGGATA	TACCAACAATGTTTCTTCAGGCT	60	160
Unigene11514	GCAGCAGCAGCAGCA	TCAGGTTCTGCAAAGAAGGATAA	TACCAACAATGTTTCTTCAGGCT	60	159
Unigene11514	GCAGCAGCAGCAGCA	TCAGGTTCTGCAAAGAAGGATAA	CTACCAACAATGTTTCTTCAGGC	60	160
Unigene11514	GCAGCAGCAGCAGCA	TGAGAAAAAGCCTGATACAGAGG	TATTCAAAGCTTCTTCTTCCCCT	60	143
Unigene11584	AGAGAGAGAGAG	TACGACATCCAGTTTCAAGTTCC	AACAACATTGTATTTGGGGACAC	60	144
Unigene11584	AGAGAGAGAGAG	TACGACATCCAGTTTCAAGTTCC	ACAACAACATTGTATTTGGGGAC	60	146
Unigene11584	AGAGAGAGAGAG	TACGACATCCAGTTTCAAGTTCC	AACACACTGGTATTGAACCCAAG	60	106
Unigene11584	AGAGAGAGAGAG	TACCATTACGACATCCAGTTTCA	AACAACATTGTATTTGGGGACAC	60	150
Unigene11584	AGAGAGAGAGAG	TACCATTACGACATCCAGTTTCA	ACAACAACATTGTATTTGGGGAC	60	152
Unigene11589	CCACCACCACCACCA	AACAATGTCCAGCTTCACCC	GAGATGAGGTTCCTTCTGTTGGT	60	159
Unigene11589	CCACCACCACCACCA	AACAATGTCCAGCTTCACCC	GAGATGAGGTTCCTTCTGTTGG	60	159
Unigene11589	CCACCACCACCACCA	AACAATGTCCAGCTTCACCC	GGAGATGAGGTTCCTTCTGTTG	60	160
Unigene11589	CCACCACCACCACCA	AAACAATGTCCAGCTTCACCC	GAGATGAGGTTCCTTCTGTTGGT	61	160
Unigene11589	CCACCACCACCACCA	GCAAAAAGTCCTCCTCCACC	AATGTGGAGATGAGGTTCCTTCT	61	106
Unigene11594	GTGCAGGTGCAGGTGCAG	GAATTAGGGGAATGGAAAACAAC	TGGTAGGACCAGAACATCTGC	60	160
Unigene11594	CAGCAGCAGCAGCAG	GAATTAGGGGAATGGAAAACAAC	TGGTAGGACCAGAACATCTGC	60	160
Unigene11594	CAGCAGCAGCAGCAG	ATTAGGGGAATGGAAAACAACC	CTGGTAGGACCAGAACATCTGC	61	159
Unigene11594	CAGCAGCAGCAGCAG	ATTAGGGGAATGGAAAACAACC	TGGTAGGACCAGAACATCTGC	60	158
Unigene11594	CAGCAGCAGCAGCAG	AATTAGGGGAATGGAAAACAACC	CTGGTAGGACCAGAACATCTGC	61	160
Unigene11594	CAGCAGCAGCAGCAG	AATTAGGGGAATGGAAAACAACC	TGGTAGGACCAGAACATCTGC	61	159
Unigene11595	AAGGAAAAGGAAAAGGAAAAGGAA	GCAATTGACCTAGACAACCTCAC	ATCACCCTCTCCTTCTCACTCTC	60	119
Unigene11595	AAGGAAAAGGAAAAGGAAAAGGAA	AGCAATTGACCTAGACAACCTCA	ATCACCCTCTCCTTCTCACTCTC	60	120
Unigene11595	AAGGAAAAGGAAAAGGAAAAGGAA	CAAGCAATTGACCTAGACAACCT	ATCACCCTCTCCTTCTCACTCTC	60	122
Unigene11595	AAGGAAAAGGAAAAGGAAAAGGAA	TGACCTAGACAACCTCACAACAA	ATCACCCTCTCCTTCTCACTCTC	60	114
Unigene11595	AAGGAAAAGGAAAAGGAAAAGGAA	TTGACCTAGACAACCTCACAACA	ATCACCCTCTCCTTCTCACTCTC	60	115
Unigene11611	TGATGATGATGATGA	TGAGGATGATGGTTTACAAGTGA	GAGAGGTTTCCAGACATTCTCAA	60	123
Unigene11611	TGATGATGATGATGA	TGAGGATGATGGTTTACAAGTGA	ATCAAGGAGAGGTTTCCAGACAT	60	129
Unigene11611	TGATGATGATGATGA	TGAGGATGATGGTTTACAAGTGA	ACCTTCTCTTCCTAGCTACCACC	59	96
Unigene11611	TGATGATGATGATGA	TTGAGGATGATGGTTTACAAGTG	GAGAGGTTTCCAGACATTCTCAA	59	124
Unigene11611	TGATGATGATGATGA	TTGAGGATGATGGTTTACAAGTG	ATCAAGGAGAGGTTTCCAGACAT	60	130
Unigene11614	CTCCTCCTCCTCCTCCTC	TACCCTGGTTACTATTCTGGTGC	GGTCGTAGGAAGTGGAATAATCA	59	115
Unigene11614	CTCCTCCTCCTCCTCCTC	TACCCTGGTTACTATTCTGGTGC	GTAGGAAGTGGAATAATCAAGCG	59	111
Unigene11614	CTCCTCCTCCTCCTCCTC	TACCCTGGTTACTATTCTGGTGC	CGTAGGAAGTGGAATAATCAAGC	59	112
Unigene11614	CTCCTCCTCCTCCTCCTC	CATACCCATCGTACCCCTCTTAC	GTAGGAAGTGGAATAATCAAGCG	60	158
Unigene11614	CTCCTCCTCCTCCTCCTC	CATACCCATCGTACCCCTCTTAC	CGTAGGAAGTGGAATAATCAAGC	60	159
Unigene11641	TTCTTTTCTTTTCTTTTCTT	CCATTAACCACCCTCTTTTTGAT	TCAACAGAAAAGGACCCAAATTA	60	97
Unigene11641	TTCTTTTCTTTTCTTTTCTT	AACCATTAACCACCCTCTTTTTG	TCAACAGAAAAGGACCCAAATTA	60	99
Unigene11641	TTCTTTTCTTTTCTTTTCTT	AACCATTAACCACCCTCTTTTTG	CAACCTAGAACAAATCAAAGCCA	60	148
Unigene11641	TTCTTTTCTTTTCTTTTCTT	CCATTAACCACCCTCTTTTTGAT	CAGAAAAGGACCCAAATTATTCA	60	93
Unigene11641	TTCTTTTCTTTTCTTTTCTT	ACCATTAACCACCCTCTTTTTGA	TCAACAGAAAAGGACCCAAATTA	60	98
Unigene11666	CTCTCTCTCTCTCT	TTCAAGAGCATACCAAACCCTAA	ATTCATATGTCCATAAAGCCACG	60	150
Unigene11666	CTCTCTCTCTCTCT	ACCAAACCCTAATATCAATGCCT	ATTCATATGTCCATAAAGCCACG	60	139
Unigene11666	CTCTCTCTCTCTCT	GCTATTCCTTCAAGAGCATACCA	ATTCATATGTCCATAAAGCCACG	60	158
Unigene11666	CTCTCTCTCTCTCT	CTTCAAGAGCATACCAAACCCTA	ATTCATATGTCCATAAAGCCACG	60	151
Unigene11666	CTCTCTCTCTCTCT	TATCAATGCCTTCTTCAGCTTCT	ATTCATATGTCCATAAAGCCACG	60	127
Unigene11681	CCTCCTCCTCCTCCT	ACCGCCTCTTTCTCCTCAACT	GCCGGAACCTATAATTACCACAT	61	146
Unigene11681	CCTCCTCCTCCTCCT	ACCGCCTCTTTCTCCTCAAC	GCCGGAACCTATAATTACCACAT	61	146
Unigene11681	CCTCCTCCTCCTCCT	CCTCTTTCTCCTCAACTCGC	GCCGGAACCTATAATTACCACAT	60	142
Unigene11681	CCTCCTCCTCCTCCT	GCCTCTTTCTCCTCAACTCG	GCCGGAACCTATAATTACCACAT	60	143
Unigene11681	CCTCCTCCTCCTCCT	CGCCTCTTTCTCCTCAACTC	GCCGGAACCTATAATTACCACAT	60	144
Unigene11689	CTTCTTCTTCTTCTT	GGGGTCCTTATGGCTATGTATTC	GAGAACCGGATTGTAGTGATCTG	60	160
Unigene11689	CTTCTTCTTCTTCTT	GGGGTCCTTATGGCTATGTATTC	GTTGTGGACAACACAAGTTGGTA	60	127
Unigene11689	CTTCTTCTTCTTCTT	TTAAGGGGTCCTTATGGCTATGT	GTTGTGGACAACACAAGTTGGTA	60	131
Unigene11689	CTTCTTCTTCTTCTT	ATTAAGGGGTCCTTATGGCTATG	GTTGTGGACAACACAAGTTGGTA	60	132
Unigene11703	ATATATATATATATAT	TGAATTGAGTTGAATGTGTGTTTG	GAGTGAAGTCAGTACCAAACTGAA	59	144
Unigene11703	ATATATATATATATAT	TGAATTGAGTTGAATGTGTGTTTG	AGAGTGAAGTCAGTACCAAACTGAA	59	145
Unigene11703	ATATATATATATATAT	AGTTGAATGTGTGTTTGTTCATCA	GAGTGAAGTCAGTACCAAACTGAA	59	137
Unigene11703	ATATATATATATATAT	TGAGTTGAATGTGTGTTTGTTCAT	GAGTGAAGTCAGTACCAAACTGAA	59	139
Unigene11703	ATATATATATATATAT	GTTGAATGTGTGTTTGTTCATCA	GAGTGAAGTCAGTACCAAACTGAA	58	136
Unigene11721	CTCCTCCTCCTCCTC	GCTCTTTCCACATAACCACTCTC	TTCCTACTCTTTTTGGAGCAATG	60	160
Unigene11721	CTCCTCCTCCTCCTC	GCTCTTTCCACATAACCACTCTC	TCCTACTCTTTTTGGAGCAATGA	60	159
Unigene11721	CTCCTCCTCCTCCTC	CTTTCCACATAACCACTCTCTCC	TTCCTACTCTTTTTGGAGCAATG	59	157
Unigene11721	CTCCTCCTCCTCCTC	CTTTCCACATAACCACTCTCTCC	TCCTACTCTTTTTGGAGCAATGA	60	156
Unigene11721	CTCCTCCTCCTCCTC	GGCTCTTTCCACATAACCACTCT	TCCTACTCTTTTTGGAGCAATGA	61	160
Unigene11731	TGGTGGTGGTGGTGG	GCTCCCAGTTTTAGAGAGTCGAT	AACCACCTATTGTGTACCCTCCT	60	124
Unigene11731	TGGTGGTGGTGGTGG	GCTCCCAGTTTTAGAGAGTCGAT	GTGCCAGTTACACCACCTTATGT	60	152
Unigene11731	TGGTGGTGGTGGTGG	GCTCCCAGTTTTAGAGAGTCGAT	AAACCACCTATTGTGTACCCTCC	60	125
Unigene11731	TGGTGGTGGTGGTGG	TAGAGAGTCGATAGGGCATGTTG	AACCACCTATTGTGTACCCTCCT	60	113
Unigene11731	TGGTGGTGGTGGTGG	ACACGCTCCCAGTTTTAGAGAGT	AACCACCTATTGTGTACCCTCCT	60	128
Unigene11754	CCACCACCACCACCACCA	ACCACAACTAACCAACCCATTC	AAGAGATTGTTATGGAATTTGCG	60	128
Unigene11754	CCACCACCACCACCACCA	ACCACAACTAACCAACCCATTC	CCTTCTTCCACGATTATTGGTTT	60	156
Unigene11754	CCACCACCACCACCACCA	AACTAACCAACCCATTCCCTTC	AAGAGATTGTTATGGAATTTGCG	60	123
Unigene11754	CCACCACCACCACCACCA	ACCACAACTAACCAACCCATTC	CTTCTTCCACGATTATTGGTTTC	60	155
Unigene11754	CCACCACCACCACCACCA	AACTAACCAACCCATTCCCTTC	CCTTCTTCCACGATTATTGGTTT	61	151
Unigene11777	GTTGGTGTTGGTGTTGGTGTTGGT	AGTTGGTGGAGGAGTTGAAGGAG	GCTGTACCTACACCAGCACCAG	63	84
Unigene11777	GTTGGTGTTGGTGTTGGTGTTGGT	AGGAGTTGGTGGAGGAGTTGAAG	GCTGTACCTACACCAGCACCAG	63	87
Unigene11777	GTTGGTGTTGGTGTTGGTGTTGGT	AGTTGGTGGAGGAGTTGAAGGAG	TGTACCTACACCAGCACCAGC	62	82
Unigene11777	GTTGGTGTTGGTGTTGGTGTTGGT	GAGTTGGTGGAGGAGTTGAAG	GCTGTACCTACACCAGCACCAG	60	85
Unigene11777	GTTGGTGTTGGTGTTGGTGTTGGT	GTTGGTGGAGGAGTTGAAGGAG	GCTGTACCTACACCAGCACCAG	62	83
Unigene11792	TTATTATTATTATTA	GATCGAACATCTCGAACACG	CATCACGATCCTCCGTTATTATT	59	159
Unigene11792	TTATTATTATTATTA	CGATCGAACATCTCGAACAC	CATCACGATCCTCCGTTATTATT	59	160
Unigene11792	TTATTATTATTATTA	GTCCATCGCCTCCATTTTT	CATCACGATCCTCCGTTATTATT	60	131
Unigene11792	TTATTATTATTATTA	ATCGAACATCTCGAACACGC	CATCACGATCCTCCGTTATTATT	60	158
Unigene11792	TTATTATTATTATTA	GATCGAACATCTCGAACACG	CCATCACGATCCTCCGTTATTAT	60	160
Unigene11867	GACGACGACGACGAC	AAGAGGAAGAGGAAGGTGATGTC	GTAATCTGTTCCCAAATCCTCCT	60	149
Unigene11867	GACGACGACGACGAC	AAGAGGAAGAGGAAGGTGATGTC	AGGTAATCTGTTCCCAAATCCTC	60	151
Unigene11867	GACGACGACGACGAC	GAAGAGGAAGAGGAAGGTGATGT	GTAATCTGTTCCCAAATCCTCCT	60	150
Unigene11867	GACGACGACGACGAC	GAAGAGGAAGAGGAAGGTGATGT	AGGTAATCTGTTCCCAAATCCTC	60	152
Unigene11867	GACGACGACGACGAC	AGATGACGAAGAGGAAGAGGAAG	AGGTAATCTGTTCCCAAATCCTC	60	159
Unigene11867	GATGATGATGATGATGAT	AAAACGTAAGAGGTCGGGTAAAG	AACTCTACCGTTTTGAGGGTCTC	60	95
Unigene11867	GATGATGATGATGATGAT	GTAAGAGGTCGGGTAAAGATGGT	AACTCTACCGTTTTGAGGGTCTC	60	90
Unigene11867	GATGATGATGATGATGAT	TAAGAGGTCGGGTAAAGATGGTT	AACTCTACCGTTTTGAGGGTCTC	60	89
Unigene11867	GATGATGATGATGATGAT	GAGAATGGACAAGAGGAAGATGA	AACTCTACCGTTTTGAGGGTCTC	60	160
Unigene11867	GATGATGATGATGATGAT	AAAACGTAAGAGGTCGGGTAAAG	ACTCTACCGTTTTGAGGGTCTCT	60	94
Unigene11891	AACAACAACAACAACAAC	CAGTGACACAAAGTTTGCAGAAG	ATTGTCGTTGCTGTTTTGATTTC	60	118
Unigene11891	AACAACAACAACAACAAC	GAGGATACACCTCCATGGAAAAT	ATTGTCGTTGCTGTTTTGATTTC	60	95
Unigene11891	AACAACAACAACAACAAC	ACTCAGTGACACAAAGTTTGCAG	ATTGTCGTTGCTGTTTTGATTTC	60	121
Unigene11891	AACAACAACAACAACAAC	ATACACCTCCATGGAAAATCAGA	ATCTCTCATTAGCAGCATTGTGG	60	149
Unigene11891	AACAACAACAACAACAAC	GATACACCTCCATGGAAAATCAG	ATCTCTCATTAGCAGCATTGTGG	60	150
Unigene11899	CAACAACAACAACAACAA	CCTATCTGGGTCTCTCTAAACGA	GAGAGAAAATTTGGATGGTGAAA	59	150
Unigene11899	CAACAACAACAACAACAA	AACACACCAAAAACCCAAACTT	GTTCAATTTACGGAGAGGGAGAG	60	155
Unigene11899	CAACAACAACAACAACAA	CCTATCTGGGTCTCTCTAAACGA	AGAAAATTTGGATGGTGAAATTG	59	147
Unigene11899	CAACAACAACAACAACAA	ACACACCAAAAACCCAAACTTTC	GTTCAATTTACGGAGAGGGAGAG	61	154
Unigene11899	CAACAACAACAACAACAA	ACCTATCTGGGTCTCTCTAAACGA	GAGAGAAAATTTGGATGGTGAAA	60	151
Unigene11931	GAAGAAGAAGAAGAA	AAGTGTGGTGGGATGAGTAAGAA	CACACTAGAACCAACCCCATAAC	60	156
Unigene11931	GAAGAAGAAGAAGAA	GGTGGGATGAGTAAGAAGAACCT	CACACTAGAACCAACCCCATAAC	60	150
Unigene11931	GAAGAAGAAGAAGAA	AAGTGTGGTGGGATGAGTAAGAA	ACACTAGAACCAACCCCATAACC	60	155
Unigene11931	GAAGAAGAAGAAGAA	GGTGGGATGAGTAAGAAGAACCT	ACACTAGAACCAACCCCATAACC	60	149
Unigene11931	GAAGAAGAAGAAGAA	AACCTTGCTATTATCATTGCTGC	CACACTAGAACCAACCCCATAAC	60	132
Unigene11931	TGATGATGATGATGA	CATGATGATGATTTTCCCTTGAT	TCTCCACTCTGATTCACATAGCA	60	119
Unigene11931	TGATGATGATGATGA	AACATGATGATGATTTTCCCTTG	TCTCCACTCTGATTCACATAGCA	60	121
Unigene11931	TGATGATGATGATGA	ATGATTTTCCCTTGATCTTTGGT	TCTCCACTCTGATTCACATAGCA	60	112
Unigene11931	TGATGATGATGATGA	TTGATCTTTGGTAAGCCAGAAAA	AGGAAATGCTCAAACAAACCATA	60	149
Unigene11931	TGATGATGATGATGA	CATGATGATGATTTTCCCTTGAT	TCACATAGCAGTTCAATGACGAC	60	106
Unigene11952	CACCACCACCACCAC	CACCACCATCACCATCCAC	TCTATTGTAACCGGCTGGTAGTG	61	137
Unigene11952	CACCACCACCACCAC	CACCACCATCACCATCCAC	AACTCTATTGTAACCGGCTGGTAG	60	140
Unigene11952	CACCACCACCACCAC	CACCACCATCACCATCCAC	GGAAACTCTATTGTAACCGGCTG	61	143
Unigene11954	GCCGCCGCCGCCGCC	ACCCAATAATCCCAATGATCTCT	AGGGTTGGTAGACTTGCTGCT	60	152
Unigene11954	GCCGCCGCCGCCGCC	ACCCAATAATCCCAATGATCTCT	GGAAGGGTTGGTAGACTTGCT	60	155
Unigene11954	GCCGCCGCCGCCGCC	AAACCCAATAATCCCAATGATCT	AGGGTTGGTAGACTTGCTGCT	60	154
Unigene11954	GCCGCCGCCGCCGCC	TCATAACCTCTCCATCATTCACC	AGGGTTGGTAGACTTGCTGCT	60	126
Unigene11954	GCCGCCGCCGCCGCC	AAACCCAATAATCCCAATGATCT	GGAAGGGTTGGTAGACTTGCT	60	157
Unigene11964	AAGAAGAAGAAGAAG	AAAGGAACCCTCTAGTCAGGATG	GTGATTCTTTCTGCTCCTTCAAA	60	158
Unigene11964	AAGAAGAAGAAGAAG	CAAAGGAACCCTCTAGTCAGGAT	GTGATTCTTTCTGCTCCTTCAAA	60	159
Unigene11964	AAGAAGAAGAAGAAG	AACCCTCTAGTCAGGATGATTCC	GTGATTCTTTCTGCTCCTTCAAA	60	153
Unigene11964	AAGAAGAAGAAGAAG	GGAACCCTCTAGTCAGGATGATT	GTGATTCTTTCTGCTCCTTCAAA	60	155
Unigene11964	AAGAAGAAGAAGAAG	TTCTGTGGAAAAGAAGGAGAATG	AACATCAGGTTGCTCTTGTGATT	60	112
Unigene12008	TTGTTGTTGTTGTTGTTG	TCGAATTGAAAGAGAAAAGGGA	TTCCATCGAATAAACCTTTCTCA	60	102
Unigene12008	TTGTTGTTGTTGTTGTTG	TTCGAATTGAAAGAGAAAAGGGA	TTCCATCGAATAAACCTTTCTCA	61	103
Unigene12008	TTGTTGTTGTTGTTGTTG	TCGAATTGAAAGAGAAAAGGGA	TCCATCGAATAAACCTTTCTCAC	60	101
Unigene12008	TTGTTGTTGTTGTTGTTG	TTCGAATTGAAAGAGAAAAGGGA	TCCATCGAATAAACCTTTCTCAC	60	102
Unigene12008	TTGTTGTTGTTGTTGTTG	TTCGAATTGAAAGAGAAAAGGGA	TAAACCTTTCTCACTCAAACGCT	60	93
Unigene12022	GTTGTTGTTGTTGTT	AATTCTAGAACATTCCGAGGCTT	GAGGAGGCATAGGTCATCTAACA	60	117
Unigene12022	GTTGTTGTTGTTGTT	AATTCTAGAACATTCCGAGGCTT	TGAGGAGGCATAGGTCATCTAAC	60	118
Unigene12022	GTTGTTGTTGTTGTT	AATTCTAGAACATTCCGAGGCTT	AGGAGGCATAGGTCATCTAACAA	59	116
Unigene12022	GTTGTTGTTGTTGTT	AATTCTAGAACATTCCGAGGCTT	ATGAGGAGGCATAGGTCATCTAA	59	119
Unigene12022	GTTGTTGTTGTTGTT	AATTCTAGAACATTCCGAGGCTT	GGAGGCATAGGTCATCTAACAAC	59	115
Unigene12022	GGCGGCGGCGGCGGC	AAGCACTTGAACAGCTTGATGTC	AACAACGATCCCACCAACATAG	61	133
Unigene12022	GGCGGCGGCGGCGGC	AAGCACTTGAACAGCTTGATGTC	AACAACGATCCCACCAACATA	60	133
Unigene12022	GGCGGCGGCGGCGGC	AGAAGCACTTGAACAGCTTGATG	AACAACGATCCCACCAACATAG	61	135
Unigene12022	GGCGGCGGCGGCGGC	CAGAAGCACTTGAACAGCTTGAT	AACAACGATCCCACCAACATAG	61	136
Unigene12022	GGCGGCGGCGGCGGC	AGAAGCACTTGAACAGCTTGATG	AACAACGATCCCACCAACATA	61	135
Unigene12024	TTGTGTTGTGTTGTGTTGTG	TTTGTTTTCTTTTGTTTGGCAGT	TTTTCGATGTTGTCGATGCTTAT	60	93
Unigene12024	TTGTGTTGTGTTGTGTTGTG	GTTTTCTTTTGTTTGGCAGTGAC	TTTTCGATGTTGTCGATGCTTAT	60	90
Unigene12024	TTGTGTTGTGTTGTGTTGTG	GGCATTTGATTTCATTTGTTTTC	TTTTCGATGTTGTCGATGCTTAT	60	107
Unigene12024	TTGTGTTGTGTTGTGTTGTG	TTTGTTTTCTTTTGTTTGGCAGT	TTCGATGTTGTCGATGCTTATC	60	91
Unigene12024	TTGTGTTGTGTTGTGTTGTG	GTTTTCTTTTGTTTGGCAGTGAC	TTCGATGTTGTCGATGCTTATC	60	88
Unigene12031	ATCATCATCATCATC	TGGAACCTGAGAATAATCGAAAG	TCATTCTTGGAAACCAATGATCT	60	159
Unigene12031	ATCATCATCATCATC	CTGGAACCTGAGAATAATCGAAA	TCATTCTTGGAAACCAATGATCT	60	160
Unigene12031	ATCATCATCATCATC	TCTGGAACCTGAGAATAATCGAA	TGCTAGACAAGTATCTTGCACTCC	60	82
Unigene12031	ATCATCATCATCATC	TCTCTGGAACCTGAGAATAATCG	TGCTAGACAAGTATCTTGCACTCC	60	84
Unigene12031	ATCATCATCATCATC	GGAACCTGAGAATAATCGAAAGA	TCATTCTTGGAAACCAATGATCT	59	158
Unigene12056	CTTCTTCTTCTTCTT	TGAATCATCAACCTCTCCATCTT	AGAACCAGCACCAGTAAATTCAA	60	130
Unigene12056	CTTCTTCTTCTTCTT	TGAATCATCAACCTCTCCATCTT	GAACCAGCACCAGTAAATTCAAC	60	129
Unigene12056	CTTCTTCTTCTTCTT	AGAACTTCAAGGCTTCTGTTCCT	AAAGTCAGACGAGTGATCCTGAG	60	140
Unigene12056	CTTCTTCTTCTTCTT	AACTGCTGAATCATCAACCTCTC	AGAACCAGCACCAGTAAATTCAA	60	136
Unigene12056	CTTCTTCTTCTTCTT	AGAACTTCAAGGCTTCTGTTCCT	GTCAGACGAGTGATCCTGAGATT	60	137
Unigene12099	GTGGTGGTGGTGGTG	GTACTCGTGGAAGAAGGGGAT	GCTAATGAATCTGGCACAAGAAG	60	132
Unigene12099	GTGGTGGTGGTGGTG	GTACTCGTGGAAGAAGGGGATGT	GCTAATGAATCTGGCACAAGAAG	62	132
Unigene12099	GTGGTGGTGGTGGTG	TACTCGTGGAAGAAGGGGATGT	GCTAATGAATCTGGCACAAGAAG	61	131
Unigene12099	GTGGTGGTGGTGGTG	GTACTCGTGGAAGAAGGGGATG	GCTAATGAATCTGGCACAAGAAG	61	132
Unigene12099	GTGGTGGTGGTGGTG	GTACTCGTGGAAGAAGGGGAT	AATGAATCTGGCACAAGAAGAAT	59	129
Unigene12103	CTCTCTCTCTCTCTCT	GTTCTCTTTCTCTCTTTGTTGCG	AGATCTCCTTGAACCCTTGCTC	60	160
Unigene12103	CTCTCTCTCTCTCTCT	GTTCTCTTTCTCTCTTTGTTGCG	GATCTCCTTGAACCCTTGCTC	60	159
Unigene12103	CTCTCTCTCTCTCTCT	CGTTCTCTTTCTCTCTTTGTTGC	GATCTCCTTGAACCCTTGCTC	60	160
Unigene12103	CTCTCTCTCTCTCTCT	GTTCTCTTTCTCTCTTTGTTGCG	AGATCTCCTTGAACCCTTGCT	60	160
Unigene12103	CTCTCTCTCTCTCTCT	GTTCTCTTTCTCTCTTTGTTGCG	ATCTCCTTGAACCCTTGCTCCT	61	158
Unigene12113	GAGGAGGAGGAGGAG	GTCTACGACCAATTGGAGACCTT	CAAGGGTCTCACCTAGAAGGATG	61	132
Unigene12113	GAGGAGGAGGAGGAG	GTCTACGACCAATTGGAGACCTT	CTGCAAGGGTCTCACCTAGAAG	61	135
Unigene12113	GAGGAGGAGGAGGAG	TACGACCAATTGGAGACCTTCTA	GTCTCACCTAGAAGGATGCGTG	61	124
Unigene12113	GAGGAGGAGGAGGAG	CTACGACCAATTGGAGACCTTC	CAAGGGTCTCACCTAGAAGGATG	61	130
Unigene12113	GAGGAGGAGGAGGAG	TCTACGACCAATTGGAGACCTT	CAAGGGTCTCACCTAGAAGGATG	61	131
Unigene12121	CTTCTTCTTCTTCTT	TTCTTTTCTCCTTACCCCTCAAC	GAGAAGCAAAAGCACATGAGAGT	60	153
Unigene12121	CTTCTTCTTCTTCTT	CTTCTTTTCTCCTTACCCCTCAA	GAGAAGCAAAAGCACATGAGAGT	60	154
Unigene12121	CTTCTTCTTCTTCTT	CACTCTTCTTTTCTCCTTACCCC	GAGAAGCAAAAGCACATGAGAGT	60	158
Unigene12121	CTTCTTCTTCTTCTT	TCTTCTTTTCTCCTTACCCCTCA	GAGAAGCAAAAGCACATGAGAGT	60	155
Unigene12121	CTTCTTCTTCTTCTT	TTCTTTTCTCCTTACCCCTCAAC	AGAAGCAAAAGCACATGAGAGTG	60	152
Unigene12124	TGGTGGTGGTGGTGG	GACCGTTTTTCATGATGTCTTTC	TTGACATGGACTACTTTTGCTCA	60	138
Unigene12124	TGGTGGTGGTGGTGG	GACCGTTTTTCATGATGTCTTTC	CTCAAAGAGTGTGTTTGACATGG	60	152
Unigene12124	TGGTGGTGGTGGTGG	GACCGTTTTTCATGATGTCTTTC	CAAAGAGTGTGTTTGACATGGAC	60	150
Unigene12124	TGGTGGTGGTGGTGG	TTTCATGATGTCTTTCACCAAAA	AAGGGAAAGTTGGACTCAAAGAG	60	159
Unigene12124	TGGTGGTGGTGGTGG	TTTTCATGATGTCTTTCACCAAA	AAGGGAAAGTTGGACTCAAAGAG	60	160
Unigene1212	TGATGATGATGATGA	CCATGGCAGAAAGATTGGTATAA	AGTTTGTCAAGGAACTTGCTGAG	60	129
Unigene1212	TGATGATGATGATGA	CCATGGCAGAAAGATTGGTATAA	TTCACTAGATGCTGGTGATCAGA	60	152
Unigene1212	TGATGATGATGATGA	CCATGGCAGAAAGATTGGTATAA	GAAGTTTGTCAAGGAACTTGCTG	60	131
Unigene1212	TGATGATGATGATGA	CCATGGCAGAAAGATTGGTATAA	CAAGGGTTAAGAAAATGAAAGCA	60	87
Unigene1212	TGATGATGATGATGA	CCATGGCAGAAAGATTGGTATAA	GCAAGGGTTAAGAAAATGAAAGC	60	88
Unigene12157	CGTCGTCGTCGTCGT	ATGTCAGTGGCTACAAGTTGGAT	CATGGAGATTTTGTGAGGTTTGT	60	143
Unigene12157	CGTCGTCGTCGTCGT	TGTCAGTGGCTACAAGTTGGATA	CATGGAGATTTTGTGAGGTTTGT	60	142
Unigene12157	CGTCGTCGTCGTCGT	ATGTCAGTGGCTACAAGTTGGAT	CGGTTATCTCTATGGAGGGTGAT	60	118
Unigene12157	CGTCGTCGTCGTCGT	ATGTCAGTGGCTACAAGTTGGAT	ATGGAGATTTTGTGAGGTTTGTC	60	142
Unigene12157	CGTCGTCGTCGTCGT	ATGTCAGTGGCTACAAGTTGGAT	AGGTTTGTCCCGGTTATCTCTAT	60	128
Unigene12161	TCATCATCATCATCA	CATCCTCCTCTTCTGTGTCACTC	TTTTTCTAAGCTGAACATGGGAG	60	95
Unigene12161	TCATCATCATCATCA	CATCCTCCTCTTCTGTGTCACTC	GAAAATCAACCTGCATCTGACAT	60	136
Unigene12161	TCATCATCATCATCA	CGCTTACAACATCCTTTGTGTCT	TTTTTCTAAGCTGAACATGGGAG	60	146
Unigene12161	TCATCATCATCATCA	CATCCTCCTCTTCTGTGTCACTC	GGACTTCGGAGACATTGATTTTT	60	113
Unigene12161	TCATCATCATCATCA	CATCCTCCTCTTCTGTGTCACTC	CGGAGACATTGATTTTTCTAAGC	60	107
Unigene12172	TCCTCCTCCTCCTCC	TTGAAGAACTCCACGATGATTTT	GAGGATGAAATGAAACACTCTGG	60	137
Unigene12172	TCCTCCTCCTCCTCC	TTGAAGAACTCCACGATGATTTT	GAAATGAAACACTCTGGTCCTTG	60	131
Unigene12172	TCCTCCTCCTCCTCC	TTGAAGAACTCCACGATGATTTT	TGAAATGAAACACTCTGGTCCTT	60	132
Unigene12172	TCCTCCTCCTCCTCC	ATGTTGAAGAACTCCACGATGAT	GAGGATGAAATGAAACACTCTGG	60	140
Unigene12172	TCCTCCTCCTCCTCC	ATGTTGAAGAACTCCACGATGAT	GAAATGAAACACTCTGGTCCTTG	60	134
Unigene12202	GTGTGTGTGTGT	CGTGTATTTTCCAACTTGGTCAC	TTGCAGATCAAATCACTGAAGAA	60	99
Unigene12202	GTGTGTGTGTGT	CAACTTGGTCACTGTTGTGTTTG	TCTAATTTCGACATTGCAGATCA	60	101
Unigene12202	GTGTGTGTGTGT	CGTGTATTTTCCAACTTGGTCAC	GCAGATCAAATCACTGAAGAACC	60	97
Unigene12202	GTGTGTGTGTGT	ATCGTGTATTTTCCAACTTGGTC	TTGCAGATCAAATCACTGAAGAA	60	101
Unigene12202	GTGTGTGTGTGT	ATCGTGTATTTTCCAACTTGGTC	GCAGATCAAATCACTGAAGAACC	60	99
Unigene12249	TGATGATGATGATGA	AAGCCTGAGATTCTCTTGGTTTC	AATAGTACACAGCAGCAACGCTT	60	90
Unigene12249	TGATGATGATGATGA	AAGCCTGAGATTCTCTTGGTTTC	GCAATGCAGCTATGATGTTTCTA	60	159
Unigene12249	TGATGATGATGATGA	AAGCCTGAGATTCTCTTGGTTTC	TAGTACACAGCAGCAACGCTTAT	60	88
Unigene12249	TGATGATGATGATGA	AAGCCTGAGATTCTCTTGGTTTC	ATAGTACACAGCAGCAACGCTTA	60	89
Unigene12249	TGATGATGATGATGA	AAGCCTGAGATTCTCTTGGTTTC	TAATAGTACACAGCAGCAACGCT	60	91
Unigene12260	GGAGGAGGAGGAGGA	GGTGGGAGTCGTTAGGGTTT	AAATTGTAAAATGCTGCAACCAC	60	113
Unigene12260	GGAGGAGGAGGAGGA	GGTGGGAGTCGTTAGGGTTT	GTGAGAGGAGCAAAGTGAAGAAG	60	136
Unigene12260	GGAGGAGGAGGAGGA	GGTGGGAGTCGTTAGGGTTT	AGAAATTGTAAAATGCTGCAACC	60	115
Unigene12260	GGAGGAGGAGGAGGA	GGTGGGAGTCGTTAGGGTTT	GGAGCAAAGTGAAGAAGAAATTG	60	130
Unigene12260	GGAGGAGGAGGAGGA	GTGGGAGTCGTTAGGGTTTG	AAATTGTAAAATGCTGCAACCAC	60	112
Unigene12272	GGTGGTGGTGGTGGT	GAGGAGGAGGTTGAAGTAGAAGG	ACCCTCTGACTCTGATAACACCA	60	105
Unigene12272	GGTGGTGGTGGTGGT	GAGGAGGAGGTTGAAGTAGAAGG	CCACCCTCTGACTCTGATAACAC	60	107
Unigene12272	GGTGGTGGTGGTGGT	GAGGAGGAGGTTGAAGTAGAAGG	CACCACCCTCTGACTCTGATAAC	60	109
Unigene12272	GGTGGTGGTGGTGGT	GGAGGAGGAGGTTGAAGTAGAAG	ACCCTCTGACTCTGATAACACCA	60	106
Unigene12272	GGTGGTGGTGGTGGT	GGAGGAGGAGGTTGAAGTAGAAG	CACCCTCTGACTCTGATAACACC	60	107
Unigene12279	TATATATATATATA	TCTTCACCCTAATCTTCATCACG	TGCATGGATATATAGTTTCTTCATTACA	60	131
Unigene12279	TATATATATATATA	TCTTCACCCTAATCTTCATCACG	TGCATGGATATATAGTTTCTTCATT	58	131
Unigene12279	TATATATATATATA	TGATCTTCACCCTAATCTTCATCA	TGCATGGATATATAGTTTCTTCATTACA	60	134
Unigene12282	CCGCCGCCGCCGCCG	ACAATTCCCCTGAATCCAATAAT	CGTACGACAATACGGGCTTATC	60	158
Unigene12282	CCGCCGCCGCCGCCG	TACAATTCCCCTGAATCCAATAA	CGTACGACAATACGGGCTTATC	60	159
Unigene12282	CCGCCGCCGCCGCCG	TTACAATTCCCCTGAATCCAATA	CGTACGACAATACGGGCTTATC	60	160
Unigene12282	CCGCCGCCGCCGCCG	TCCAATAATTGCAAACTTTTTCC	CGTACGACAATACGGGCTTATC	60	144
Unigene12282	CCGCCGCCGCCGCCG	CCTGAATCCAATAATTGCAAACT	CGTACGACAATACGGGCTTATC	60	150
Unigene12294	GAGAGAGAGAGAGA	CGTAGGAATCATCGAAAACAAAA	TCTTCTCTTCTCAATCCCAATCC	61	154
Unigene12294	GAGAGAGAGAGAGA	GAAAACAAAAGACCCAGAAACG	CTAATCCCCAACGGTTATCTCTT	60	160
Unigene12294	GAGAGAGAGAGAGA	GAAAACAAAAGACCCAGAAACG	CCCAACGGTTATCTCTTCTCTTC	60	154
Unigene12294	GAGAGAGAGAGAGA	CGAAAACAAAAGACCCAGAAAC	CCCAACGGTTATCTCTTCTCTTC	60	155
Unigene12294	GAGAGAGAGAGAGA	ATCGAAAACAAAAGACCCAGAA	CCCAACGGTTATCTCTTCTCTTC	60	157
Unigene12307	CAGCAGCAGCAGCAG	AATACCCAGATGGATTCAGCTTT	TCTCTGGAACGTTTTCTCTGAAG	60	155
Unigene12307	CAGCAGCAGCAGCAG	TCATCAAATCCAATCAACAACAG	GAAAGACAAAAGAGATTCAGGCA	60	125
Unigene12307	CAGCAGCAGCAGCAG	TCATCAAATCCAATCAACAACAG	GGATCACAAAACGAGGATTGATA	60	148
Unigene12307	CAGCAGCAGCAGCAG	AATACCCAGATGGATTCAGCTTT	AGGTGAGACCACTATCTGCTTTG	60	121
Unigene12307	CAGCAGCAGCAGCAG	AATACCCAGATGGATTCAGCTTT	GGATCACAAAACGAGGATTGATA	60	95
[truncated: 3,562 more rows]
