# Supplementary material for: De novo transcriptomic analysis of cowpea (Vigna unguiculata L. Walp.) for genic SSR marker development
Source: BMC Genet. 2017 Jul 11;18:65. doi: 10.1186/s12863-017-0531-5 (PMC5504845; doi:10.1186/s12863-017-0531-5)
Supplement: Supplementary file 4 — Characteristics of 500 primer pairs derived from cowpea genic SSRs. (XLS 199 kb) [file 12863_2017_531_MOESM4_ESM.xls]

## Sheet: Sheet1
Additional file 4: Characteristics of 500 primer pairs derived from cowpea genic SSR
Locus	SSR motif	SSR containing Sequence	Forward primer(5'-3')	Reverse primer (5'-3')	Tm(°C)	Product size (bp)	Product type
Unigene12282	CCG(3*5)	ACAATTCCCCTGAATCCAATAATTGCAAACTTTTTCCGCCTTCACCACCGCCCCTCTA[CCGCCGCCGCCGCCG]CGCCCCCCGCCACGGCCCCACGTGTTGTTGAAATTGGGGCGTCCGCGCTGGCCCGAGAATCCCGATAAGCCCGTATTGTCGTACG	ACAATTCCCCTGAATCCAATAAT	CGTACGACAATACGGGCTTATC	60.2755	158	Monomorphism
Unigene14777	CCG(3*5)	GTTTTCTTTCTTCCAATCCGTCTCACCAGATGTGCCACGACGACGACTGGGTCAACCTCGCCGTCGCCGACGATTCCCTCGTCGTCAACCTTCTCCTCCGCCTCCGCCGCACTCCTCCTCTT[CCGCCGCCGCCGCCG]TCTCTTCACCTCCACTGGACC	GTTTTCTTTCTTCCAATCCGTCT	GGTCCAGTGGAGGTGAAGAG	59.84	158	Monomorphism
Unigene16466	CCG(3*5)	GTGCGTCTATTTTCGTGCACTTGCGGGTGACAAGAGCGTGGAGCTGGTGAACCACGCTCATGCTCCCGTTTACCATCCCAACGCCATGCGTCCTCTTGGCTTTCGATCCT[CCGCCGCCGCCGCCG]CATTGAGACGAATTCAGCACCGTAGAC	GTGCGTCTATTTTCGTGCACTT	GTCTACGGTGCTGAATTCGTCT	61.125	152	Monomorphism
Unigene16921	CCG(3*5)	TAAAACCCCACTTTTCATTCCTCTTTTCCCGCTTCCTCAACAATAAACAACAACGTTTGACATTGTTTTTACATCACATGGCTTCTT[CCGCCGCCGCCGCCG]CCACCACCTACGCCGCCGACCCCACAACCCCGAACACCACCTTCGTCCAAG	TAAAACCCCACTTTTCATTCCTC	CTTGGACGAAGGTGGTGTTC	60.544	153	Monomorphism
Unigene19085	CCG(3*5)	ACCTCTTCATCCTCTTCTTCACCGTCACTACTCTCCACTCTATAGTCATCGGAATAGTAATCAATTTCCTCTTCAT[CCGCCGCCGCCGCCG]CCTGAGCCACCCTCCAATCAAAATTAGCAAGAGCGTCAC	ACCTCTTCATCCTCTTCTTCACC	GTGACGCTCTTGCTAATTTTGAT	59.9675	130	Monomorphism
Unigene5440	CCG(3*5)	CAGCTACAAGGTCGTCAAATCTTCAGGAAAATCCAAGGGGTCATTCAATTTCTCTTACAAATTCGCCGAAAAGGTCTCTAATTCCTTCTCCGCCGGAAGGCTCT[CCGCCGCCGCCGCCG]CGTCAAAAACAGAAACGGAGCCAGT	CAGCTACAAGGTCGTCAAATCTT	ACTGGCTCCGTTTCTGTTTTT	59.9955	144	Monomorphism
Unigene6183	CCG(3*5)	GTAGAACAGCTTGTGTTCGACCTGCAGTGTTTTGCACAGCAATTCGACGTCGTTC[CCGCCGCCGCCGCCG]CCACCGGAGTTGCCCTCCATCGCCGCCAATAACAAATCTGGATGTGGTCG	GTAGAACAGCTTGTGTTCGACCT	CGACCACATCCAGATTTGTTATT	59.9945	120	Monomorphism
Unigene8519	CCG(3*5)	AGAAAAGATGCAACCAACATCCAACGGCTCTGATTCGCAAGCCACGGAGCAGAACCACCAGACGCCA[CCGCCGCCGCCGCCG]CAGCCTGTGCCCGTCCCGCCGCAGTGGCTCCCGATGCAGTACCCAGCGGCTGCCATGGTAATGCAGCACCACATGATG	AGAAAAGATGCAACCAACATCC	CATCATGTGGTGCTGCATTA	59.7305	160	Monomorphism
Unigene9327	CCG(3*5)	CACAATGTGTTCCTCTTGTGAAAACCCCTGCGGCCAAGTTTCT[CCGCCGCCGCCGCCG]CCCTCACCGCCACCTCCTTCCACCACAAACTGCCCCCCACCGCCGTCTCCTCCTTCCTCCGGGGGCGGTGGCGGAGGTTCCTACTATTACTCTCCACCCCC	CACAATGTGTTCCTCTTGTGAAA	GGGGGTGGAGAGTAATAGTAGGA	59.9045	159	Monomorphism
CL2566Contig2	CCA(3*5)	ATAGACAAGGCTTCTCGGAAAACCAAGGAAAGCACT[CCACCACCACCACCA]CCTCCACCACTCTCATGGCCTCCGTCAGCGCCACCACCTCTGAGATTGCACCACCCGCCTCGCAGTGCTTCGACTCAGATCTGCCCCCACAGAGATTAATGCCTACTG	ATAGACAAGGCTTCTCGGAAAAC	CAGTAGGCATTAATCTCTGTGGG	60.084	159	Monomorphism
CL3043Contig2	CCA(3*5)	AGCTCCTCGAGACCCAGAAGCCCGTCGACCCACCCTCCCAACT[CCACCACCACCACCA]ACAACAACACCCGCACCAACCAATCATCAACCACCCGAAGGAAAAGAAAGGAAGAAGCTTTCTCGA	AGCTCCTCGAGACCCAGAAG	TCGAGAAAGCTTCTTCCTTTCTT	60.5975	124	Monomorphism
CL4546Contig1	CCA(3*5)	CCAAGTTTGGAATTGGATGATAATGGCATTCCCTCGCAGCATCACACTCACCCAACT[CCACCACCACCACCA]AGATTATCCGTTCTTCACCAATCCT	CCAAGTTTGGAATTGGATGATAA	AGGATTGGTGAAGAACGGATAAT	60.0755	97	Monomorphism
CL4617Contig2	CCA(3*5)	TCACCATAGAGATGAGAGTTCCCTCATCCCAACAGCCCAACACCCATTCTCCCAACCCAAACCTCCTCCTCCACACCCTCCCCACCGCCG[CCACCACCACCACCA]ACCCCACCTTCACCTACGAACCCACCTC	TCACCATAGAGATGAGAGTTCCC	GAGGTGGGTTCGTAGGTGAAG	60.2535	133	Monomorphism
Unigene11293	CCA(3*5)	CTATTTTCTGTATTCCCCCTTCGTTACTGTCTCCTCCTCCTCCCCCT[CCACCACCACCACCA]CTGTTCTTCTTCTTCCCTGATCCTTCCTTGTCCTTTTCACCTTCT	CTATTTTCTGTATTCCCCCTTCG	AGAAGGTGAAAAGGACAAGGAAG	60.1715	107	Monomorphism
Unigene11589	CCA(3*5)	AACAATGTCCAGCTTCACCCACGCCACCACACTCCTCCACGCCCACATCAAAACCCACCGCAAAAAGTCCTCCTCCACCGCCG[CCACCACCACCACCA]CAACCACCGCCACTTCCACCCCTCTCCCCCACACCGGCACCAACAGAAGGAACCTCATCTC	AACAATGTCCAGCTTCACCC	GAGATGAGGTTCCTTCTGTTGGT	60.4305	159	Monomorphism
Unigene12660	CCA(3*5)	AGCACCATCACCTGAATCAACCCCCACCGAGCCAGGCTCAACT[CCACCACCACCACCA]TCACCGGGCTCCGCCACCTCCATAGTCGCAACCTTCTCTCTTC	AGCACCATCACCTGAATCAAC	GAAGAGAGAAGGTTGCGACTATG	59.7725	101	Monomorphism
CL2031Contig1	CAT(3*5)	CTTCATCTTCATCGACATCTGCTGGAGCAACATCAGCTTGAACATTCAAATCATTAACCTTGTAATTTTCATTTCCAGTACCTGCAACTGGAGCTTGCTCCCAGTCTGTAC[CATCATCATCATCAT]CTTCCTCATGTTTTGATTTGATTCC	CTTCATCTTCATCGACATCTGCT	GGAATCAAATCAAAACATGAGGA	60.477	151	Monomorphism
CL2471Contig1	CAT(3*5)	TGGCATGGCACCTAGTTATTTTAACATGC[CATCATCATCATCAT]CTGGGGCAGGTCCTAGGCCAAGAGGGCCTCCAGGATTTGCCATTGGGGCAGGTGCAGGAGCTTTGGCAGCTGGGGCTGTGATGTTTGGTGATAACT	TGGCATGGCACCTAGTTATTTTA	AGTTATCACCAAACATCACAGCC	60.5005	140	Monomorphism
CL3497Contig2	CAT(3*5)	AAGTGACGTATCTGTCAGCCATTGCACGC[CATCATCATCATCAT]CTTCGTCATGAGCATCCTCTTTCTCTTCAATTTGTCTGTGAGTAGGCGATGTGCGGTCTTCGTCAGAGCCACTTCCTTTCTTCTTTGAAATGGTGGATTTTG	AAGTGACGTATCTGTCAGCCATT	CAAAATCCACCATTTCAAAGAAG	59.97	146	Monomorphism
CL74Contig2	CAT(3*5)	AAGAATGAAGAACCCCAATCAATCTCTTCTACTCAATCTGTTCTGTACACTGCTAACAAAGAATCTCTGAACAACAAATGTACCAAAGAATCAC[CATCATCATCATCAT]CTTCTTCAGCTTCAGCATCAGCATCAGCATCAGACTCATCATCAGAA	AAGAATGAAGAACCCCAATCAAT	TTCTGATGATGAGTCTGATGCTG	60.2405	156	Monomorphism
Unigene10001	CAT(3*5)	CCCCAATCAATCTCTTCTACTCAATCTGTTCTGTACACTGCTAACAAAGAATCTCTGAACAACAAATGTACCAAAGAATCAC[CATCATCATCATCAT]CTTCTTCTTGCACTTCCAACTCTGGCTCCTCCAATGCCTGGTATTCCCAAGAGTTGGATT	CCCCAATCAATCTCTTCTACTCA	AATCCAACTCTTGGGAATACCAG	60.0885	157	Monomorphism
Unigene12359	CAT(3*5)	GAGAAAAATCAATGACTGGGATGGAAGATGCAAGGTTTTCTGCAA[CATCATCATCATCAT]CGTGGATTTGTGAGATGGAGTGGTAGGTGGAAGGGATGAGAGAAAAATCTCCGTTTGATTTTGCAAATTCTTTGATGCTGAAAATGTTAGGTTCTGGT	GAGAAAAATCAATGACTGGGATG	ACCAGAACCTAACATTTTCAGCA	59.938	158	Monomorphism
Unigene13920	CAT(3*5)	CATCCTCATCCTTGTAGAGATCGTCACCAATATTTGATTCATCACTGCTGTCGCCATCATGATCACTGCGAC[CATCATCATCATCAT]CTGCTTCTTCCTGACTGCCTAAATCATCAT	CATCCTCATCCTTGTAGAGATCG	ATGATGATTTAGGCAGTCAGGAA	60.041	117	Monomorphism
Unigene16328	CAT(3*5)	CTACATGTTTTGTTGGAAAAGGC[CATCATCATCATCAT]CTTCTTTGAGGCAAACAAGTTTCACTCCTCCTGAGCTATGTTCTTCA	CTACATGTTTTGTTGGAAAAGGC	TGAAGAACATAGCTCAGGAGGAG	59.976	85	Monomorphism
Unigene16971	CAT(3*5)	TGTTTTCTATCACTCAACCCACACTACAACTCGCGCAGTAA[CATCATCATCATCAT]GAGCAACAAACAAAACACATACATCATTCATTCAAGGACTATCAGATAGTCTTGCATTGATCCAAACATCCAAGAAT	TGTTTTCTATCACTCAACCCACA	ATTCTTGGATGTTTGGATCAATG	59.797	133	Monomorphism
Unigene2695	CAT(3*5)	GTTGACGACGTTGTTAATGTTGATCCCAGCGTTCACAATAATCACCACCAC[CATCATCATCATCAT]CAACACCTCACGCTCCATAATAACAACTCATCACCCTCTCCTACTCC	GTTGACGACGTTGTTAATGTTGA	GGAGTAGGAGAGGGTGATGAGTT	59.984	113	Monomorphism
CL1195Contig6	CAG(3*5)	GAGGAGAGTCTCAAATGCTTCAAAATTTTGCTCCCATTCACCCACCAAATTTTCATTTTCC[CAGCAGCAGCAGCAG]CATTGGAGGCCGTATTGGAAGTGATCTTTCATTGTCA	GAGGAGAGTCTCAAATGCTTCAA	TGACAATGAAAGATCACTTCCAA	59.8065	113	Monomorphism
CL4034Contig1	CAG(3*5)	GAAATTAGGTTTGATTGCACCAGGCCAAACTAGAAAAAGTGCAACTATGCTATCGTCAT[CAGCAGCAGCAGCAG]CATTATTCCATTTTGGAGTTTGCATGAGTATTTTTAGTCTATGACGGCTTGAGTTTGAGTT	GAAATTAGGTTTGATTGCACCAG	AACTCAAACTCAAGCCGTCATAG	59.862	135	Monomorphism
CL4864Contig2	CAG(3*5)	TTTTTCCACAACCAGGAAACTACTTATCCCAGTAT[CAGCAGCAGCAGCAG]CACCAACATCAACAACAACTTATTTTCAACACATTGTCCTCTTTGGGCTTCCCTTACAACGATTCTTCCACTGCAAAGAACGCGGGTTTTACTCAAGAGAGACGGCTTTG	TTTTTCCACAACCAGGAAACTAC	CAAAGCCGTCTCTCTTGAGTAAA	59.7515	160	Monomorphism
Unigene10187	CAG(3*5)	TGAAGAAGAGGATTGTTGGTGATTATGGTGTTTTCCAACAA[CAGCAGCAGCAGCAG]AAGCAACAGCACTTTGTGTGTTTGTTTTTGTGTTGGTGTTGCTTTGGTTGTTGTTTTGCAAATCTGATAGTTCCATTTGG	TGAAGAAGAGGATTGTTGGTGAT	CCAAATGGAACTATCAGATTTGC	59.9235	136	Monomorphism
Unigene11594	CAG(3*5)	GAATTAGGGGAATGGAAAACAACCAGCAAGGGGGCCAAGGGCAATCGGGAGCGTACCCCGGCGCGGCTGCCGGAAGTGCAGGTGCAGGTGCAGGAGCGCCCCCCTTTCAGCATCTCCTCCAC[CAGCAGCAGCAGCAG]CTGCAGATGTTCTGGTCCTACCA	GAATTAGGGGAATGGAAAACAAC	TGGTAGGACCAGAACATCTGC	60.0375	160	Monomorphism
Unigene12307	CAG(3*5)	AATACCCAGATGGATTCAGCTTTGCCTCTTC[CAGCAGCAGCAGCAG]CAATGCCTGAATCTCTTTTGTCTTTCTATCAATCCTCGTTTTGTGATCCAAACAAAGCAGATAGTGGTCTCACCTACAATCTCCCCCTTCAGAGAAAACGTTCCAGAGA	AATACCCAGATGGATTCAGCTTT	TCTCTGGAACGTTTTCTCTGAAG	60.126	155	Monomorphism
Unigene12757	CAG(3*5)	AAATATCATGAACACACCATCCCCTCAACAGCAAACCCAACAACAGCAACCCCCAGTGCAGCAGCAGCAACAGCAGCAACAGCAA[CAGCAGCAGCAGCAG]CAACGCCAGAAACTTCTGCAGCAGTTACCTCAACAACAGCAG	AAATATCATGAACACACCATCCC	CTGCTGTTGTTGAGGTAACTGCT	60.3585	142	Monomorphism
Unigene13103	CAG(3*5)	ATTTCTTGCCTTTGTTCCTCAATTTGGTCCATCACTTGTGGAGGTGAGAAACATGTTTGAT[CAGCAGCAGCAGCAG]CATCACAGGTACCATCCAGAAGGGCCTGTAGCACCCTGGCCCTGGGACTGAAGATAGAATA	ATTTCTTGCCTTTGTTCCTCAAT	TATTCTATCTTCAGTCCCAGGGC	60.5695	137	Monomorphism
Unigene16764	CAG(3*5)	GGAGGAATGCTAAGTCCAACTTTACAAGCTCAACTTCT[CAGCAGCAGCAGCAG]CAAAATGGTGCACGAGCTACATTTTGGACAGTCTGCCCATTTTGTTCTGTTA	GGAGGAATGCTAAGTCCAACTTT	TAACAGAACAAAATGGGCAGACT	60.033	105	Monomorphism
Unigene29032	CAG(3*5)	GCAACATGAATCCATCAAAGTCTTTGAAGGAGATGTTATTGAAGAGAGTTTCATTTGTTC[CAGCAGCAGCAGCAG]CAACAGCTCCTATTTCCTTTGACTCA	GCAACATGAATCCATCAAAGTCT	TGAGTCAAAGGAAATAGGAGCTG	60.137	101	Monomorphism
CL2068Contig4	CAA(3*5)	CATGATTCATTTGGGTCATCAATGATGCT[CAACAACAACAACAA]TTTGTCATTGGCATATGATGTGAAAGAACTTCTGTTTGAGGAAGGCACGGAGGTCCTTAGCAAGAGAAAGACAGAGAATTTAAGGAAGATTGAAGGTTTGCTTGCAGTAAA	CATGATTCATTTGGGTCATCAAT	TTTACTGCAAGCAAACCTTCAAT	60.485	155	Monomorphism
CL2362Contig1	CAA(3*5)	CAAGTTGCAGCTCTTCTTCAGATGGAAGCTG[CAACAACAACAACAA]TAATCAGATGAATCATGTGAAAGGAGCAGAACTTGGATATGTTGGTGTTGGAG	CAAGTTGCAGCTCTTCTTCAGAT	CTCCAACACCAACATATCCAAGT	60.1785	99	Monomorphism
CL2372Contig1	CAA(3*5)	AGGAGATCTTCATCAACAACAGCAACTAAAACATCAGCAC[CAACAACAACAACAA]CTTAAGCATCATCATCGCCATCAATATCATTCATCAATCCCTCACACGTACCTTGAGCAAAGCCACGAGGAAACCAATGAGATAGTATTCGGGGCAGT	AGGAGATCTTCATCAACAACAGC	ACTGCCCCGAATACTATCTCATT	60.001	153	Monomorphism
CL3408Contig3	CAA(3*5)	TATGTGTTTTTATGGGGTTCTGCG[CAACAACAACAACAA]CACTATGTTAAGTTGAGAACTGAACTTATCATTCTGGTTTTACCCTTCTCTC	TATGTGTTTTTATGGGGTTCTGC	GAGAGAAGGGTAAAACCAGAATGA	60.063	91	Monomorphism
CL4668Contig1	CAA(3*5)	GAAAGAAGAAAAGGAAGGACCACCACGCCGAGAGAATCCACCACAACCGCAATCACAG[CAACAACAACAACAA]CAGTGACGCCATTTCCGTGGCCAACTTGCTCGTCTCGAACGATCGCTACTTGACTGAAATACTCTCTGAGAAGCTTTCTACGC	GAAAGAAGAAAAGGAAGGACCAC	GCGTAGAAAGCTTCTCAGAGAGT	59.1435	156	Monomorphism
CL4740Contig1	CAA(3*5)	TGGGATCTTCTAAACCTGCAATAACAACAATTCTATCAACACTTAACAATAACAATCATCGTTTCACCCAACACTCCATATTAAGAGGT[CAACAACAACAACAA]CCTGGAACAATAGTCTTGGCTGCTATACTTCTGGA	TGGGATCTTCTAAACCTGCAATA	TCCAGAAGTATAGCAGCCAAGAC	59.9515	139	Monomorphism
Unigene11436	CAA(3*5)	TAAAAACCTCAAAACTTCCCACATAACACATACCAAAATGGGACTTCTTCAACATCCCTTGTGTTGCAACTCACAG[CAACAACAACAACAA]AATCAAAGATCCTATGAACACTTCCATTCAGAACCATCAACCTCTTC	TAAAAACCTCAAAACTTCCCACA	GAAGAGGTTGATGGTTCTGAATG	59.945	138	Monomorphism
Unigene12957	CAA(3*5)	AATGTTTCAGTTCCTGCAGTGTTGGTGTTTGGAGATTCGATCATGGACACTGG[CAACAACAACAACAA]TTTAGCAACAACAGCAAGGTGCAATTACCCTCCATATGGAAAAGATTTTAAGGGAGGGAT	AATGTTTCAGTTCCTGCAGTGTT	ATCCCTCCCTTAAAATCTTTTCC	60.0615	128	Monomorphism
Unigene3137	ATT(3*5)	GCAAATCCTTGCATTATCTCATCAAAAG[ATTATTATTATTATT]ATGAGTTATTTAAATATTATTTAGTATTTAAGGTAGGTGGAGTTTTGTTGTGTTGGTGAGTGAA	GCAAATCCTTGCATTATCTCATC	TTCACTCACCAACACAACAAAAC	59.9605	107	Monomorphism
Unigene7069	ATT(3*5)	AGATAGTGGGGTTGTCCTACCATCATTTAGTCCCCATGAACCATGTACCTTCGCCTTATCCTC[ATTATTATTATTATT]TGATACCGCTGTTTCTCCATGAGACCCACCATCACGACACCGTATGCTTTCGGAATTTGTCCTATTA	AGATAGTGGGGTTGTCCTACCAT	TAATAGGACAAATTCCGAAAGCA	59.9975	145	Monomorphism
Unigene9810	ATT(3*5)	CACCGACAGCTAGTATAACCAAAAGGGAGATTCG[ATTATTATTATTATT]GTTATTATATTATTATTATCATCATTATGATAATATTTGTTGAAATTAGTTTGTGTCTTTTTTCTTTCTATAATTTGAATTGAAAGGAAAATGGTACGAGGGTCTAA	CACCGACAGCTAGTATAACCAAAA	TTAGACCCTCGTACCATTTTCCT	59.9345	156	Monomorphism
CL1759Contig2	ATG(3*5)	ATTACAATGTTCCATTGACTGCCAATGATTATGGGAAGAGGGAGCCAGATGCTGAGGACCCAGTTGTGGAATCTATGTTAGTATTCA[ATGATGATGATGATG]AGATGGAATCAAGCTTGCATAAGTATGTGACAGTGAATAGGGGTGGTTCACT	ATTACAATGTTCCATTGACTGCC	AGTGAACCACCCCTATTCACTGT	60.586	154	Monomorphism
Unigene10996	ATG(3*5)	TGATCAAATCAAGTGGATGTGTGGAACATCCGGCGATGATGGAAGCGATGCCTCCCTCGACGAAACCTTTGACACCC[ATGATGATGATGATG]TTTTTGTTGTGTCGGAAAATGAGAATGGGGATGAATAAGGGTTA	TGATCAAATCAAGTGGATGTGTG	TAACCCTTATTCATCCCCATTCT	60.3655	136	Monomorphism
Unigene12468	ATG(3*5)	TTTGCATATCAGAGTCATTGTGGCTTTTAGAATGAAT[ATGATGATGATGATG]CTGACGACGATCCATATCTGCGTGGATCGTTCTGTTGTAAAATTTTTGTGGATGATCGAGAATAGTGTGATGATTGGTGTTAGCG	TTTGCATATCAGAGTCATTGTGG	CGCTAACACCAATCATCACACTA	60.0395	137	Monomorphism
Unigene12527	ATG(3*5)	GCTGGCCAAAGATGTATATGAAGAAGATGGAACTGGTGATGCAA[ATGATGATGATGATG]CATTGGAGATGGCCATAGAGCACGTGAGAGACCGGCCTAGTTATTT	GCTGGCCAAAGATGTATATGAAG	AAATAACTAGGCCGGTCTCTCAC	60.02	105	Monomorphism
Unigene15154	ATG(3*5)	AGTTGAGAACAGAAGGTCCAATGTAAGGT[ATGATGATGATGATG]ATAATGATGCTTTTTCAGATGCTCTTGAAACACTGTCACATACAGAATCATTCTCCATGAACTGTAGTGTGAGTGGTGTAAGCGGGTTAGAAAGTA	AGTTGAGAACAGAAGGTCCAATG	TACTTTCTAACCCGCTTACACCA	59.8655	140	Monomorphism
Unigene17179	ATG(3*5)	AATGATGGATTCAACAACCTACCTAAGAGAAGTGATAGAGAAGAGAGGTCGAGGCGGTGGC[ATGATGATGATGATG]ATAAGGGAAGAGAAAATAATAGTAGAAGAGAAGAGAAGGGATCAAGAAGGTATGGGGATGATGAAT	AATGATGGATTCAACAACCTACC	ATTCATCATCCCCATACCTTCTT	59.529	142	Monomorphism
CL3241Contig3	ATA(3*5)	GGAGATTGCAGCAACTATAAATGAATTCAGATCTCGACATCTGGCTGAGCTCTCAGAGCTGTGTGAAGCAAGCGGAAATTCGCTAGGTTATGGAT[ATAATAATAATAATA]AAATTGCGGGCAAACCAAAATCCCAATCAACGGATTCATTAGATGAGACC	GGAGATTGCAGCAACTATAAATGA	GGTCTCATCTAATGAATCCGTTG	59.7595	160	Monomorphism
Unigene19423	ATA(3*5)	CGGAGAGAAAAAGTCCAAAACTTGG[ATAATAATAATAATA]GCTGTTGTGGTGGGGCTGATCTGCCTTGGGATCTTTGTATTGCTGGTATGGAGGTTTAAGAGAAAACGTAAAGTTTCCTCAGCTTCTGCTAACAACATT	CGGAGAGAAAAAGTCCAAAACTT	AATGTTGTTAGCAGAAGCTGAGG	60.0535	139	Monomorphism
Unigene2914	ATA(3*5)	CTCGGTTCTGATTTTAGGGTTTTTGTAATGGGTCTTGGTAACGACGAAGAGGAAG[ATAATAATAATAATA]GCAATAGTAACAAGGTCGATGATGAAGGAGATGATGGATGTGGGAAGTCTTTCGCCTCAGTTTATTGTTCCATTTG	CTCGGTTCTGATTTTAGGGTTTT	CAAATGGAACAATAAACTGAGGC	59.8925	146	Monomorphism
Unigene8418	ATA(3*5)	AAAAATCTGAACCTGGCAACTCTATAC[ATAATAATAATAATA]ATGATTCAACAAAAGTAATGATAGTTGCACACACTTTACTCGCATGCTCCACAAAATACTGCTCTCCATGCCATTA	AAAAATCTGAACCTGGCAACTCT	TAATGGCATGGAGAGCAGTATTT	60.256	118	Monomorphism
Unigene14027	AGT(3*5)	GCTCAGATCCAAGTAAAAACGAAAATGAAGGGAGCTGAAA[AGTAGTAGTAGTAGT]ATTAATTATTTTACCATTTTGCTTCCTTTTTTCTTTGTGAAGCTAAAATGTTGCCAAATATTGAAAAAGGATGACAAGATGCTGGAAATCATCGAGTA	GCTCAGATCCAAGTAAAAACGAA	TACTCGATGATTTCCAGCATCTT	59.9475	153	Monomorphism
Unigene11206	AGG(3*5)	ACTTCCCGCTCGAAGTAAGCGCGGTGGAGGAGACCACCGACGCCGAGGGCGAGAGGAAGCGGCGGCGCC[AGGAGGAGGAGGAGG]TAGAGGAAGTGAAGCCGGTGGTGAAGAAGGAGAAAACGACGGAACAGGAGGTGAACTGTTTTAGGGAG	ACTTCCCGCTCGAAGTAAGC	CTCCCTAAAACAGTTCACCTCCT	60.4685	152	Monomorphism
Unigene12417	AGG(3*5)	TAGAGGTCAGAGACAAGAGGGTCGTGGTGGAGCATGGTGGATCGTGGAGGGGAAGTGAGAGAGAAGA[AGGAGGAGGAGGAGG]AAGTGAAGAGGGAAGTGGGTCTGAGTTTGAAAAGAAAAGGGGAAGAA	TAGAGGTCAGAGACAAGAGGGTC	TTCTTCCCCTTTTCTTTTCAAAC	59.4925	129	Monomorphism
Unigene35471	AGG(3*5)	AACATACCGAGTTTGATTGAGGAGACGGTGAGGAGTTGTCTGTCGCCGGTGGTGAGGGAGTTGGTGGGAGCGAT[AGGAGGAGGAGGAGG]AGCGTTCGGTGGGAGAGGAGTTTCCTTCAATTTAAACCCTATGCCTCTGATGAATTTGAG	AACATACCGAGTTTGATTGAGGA	CTCAAATTCATCAGAGGCATAGG	59.9935	149	Monomorphism
CL2001Contig1	AGC(3*5)	GGAGGAGGAGAAGGTGTAGTGATGTT[AGCAGCAGCAGCAGC]GGAAGCGTTGTTCTCTTTGGCGATTTCAGAAGAGGAAGAGGCGGAGACATTGTTTGAGGTTGAGGAAAGGTTA	GGAGGAGGAGAAGGTGTAGTGAT	TAACCTTTCCTCAACCTCAAACA	60.0175	114	Monomorphism
CL3336Contig1	AGC(3*5)	AAAGAAGAGCCAGAAGGTGAGTTACTCTAGAAGA[AGCAGCAGCAGCAGC]AAAGATAAACAGTATCGAAACAGGTGGCTGCATTCTGGTGAAGAAGTGTTTGAAGCT	AAAGAAGAGCCAGAAGGTGAGTT	AGCTTCAAACACTTCTTCACCAG	59.957	106	Monomorphism
Unigene7725	AGC(3*5)	CGGTGAAGTTCTCTTCGAGTAAGGAACCACCGG[AGCAGCAGCAGCAGC]CGCTGGTATGGCGGCGGCGAGAAAACTGTGGCGCGACACGGGCGTGAAACAATTCTCTTCGCGGCTAAGCGACGAGCCGTGCGGCGAGTGAAATGCCGTCTCACAG	CGGTGAAGTTCTCTTCGAGTAAG	CTGTGAGACGGCATTTCACTC	60.2195	154	Monomorphism
Unigene8709	AGC(3*5)	AGTTAACCATCCATGCACGTACTAGAATCGCACCACGATCAATGAAATTTGGAAAAGAAGACAACGGAAAGGCACAGGT[AGCAGCAGCAGCAGC]ATGATTAGGAACATTGGAAATTACGTGG	AGTTAACCATCCATGCACGTACT	CCACGTAATTTCCAATGTTCCTA	59.977	122	Monomorphism
Unigene8779	AGC(3*5)	AAGAAACAAGCAAAGACTCAACGCTGTTAACCAGAGCCAGA[AGCAGCAGCAGCAGC]TTGGATTGAAGTACCCTACATTCAAAACTCAAACACAGACTAGTCATTGGCTGTGGCCAACTGCAATGACAGCAGCTCCTCCTCCGGGATAACCTTAATATG	AAGAAACAAGCAAAGACTCAACG	CATATTAAGGTTATCCCGGAGGA	60.1795	158	Monomorphism
Unigene9587	AGC(3*5)	GATTGCCTACTTCGCAGAACACCGGTTCCTCCATGGAGCCGCCAATCTCCAATGCCTTGATGGCGGCCCTCAAGCGGGCTCAGGCCCACCAGCGTCGCGGTTACCCGG[AGCAGCAGCAGCAGC]CTCTCCTCGCCGTCAAAGTGGAGCTCGAACAGTTAA	GATTGCCTACTTCGCAGAACAC	TTAACTGTTCGAGCTCCACTTTG	60.9875	159	Monomorphism
CL1213Contig2	AGA(3*5)	CAAGAGACGGTGATAGTGAGGATGGGCCATGATCTTGGCCTTCACAGC[AGAAGAAGAAGAAGA]GGAACTTCCATCGTTGTTGTTGCTGTTGTTCGTGTTGCGGTTGTGGATCTCCATGAAATACCCTAACTCAGAGGTGTTGGTGTTGTGGTTAATGTG	CAAGAGACGGTGATAGTGAGGAT	CACATTAACCACAACACCAACAC	59.8775	159	Monomorphism
Unigene16335	AGA(3*5)	TATAAACCAAGGAATGGTGATGCTCGTACTCCCAATGTTGTTCTGATTTTGGTTCTGGCCTTGTTTCTTCTGTCTGCACCAAAGCTCTTCTCAGGTCAACC[AGAAGAAGAAGAAGA]AACCAACTACACCTCGCCTTTTGTCGCACTAATACTCCT	TATAAACCAAGGAATGGTGATGC	AGGAGTATTAGTGCGACAAAAGG	59.494	155	Monomorphism
Unigene16646	AGA(3*5)	TGAAGTTGGTTCTGAAAACCCTAATCGGGG[AGAAGAAGAAGAAGA]AGGGGATGCGCCCTCTGTGTCTGTTTCCAACGACGGAAACGTTAAATCCTCCAGCAACAAATCTGAGAATATGGATGTTGATGTTTCTGCTG	TGAAGTTGGTTCTGAAAACCCTA	CAGCAGAAACATCAACATCCATA	60.0165	137	Monomorphism
Unigene19492	AGA(3*5)	TGCTACTGGTTTCTCTGTGTCAAAAAGGACAACGGTAACAGGGTCAAAC[AGAAGAAGAAGAAGA]AGGGGAAAGTTCCCAGAGGAAACAAAGGTTGGCCTTTACTC	TGCTACTGGTTTCTCTGTGTCAA	GAGTAAAGGCCAACCTTTGTTTC	60.171	105	Monomorphism
Unigene19848	AGA(3*5)	AGTGTCCAAGGATGAATTGTGTCCATGGGAAGTAGT[AGAAGAAGAAGAAGA]GGATGACGATGATGATGATGGTATTATTGAGGTTAGAGAAGAGTTTGGTACATCTGTAGTGTCCAAGGAGGGACTACATCCAGAATTGGATGATAATGGTGGT	AGTGTCCAAGGATGAATTGTGTC	ACCACCATTATCATCCAATTCTG	60.1205	154	Monomorphism
Unigene2912	AGA(3*5)	GGTGGAATCTTTTCACCAAGTTTAGATTAGACACAAATAAATACAAAGAGAAGAAGAACAAACCAGAACT[AGAAGAAGAAGAAGA]AGCAATTAGAAGTTATTGCTTAACAAGGTGGATCCAAGAAAAGGGAAGAGTTCTC	GGTGGAATCTTTTCACCAAGTTT	GAGAACTCTTCCCTTTTCTTGGA	60.4075	140	Monomorphism
Unigene13217	ACC(3*5)	ATTAGAGGGCTTCGAATTAGCTCCATTCCCAGCAGCATTAGCACCACCACT[ACCACCACCACCACC]ATTTCCACTTCCACCGCCAGCACCACTACCACCGGCACCGCTTCCGCCACCACCACCAGCATAACCCCCCGGGCCTAAACTTATAGCAACAC	ATTAGAGGGCTTCGAATTAGCTC	GTGTTGCTATAAGTTTAGGCCCG	60.3055	158	Monomorphism
Unigene13730	ACC(3*5)	ACCTTCTCTCGATGCAGAACAACCGCACGACG[ACCACCACCACCACC]ACTTGGGTTTTCCGGCCCGCAGTCTATGCGGAGAGTCTCGGGCTGAACGGGCTTGGGCTCACTGGTCCAAGTTGGGCCGACCCAGATTCATTGTG	ACCTTCTCTCGATGCAGAACA	CACAATGAATCTGGGTCGG	59.9535	142	Monomorphism
Unigene15978	ACC(3*5)	AGAAGGGAAATTGGTGAGTTTGTGGCATCCTCCATTGGTCCAAACCAGACAACACAGA[ACCACCACCACCACC]ATTTAAAGCGTTTCCAATATGGAAATTCAAGTCCCCTATTCCTCC	AGAAGGGAAATTGGTGAGTTTGT	GGAGGAATAGGGGACTTGAATTT	60.5535	118	Monomorphism
Unigene19553	ACC(3*5)	CCGTAATTACCATCATACCCTGAATGAACCCCCACCGTGTA[ACCACCACCACCACC]GCTAGTACTACTTTGACCTGGTGCATATCCGTCGTACCAGTACATAGGAGGAGGTGGGTAAGCGTACCCGTAGTGCTCCATTTTGTTAACCTCA	CCGTAATTACCATCATACCCTGA	TGAGGTTAACAAAATGGAGCACT	60.0125	150	Monomorphism
Unigene8830	ACC(3*5)	GAAGACGCTTCTATCGATCCCGCGTCTCTCCGATCACCGCCACTCTCCGACCCCACTCCACTCGCCACCGATCCAACTCCCCAACCTCCACCCTCCGATCTCCCCAAGTCCCCTCCCGCT[ACCACCACCACCACC]TTCGATTTTTGGGACGACGACGAAT	GAAGACGCTTCTATCGATCCC	ATTCGTCGTCGTCCCAAAAAT	61.49	160	Monomorphism
CL1119Contig1	ACA(3*5)	TTTGTTCACCGCATAAATCTTCTAACGCTCCTTCTCACCAAAACGCTGCGCAAC[ACAACAACAACAACA]TCATGCTCCAAAGAAACGTTCTTGTAACCGGTGGAGCCGGATACATCGGAAGCCACACCGTTCTTCAACTACTTC	TTTGTTCACCGCATAAATCTTCT	GAAGTAGTTGAAGAACGGTGTGG	60.0495	144	Monomorphism
CL1962Contig3	ACA(3*5)	GATAATGAAAGACCCCTGGTTTCAATTCGGGTTCATGAGACCCATTGCGTTTTCGATCAAGGAATCCGTAGAAGACAACATTCATTATTTCGACGATGTGG[ACAACAACAACAACA]ACGAGGAGGACGAGGTTTCAATGAGGAAAC	GATAATGAAAGACCCCTGGTTTC	GTTTCCTCATTGAAACCTCGTC	60.026	146	Monomorphism
CL30Contig1	ACA(3*5)	TTCCATTCTGAGAGATCAACCATGAAGAACGACGACG[ACAACAACAACAACA]AAGCCGAACGCAGCAAAGACGCTGCCGTGGGAATCCCAGATTCCCGATTTAACCAGACCCTCAGAAATGTTCAAGGGTTACTCAAGGGT	TTCCATTCTGAGAGATCAACCAT	ACCCTTGAGTAACCCTTGAACAT	60.0545	141	Monomorphism
CL474Contig5	ACA(3*5)	TTGTGGATTCTTAGGGTTTGAAGGGGAAAAGTGGTTCGATCTCGATCCATGGAGGCGGAGGCAGAGAACAACGAGGTGAAGAGGGAAGAAAACAGCAATG[ACAACAACAACAACA]ATGAAAGTAACAGCAAATTTGGAAATTCG	TTGTGGATTCTTAGGGTTTGAAG	CGAATTTCCAAATTTGCTGTTAC	59.7125	144	Monomorphism
Unigene17259	ACA(3*5)	CAAGAAAGTTGAAGAGCCTGAAAATTGCATCTCACCTTAAGCATCAGCAGACTCCCAAAAAGGTTGAGCACGAGGAACACG[ACAACAACAACAACA]ATGAGGTAGAGGAAAAAACTTTGTATGTCATCAAGATGGAAAGTGAAAACAAACCCTT	CAAGAAAGTTGAAGAGCCTGAAA	AAGGGTTTGTTTTCACTTTCCAT	60.088	154	Monomorphism
Unigene17933	ACA(3*5)	GCCGTATCACAAAACTCTTCTCAAAGATCGCGCGCATCAGCACCACCCACAAGAAAAAAGCAACCTCTTACAAGATCCTCAAAAAG[ACAACAACAACAACA]GAAGAACACGAAGAACAACTCGAT	GCCGTATCACAAAACTCTTCTCA	ATCGAGTTGTTCTTCGTGTTCTT	59.996	125	Monomorphism
CL1212Contig1	TC(2*7)	AAGCCAAATTGTGTTTCCAAGTCGTTGGCCTTTCACTG[TCTCTCTCTCTCTC]TTATCTGAATCAACCTCTCACTAGTGTGACTCGTTGTTGTGACC	AAGCCAAATTGTGTTTCCAAGT	GGTCACAACAACGAGTCACACTA	60.0195	96	Monomorphism
CL2809Contig2	TC(2*7)	CTCTTTGCTTAATGGCTTTTTGAATCCAAGTTCAGCCGTTGCCA[TCTCTCTCTCTCTC]TTTTGTGCAGCCAAACGCTCTTCAAAACTATTAAGGAAGAACTGAGCTGTTCGTCTAACAGCAGTCATATCTCCAGTTGGGACAA	CTCTTTGCTTAATGGCTTTTTGA	TTGTCCCAACTGGAGATATGACT	59.8945	143	Monomorphism
CL4309Contig2	TC(2*7)	GACACAACACCCAAACCTTAAAATATTTTGCCT[TCTCTCTCTCTCTC]TGTTTCTGTCTCTCTCATTCAAGACAACAGAGAGGAGCACACCCAATAAACCATGGACGTGGGTCAGATGCAGAGACAGTGGATCGACTACACCAAATCCCTTTTCCT	GACACAACACCCAAACCTTAAAA	AGGAAAAGGGATTTGGTGTAGTC	59.969	155	Monomorphism
Unigene13461	TC(2*7)	GTGTTCCTGCTCACTCTCACTTCCTCGGTCCCTTCTATCCCTTTCTTGGTCGCGCTCGCGA[TCTCTCTCTCTCTC]CCTACCTCTCTTCCTATCATTATTCTCGTGGTCTCTGTCC	GTGTTCCTGCTCACTCTCACTTC	GGACAGAGACCACGAGAATAATG	60.248	115	Monomorphism
Unigene4308	TC(2*7)	CAGTTGCAATTGGAGCTTTTATCTTTGGTT[TCTCTCTCTCTCTC]GCTTTGATCATCAAAACCCCATGTTCCCAGATTTAACATGT	CAGTTGCAATTGGAGCTTTTATC	ACATGTTAAATCTGGGAACATGG	60.0675	85	Monomorphism
Unigene8482	TC(2*7)	GACAGTGGCAGAATTAACGATGTGGAAAGTAGGAGATTTAGATTTTCGACCTTTCATATCTTTG[TCTCTCTCTCTCTC]TTTGTATTTGTAGTTGACATAACAGTCAAACATCACAGAGATTGCCAATT	GACAGTGGCAGAATTAACGATGT	AATTGGCAATCTCTGTGATGTTT	60.159	128	Monomorphism
CL3818Contig1	TA(2*7)	CACGTAAACAAAATGCAGAGACATAACAAATCCTTAGCCCTAATTAAACAAACAGATACTGCGCTATTTAGTGCCTGCC[TATATATATATATA]ATCCAGCTCTTCACTTGAAACATTT	CACGTAAACAAAATGCAGAGACA	AAATGTTTCAAGTGAAGAGCTGG	60.013	118	Monomorphism
Unigene12279	TA(2*7)	TCTTCACCCTAATCTTCATCACGCACACTCTAATAAACATCTTTTCGC[TATATATATATATA]TGATCATGCCATTACATATAGGTAGGGAGAGGATATATATGTGTAATGAAGAAACTATATATCCATGCA	TCTTCACCCTAATCTTCATCACG	TGCATGGATATATAGTTTCTTCATTACA	59.912	131	Monomorphism
Unigene14589	TA(2*7)	TTGTACCTTTTCCTCTTTCCGATATCCAAGGTTATATATC[TATATATATATATA]GTAAAAGATAGACTCTAGCTACTTTCACTGCTATTCTGCGTAGCTTAACTCTTTGAATTTCGGTTTGGTGCATTTTGGAAACGGTTTTAGTTGGATGCTGCAGAGT	TTGTACCTTTTCCTCTTTCCGAT	ACTCTGCAGCATCCAACTAAAAC	60.089	160	Monomorphism
Unigene5664	TA(2*7)	AGCATAAATTAAGCCAGCACATCATCTGCAAATGCTTGCTATACAAGTAAATCAAATCAAATATAC[TATATATATATATA]AAGAAGGGACTAAATCATCTTCATATTTAGCCCACAACACTAATAATCTCCC	AGCATAAATTAAGCCAGCACATC	GGGAGATTATTAGTGTTGTGGGC	60.3075	132	Monomorphism
Unigene6215	TA(2*7)	GTGAACCTTCCTACACCATGTCTAATATTTTGGTATATATGGTTTTCCCATTTACACTAACC[TATATATATATATA]AAGAATACAAATTAACTACCCATATCATTATTGGCCGGCAAAAGAATCAGATCCACGAATT	GTGAACCTTCCTACACCATGTCT	AATTCGTGGATCTGATTCTTTTG	59.4585	137	Monomorphism
Unigene6216	TA(2*7)	ATCCCACTTCTTTTGCTCAATTTCTTCCTTCTTTTTCTTTCTTTAATTTTGGTTTTTTTATATGT[TATATATATATATA]TTTCACTTTGTATAAGATGTGAAATATTGGATCCCCAATCGTATATGTTCATTAATCCAATCAACATAGCGTTGAAAAT	ATCCCACTTCTTTTGCTCAATTT	ATTTTCAACGCTATGTTGATTGG	60.2955	158	Monomorphism
Unigene10256	GA(2*7)	ATGACATCCGACGGAGCTACTTCGGCTGCAGCTGCTGCTGCGGCGGCGGCGAGTCGGAGAAAGCCGTCGTG[GAGAGAGAGAGAGA]ATAATCGTAGGAGAGAACGAAGGCGAAGAGCGATCGCGGCGAAAATATACTCTGGACTA	ATGACATCCGACGGAGCTACT	TAGTCCAGAGTATATTTTCGCCG	60.3625	144	Monomorphism
Unigene12294	GA(2*7)	CGTAGGAATCATCGAAAACAAAAGACCCAGAAACGCCATTTCAAATGATGTCTGAAAAAGATTATGAACT[GAGAGAGAGAGAGA]GTGAAAGGTGATATATATTGTGATAATATATGTATATATATAGTGGGGGATTGGGATTGAGAAGAGAAGA	CGTAGGAATCATCGAAAACAAAA	TCTTCTCTTCTCAATCCCAATCC	60.6235	154	Monomorphism
Unigene13477	AT(2*7)	TTCCTACCTCTCAACATAAGCCACTGAATAGTCAAACAGGCCGCTGGAGGTGACTAA[ATATATATATATAT]TTTTATCTAAAGAAGAGAACCAACAAAAATTAATGCTCAAGC	TTCCTACCTCTCAACATAAGCCA	GCTTGAGCATTAATTTTTGTTGG	60.0775	113	Monomorphism
Unigene14504	AT(2*7)	ACGTGATCACAAAATGGTACAAATTTCACTATAATCAGTGAGTGAGA[ATATATATATATAT]GTTCCTAATACCATGGCCTAGATTCTGCTAC	ACGTGATCACAAAATGGTACAAA	GTAGCAGAATCTAGGCCATGGTA	59.4835	92	Monomorphism
CL2405Contig1	AG(2*7)	ACCTAGGAAGTGTCCTTGGAAAGCATACCTGTGTGACGGTTGAATC[AGAGAGAGAGAGAG]GAGAGAGAAAGCGCATTGAAAGACCAATTTGCCCTTCGATCTTCTTCGCCTTTCTCTCTCGCCGACGCCCAACCTTTTCATTCGAATCATGAA	ACCTAGGAAGTGTCCTTGGAAAG	TTCATGATTCGAATGAAAAGGTT	59.9395	153	Monomorphism
Unigene12671	AG(2*7)	AGACAATTCCAATCCCAACTCTTTCTATTTTTAATATTTTATTTATTTTATTTTACAATATGAAAGTGTATTGTAGGAAGAGTTTTTGGA[AGAGAGAGAGAGAG]TAGAGAGAGTGTGTGAAAAATGAGAATGGATTAGGTTGGGTGTGTGATGAT	AGACAATTCCAATCCCAACTCTT	ATCATCACACACCCAACCTAATC	60.113	155	Monomorphism
Unigene17430	AG(2*7)	GAAAGAGAAATTCCGTCGAAGATTCTTACTAAGAATT[AGAGAGAGAGAGAG]GTTGAATTGAATCGACGGTGTGGCCGTTAGGTTTTTCGGTGGCGTTTGCCGGCGAAGGCAATGAGGTGGTGGTGGCGTGTGTGCTTGATTTTCTCACTTT	GAAAGAGAAATTCCGTCGAAGAT	AAAGTGAGAAAATCAAGCACACA	59.515	151	Monomorphism
Unigene17830	AG(2*7)	TAATCTATTCTGGGAACAACGGTTGACCCTCTCT[AGAGAGAGAGAGAG]ACATACGATGAACTGAATTGATTAAACAACAAAATCTGATACTTAACCAGAAATATTAATCAGAAACAGAAAGCAATAAAAAGGAGAAGATGATATTGTTCGGTGAAAGC	TAATCTATTCTGGGAACAACGGT	GCTTTCACCGAACAATATCATCT	59.23	158	Monomorphism
Unigene9622	AG(2*7)	AAATGGGAGAGAGTGGAGAGAGTGA[AGAGAGAGAGAGAG]AAAGAGAGGGGCTATCACGGTCTTTTGAAAAGCTTGTGAGAAGAGCAGCAATGTATGTATGTGGTTATCGTGTACTGTAGGGGCTG	AAATGGGAGAGAGTGGAGAGAGT	CAGCCCCTACAGTACACGATAAC	59.865	125	Monomorphism
Unigene12416	AC(2*7)	CACCGATGATTAGTGACCTACCTTATCTGATAGTGAAGAGACGGAGTACCTTAGAAAAGGTCAAGGATCATCATTTATTTAGTATTATTAACATTAT[ACACACACACACAC]CCTATAAATGTATTTGTTGTGACTTGATCATCGTT	CACCGATGATTAGTGACCTACCT	AACGATGATCAAGTCACAACAAA	59.4775	146	Monomorphism
Unigene5264	AC(2*7)	TTGAATTTTGAAGTTTCTTGGGACACTGCA[ACACACACACACAC]GTAAGTCTGGAGAGAGAGCAACCCTAATATTGTTCTACTCTCTCTTGATAGAGTCAAGATAATGATAGGAGGGTTAACTTTGCAC	TTGAATTTTGAAGTTTCTTGGGA	GTGCAAAGTTAACCCTCCTATCA	59.7615	129	Monomorphism
Unigene2761	A(1*14)	AATTCTAGGGTTTGCATCAATCAGCGTTTGATGCACCAAAACCCAAAAAAAAAAAAAAGCATATGTTCTTTTCTATACAAGTTGAGGAATTCAAGAGAAGAAAAGG[AATAAAATAAAATAAAATAA]GAGAGAAACAAGAACAATATTCAACGGAGG	AATTCTAGGGTTTGCATCAATCA	CCTCCGTTGAATATTGTTCTTGT	59.6405	156	Monomorphism
Unigene18344	TG(2*6)	GTTGAGTCATTCAGGATTCCAAATGATTTTTAAACAGATTTTGGGTTGAAGGCAGACTTTTAGACTATATTATGATATTTTTCTTTAGTTTAATGAGCATGTAC[TGTGTGTGTGTG]TAAAATATTTTTGTCAAACACAAACCATCCATTGTTGAT	GTTGAGTCATTCAGGATTCCAAA	ATCAACAATGGATGGTTTGTGTT	60.3665	155	Monomorphism
CL1845Contig3	TC(2*6)	AACTCTGCTGCTGTTGGAGTATCATCAATAAGGGTCACAAAAAAATAGTACCAATCATGTCTCT[TCTCTCTCTCTC]AAGCCTTCTGAAATGTGCGAGAAGAAACGCCATGCAGGAGTCTCACAAACCCCAAGAAGCTAAGCTTCCCATCTGAGTGTCT	AACTCTGCTGCTGTTGGAGTATC	AGACACTCAGATGGGAAGCTTAG	59.5155	158	Monomorphism
CL637Contig1	TC(2*6)	CTTGTTGTTGGTGTTGGAAAACTATCTTCTCCAAGAGCAGTCTCCGGCATTTCTCCTGCGCTTCA[TCTCTCTCTCTC]ATGGTTTTGCTCAGCAGTTCCTTTAGGTTCAGTAGTTGTTCATCTCTCTTTCTGAGCTCTTCTTGCAC	CTTGTTGTTGGTGTTGGAAAACT	GTGCAAGAAGAGCTCAGAAAGAG	60.1455	145	Monomorphism
Unigene11272	TC(2*6)	GGAAGAAGAGAAAATTTCCACCA[TCTCTCTCTCTC]AATTATACATGACGACACCTTAAAATTAACTCATCAACAACTTCCATAAGAAGACCAGTATATACATATAATACAAATAAGATTTAAAATTAAGATTAGTAGCTCCTTAGTTCCAAAAATCTCC	GGAAGAAGAGAAAATTTCCACCA	GGAGATTTTTGGAACTAAGGAGC	60.213	159	Monomorphism
Unigene13819	TC(2*6)	ACTGATCCATCCATAGAGGAGGTGCTTCCAAA[TCTCTCTCTCTC]AGACTCCATGCTCTTGAGTTTGGCTTGAAGTTCATTGATGTAAGCAATAGCATCTCCCAA	ACTGATCCATCCATAGAGGAGGT	TTGGGAGATGCTATTGCTTACAT	60.1115	104	Monomorphism
Unigene18183	TC(2*6)	ACAATTCAGCTTCATCACCAAATTCTTTTATGTTCCATTAATTTCCTACCT[TCTCTCTCTCTC]ATCATCATCAAGACATTTGCATTAGAGGTACTATGTTGTATTTTGTTTTGTTATGTCCAGCCTTTCTTTCATGT	ACAATTCAGCTTCATCACCAAAT	ACATGAAAGAAAGGCTGGACATA	59.9525	137	Monomorphism
Unigene19389	TC(2*6)	ATCCAGAAGAACCAAACTCATCAATGAGCAAAATCCGTCGCTGCCAGAGGATTTTCATCCTCTCTCT[TCTCTCTCTCTC]CGTCGTCGCTCCCCTCGTCTTCGTCTCTCACCGCCTCAACCTTCTCAATCCTCTCGGAAGAAGAGATT	ATCCAGAAGAACCAAACTCATCA	AATCTCTTCTTCCGAGAGGATTG	60.0995	147	Monomorphism
Unigene24757	TC(2*6)	TCAATCATCCATCTTCTCTCCATTGACATCTCCCACTA[TCTCTCTCTCTC]TTTCTCTTGCACACTTCACTGGTTTAACAAAATTGATTTTATTTGAGGGCACCGGTGTTTGTTGAATAGCTGGTTTAGGTCCAA	TCAATCATCCATCTTCTCTCCAT	TTGGACCTAAACCAGCTATTCAA	59.9635	134	Monomorphism
Unigene5786	TC(2*6)	TCTCCTTTCATTTCGTTCAACTCTGTT[TCTCTCTCTCTC]TGCCACGCGCCGCCATGTCGGTCTCGCATTCCCTCAATCTCCGCCTCTTCGCCCCTCCCCCCACCGCCATTCCCACCCACGCCCCTCTCCCCCCTACCACCCTTCTCTTCCCTC	TCTCCTTTCATTTCGTTCAACTC	GAGGGAAGAGAAGGGTGGTAG	59.474	153	Monomorphism
Unigene8241	CTT(3*6)	TTGAGATTCTTTCACTTCCTTGGAAGATTTATC[CTTCTTCTTCTTCTTCTT]GGAAGTTTTGGACTCTACATTGATATTTTCCTTCTTTTCTCCATCTCCATCAGTCTCAACACCTTTCTTATCCTGAGGACC	TTGAGATTCTTTCACTTCCTTGG	GGTCCTCAGGATAAGAAAGGTGT	59.888	132	Monomorphism
Unigene8240	CTT(3*5)	CTTTCCCTTGCTCTTCTCCTTATCCGA[CTTCTTCTTCTTCTT]CAGAGTATCCAGCGCCGCAAACACGTTCGTGTTGTTCAACATCAACGACCCCTCATCCCTCCGGCTTCCACCTCCCACCATTGTTTCCTTCTCGGATCAAAC	CTTTCCCTTGCTCTTCTCCTTAT	GTTTGATCCGAGAAGGAAACAAT	60.689	144	Monomorphism
Unigene8248	GGACAT(6*4)	ATCATGGCTTTGTTATTGGGTCATGATCATGGCCATGGACATGATGGTCACGGTCAC[GGACATGGACATGGACATGGACAT]GGGCACGAGGGGCACGGACATGGCCATAGCCACAGCCACGGTCATGGGTTTACAGTTTCTGCCCATCATGAT	ATCATGGCTTTGTTATTGGGTC	ATCATGATGGGCAGAAACTGTAA	60.736	153	Monomorphism
Unigene8318	CAT(3*5)	AAACACAAGAGAAACCATTGGAGCAGCGAACAATAATATACATCACATGCCTTAGCCACGCTTCAGTAC[CATCATCATCATCAT]CTATTATCTCTCTCAGCTACCACCTAACATTATACACCTCATACTGATATGAAGACAAGAAATGAATGCCCTGT	AAACACAAGAGAAACCATTGGAG	ACAGGGCATTCATTTCTTGTCT	60.004	158	Monomorphism
Unigene8343	CAG(3*6)	TTATCCAGCAAGAACAAAACCTCCGGAGATTCTGCATCTGAGAGCAAAAGCCACGAGGCAAGCCGATCCGACGAACGAGATCCATCGTCAGCTTCATCCGTGACCTTTGGATCA[CAGCAGCAGCAGCAGCAG]CCTTCCAGCTCTACCTTAAGCTTTG	TTATCCAGCAAGAACAAAACCTC	CAAAGCTTAAGGTAGAGCTGGAA	59.254	157	Monomorphism
Unigene8396	GAA(3*5)	CCACGGTTTTTGCTATTGTTTT[GAAGAAGAAGAAGAA]GATTAAGAATGTGCATGGTGAAGAACAGCTTCAGGCATCTGACCCTCCAATTGCGGTTTGTGTGGAATCCGATGATACAAAGGGAGAAGGAGCT	CCACGGTTTTTGCTATTGTTTT	AGCTCCTTCTCCCTTTGTATCAT	59.649	131	Monomorphism
Unigene8397	AAG(3*6)	TTTCTCAAGAGGGAAATGTTGAAGCCGCTGCAGATAATGCTTGCCCAAACCCC[AAGAAGAAGAAGAAGAAG]ATTAAGAATGTGCATGGTGAAGAACAGCTTCAGGCATCTGACCCTCCAATTGCGGTTTGTGTGGAATCCGATGATAC	TTTCTCAAGAGGGAAATGTTGAA	GTATCATCGGATTCCACACAAAC	60.485	148	Monomorphism
Unigene8421	GTT(3*6)	CCAAAATGCTCTTGTGATTGATTAGACAAAGGTG[GTTGTTGTTGTTGTTGTT]GCTGTTGCTGCTGTGAAGATGTAGGTGTGGAT	CCAAAATGCTCTTGTGATTGATT	ATCCACACCTACATCTTCACAGC	60.438	84	Monomorphism
Unigene8425	TTC(3*6)	ATCAGCATCCCTCTCTTCTCTTTCTCTATCTTCTCCTCAAACCCTTCTGGCAACCACTT[TTCTTCTTCTTCTTCTTC]TCCTTCTTTGTTTTTCCGGTGAACCACCCAGATGAAAGAGT	ATCAGCATCCCTCTCTTCTCTTT	ACTCTTTCATCTGGGTGGTTCAC	61.667	118	Monomorphism
Unigene8442	GAA(3*6)	AACTTGCTTGCTCAGTTTGATTCAAGCTCTTGAGAAAAAGTTGGCG[GAAGAAGAAGAAGAAGAA]GGGTTGAATGAAGAAAAGGACAAGGA	AACTTGCTTGCTCAGTTTGATTC	TCCTTGTCCTTTTCTTCATTCAA	60.095	90	Monomorphism
Unigene8575	AAG(3*6)	GTATTCAGAGGAAAAGAAACGGGAGAGA[AAGAAGAAGAAGAAGAAG]AAAGTGAAGTTTGCAGATAGTGTGAAGAAGGAAGGAAGAGAAAGAAAAGAGGAAAACAGAGTATCGAAAAACTGCAGAGACG	GTATTCAGAGGAAAAGAAACGGG	CGTCTCTGCAGTTTTTCGATACT	59.961	128	Monomorphism
Unigene8576	AGA(3*6)	AGTTGTGGCTCTGAACTCAAAAGTTCACACACGAACACAGATG[AGAAGAAGAAGAAGAAGA]AAGTGAAGTTTGCAGATAGTGTGAAGAAGGAAGGAAGAGAAAGAAAAGAGGAAAACAGAGTATCGAAAAACTGCAGAGACG	AGTTGTGGCTCTGAACTCAAAAG	CGTCTCTGCAGTTTTTCGATACT	59.961	142	Monomorphism
Unigene8635	TGGCTG(6*4)	TGCTTTTGAGGTTTAGCATGTTTC[TGGCTGTGGCTGTGGCTGTGGCTG]CGGCGGTTGCAAAGCCTTCCAAGGCAGCAAGCAACTGCAGAAATGACTACTATTATAGCCAAAACAACAAACACTGACCCAAAAGAT	TGCTTTTGAGGTTTAGCATGTTT	ATCTTTTGGGTCAGTGTTTGTTG	60.301	135	Monomorphism
Unigene8704	AC(2*9)	ATTGATGAGGTTGGTGTCTTGAGTCCTTGCTCTGAGTGTATCT[ACACACACACACACACAC]ATACTAGCATACTTGTGGTGTTCAGTGTGTGAAGTGTGAATCTGTGTCCAA	ATTGATGAGGTTGGTGTCTTGAG	TTGGACACAGATTCACACTTCAC	60.066	112	Monomorphism
Unigene87	TGA(3*7)	CTGAAGATGATGAACTGTGTCCACT[TGATGATGATGATGATGATGA]AGAGAGCCAGTTATGCAGTGATGACGACACTGAAAGTGATGATGATGAAGCCAGAGGTACCGATGCTATATCGGAAGATGAAGATGAGAGTTCTGATTTTGAAGCTGGTGAC	CTGAAGATGATGAACTGTGTCCA	GTCACCAGCTTCAAAATCAGAAC	60.165	158	Monomorphism
Unigene8826	TA(2*11)	ATAGTTTGCTTTCCTCTGCCTTTTTTGGTCATGCTGTATCATTTTTGTTTACCTTTTTGTGCATATATATGTGTGTG[TATATATATATATATATATATA]TTTTCCTCAAGCACTGATTCCATTTTGTGGGTTAAATTTTG	ATAGTTTGCTTTCCTCTGCCTTT	CAAAATTTAACCCACAAAATGGA	59.974	140	Monomorphism
Unigene8847	CAT(3*6)	GTCTCTCAGAATGTTGCCATACCCA[CATCATCATCATCATCAT]CACCAATACTACCTTTGATTGCAAGTAAACATAAAACAGTCAGCAGAAGCAGAATCACCTGCTCTGCTGTTCAAGAGTCATCTCCT	GTCTCTCAGAATGTTGCCATACC	AGGAGATGACTCTTGAACAGCAG	60.067	129	Monomorphism
Unigene9003	GAA(3*5)	TGATGTAAGAAACGAGGAGGAAGATAGTGAAGAAGATGAAGAG[GAAGAAGAAGAAGAA]CTGGACAGCGACGAAGAGGACGATGATGGGGACGAAGATGTTTCAAGCAACCCGGTTTCGACGCCGTTCATCAATTCAGGATCAAAAGTAGGTGGTG	TGATGTAAGAAACGAGGAGGAAG	CACCACCTACTTTTGATCCTGAA	60.391	155	Monomorphism
Unigene9044	TGG(3*8)	CAAACTTTGAAGCACCAAGCA[TGGTGGTGGTGGTGGTGGTGGTGG]AGGCATGTCTCTCTGTCGATGATGCCTTGGACGGTGCGGAAGTGCTCGACGTGGCACGGGATGGTGATGGGGCCTTTCTGGTCGAACCCGTATTCGTCTTCAGCTTCCTTGAG	CAAACTTTGAAGCACCAAGCAT	CTCAAGGAAGCTGAAGACGAATA	60.028	158	Monomorphism
Unigene9046	GGT(3*8)	TGGAAGAATAGGTCACTTCGCTAGGGATTGCTACCAGGGACAG[GGTGGTGGTGGTGGTGGTGGTGGT]TGATTTCTTGGCTCGCTTATTCTTTCTACCACCGCCAACAGGAACGTTGCGCAGAGTTCCACCTTTAGTCCAGTGCCTCTTA	TGGAAGAATAGGTCACTTCGCTA	TAAGAGGCACTGGACTAAAGGTG	59.827	149	Monomorphism
Unigene9068	TTGGTT(6*4)	CTTCTGGGTTTGAGAAGAGTGGCTCCGGAAGCTGTGATTGTGAAGTGCGGCGTCGAAG[TTGGTTTTGGTTTTGGTTTTGGTT]TTATCAGAAACACTGGTTTTGATTGGCTTTGGCCTCTGCACTCCATAGAAGGACTCTGACTCCGAA	CTTCTGGGTTTGAGAAGAGTGG	TTCGGAGTCAGAGTCCTTCTATG	59.893	148	Monomorphism
Unigene9106	GTT(3*5)	GATTTTCGTGATGCAAACTAAG[GTTGTTGTTGTTGTT]GAGAAGTCCAAAAAAAAACATGGGAGAAAGCACAGACTGTGAATACTGAAAAGGACAATGCGTTGAAATTGAAATTCCTTAAGGCGCAGAACTGGTGGTTCTTTTGGGATTAAACTCA	GATTTTCGTGATGCAAACTAAGG	TGAGTTTAATCCCAAAAGAACCA	59.865	155	Monomorphism
Unigene9131	GCATA(5*4)	GAGCAGAAACAAAGAAGCGATTATCCTCTTTCCATTCGTTCGCTTTCTGGTTCCTTCT[GCATAGCATAGCATAGCATA]GCACAGCACAGGGCAAGACGGTGAGGGGAAGCTGATGAGAGATCGTTGGATGAAT	GAGCAGAAACAAAGAAGCGATTA	ATTCATCCAACGATCTCTCATCA	60.841	133	Monomorphism
Unigene9130	CAA(3*7)	CCTCCTCAACCAGACAAAATATCAATTCTGCAGAAAACAACAACAGCAACAGCACCAACGT[CAACAACAACAACAACAACAA]TCCACCCTTCAACTCCAAGAAAGACT	CCTCCTCAACCAGACAAAATATC	AGTCTTTCTTGGAGTTGAAGGGT	59.688	108	Monomorphism
Unigene9186	TCTTCG(6*3)	ACACGAAGAATATGAAAATCGGAAGGTCCAATCTTAACAGGGTCAGAAGAAAGAGGTTCCTTTTCTTCGTCTTCGTCT[TCGTCGTCGTCGTCGTCG]ACCTCTTGGAGGAAGAAGAGAG	ACACGAAGAATATGAAAATCGGA	CTCTCTTCTTCCTCCAAGAGGTC	60.006	118	Monomorphism
Unigene9187	TCG(3*6)	ACAGGGTCAGAAGAAAGAGGTTCCTTTTCTTCGTCTTCGTCT[TCGTCGTCGTCGTCGTCG]ACCTCTTGGAGGAAGAAGAGAGGGGTTGAGGAGGGATCGATGCGGGGGGAGGGACCCACAAAGGAGTGGGACCTACTGTGAAT	ACAGGGTCAGAAGAAAGAGGTTC	ATTCACAGTAGGTCCCACTCCTT	60.286	143	Monomorphism
Unigene9244	CAG(3*6)	TCCGTTTCAGTTTTAGTTTCAGCTTCAGTCTCCTTCACTTCCGCAGCTTCTTTTTCTGTCGCTTCTGCCACGTCAGTAC[CAGCAGCAGCAGCAGCAG]CATGAACCACGTGTTCCTTCTCTTCCTCCACGGGCTTCTCTTCCTCCTTGTTGTCG	TCCGTTTCAGTTTTAGTTTCAGC	CGACAACAAGGAGGAAGAGAAG	60.407	153	Monomorphism
Unigene9250	ATA(3*6)	TCTCACTTGACCTTCCCAAAGTACCATGTTGTCTTTGTCTGCTCGCCTTGTTAGCTACTGCACTTTCTTTTCTTTTTTAG[ATAATAATAATAATAATA]ATCATAATAATAATAATGGTTTCGTGTTCACAAGG	TCTCACTTGACCTTCCCAAAGTA	CCTTGTGAACACGAAACCATTAT	60.156	133	Monomorphism
Unigene9251	TA(2*9)	CTTTTCCTCTTACCCACCAGAGTGACACAGATTAGAAGGTATC[TATATATATATATATATA]ATATTTATATATATGAAGACATGTAGATCGGACAGACAAGCAAAACTCTCCAGGTAA	CTTTTCCTCTTACCCACCAGAGT	TTACCTGGAGAGTTTTGCTTGTC	59.812	118	Monomorphism
Unigene9269	ATGG(4*5)	AGGGGAATGTGGATGTATGTATGTATGTATGATGTAGGT[ATGGATGGATGGATGGATGG]ATATGTTGGATGGTGGTAATTAAGTAGAAGTTTTCACGTGATGTGTTC	AGGGGAATGTGGATGTATGTATG	GAACACATCACGTGAAAACTTCT	58.291	107	Monomorphism
Unigene9288	AC(2*8)	GAAGTAGGAGTGACCATTGATCGTGAACCTTATGCCACCCCTTCTTCTGCAGGGCACCCT[ACACACACACACACAC]AAATTAAACTTTGCTGTTATCATCCAAATAAATGTACCCAATAGCATGATTTGCATTAT	GAAGTAGGAGTGACCATTGATCG	ATAATGCAAATCATGCTATTGGG	60.076	135	Monomorphism
Unigene9297	GAT(3*6)	TCATTTTCTCAACCACCTTAGGATCCTCCATGTTCTTCACA[GATGATGATGATGATGAT]AGCTCTATTGACCCTAGTGTTGTGGTTAATTCATCTACATGCTGTATACTGGTATGGGGAATAGATTGCCTTGTTTTCTTCTCCT	TCATTTTCTCAACCACCTTAGGA	AGGAGAAGAAAACAAGGCAATCT	59.79	144	Monomorphism
Unigene9321	ATC(3*5)	GCTCCACACCATCTGGTAATATCCA[ATCATCATCATCATC]CTCTTCATAAACTCTCTTCTCACGCCGGTCCTTGTTCGAACTGGTTATTG	GCTCCACACCATCTGGTAATATC	CAATAACCAGTTCGAACAAGGAC	59.92	90	Monomorphism
Unigene9381	CGG(3*5)	GGGAACGTGTCACCAGATGCGGCGGCGGATGCACCTGTGT[CGGCGGCGGCGGCGG]CTCTGGAAGCCTCAGGTTTGACGACGGCGGGGACGAGAGGCCCCGCGGAGAGCTCTTCCATGAGGTTAGTTACTTTTTTTTATCGCAGAGTTGAGGTTG	GGGAACGTGTCACCAGATG	CAACCTCAACTCTGCGATAAAAA	60.63	154	Monomorphism
Unigene9456	TGA(3*6)	TGGATATCCCACCAAACAACTAATGCAATATCAGAAGCTTAACTCTTCACTG[TGATGATGATGATGATGA]TGGCTTCTCACAAAATCGAACATGCACATATATGTTTTCTGGGCACCTCATCAACTTTTTTCTCTGTTTTTGCTTTGAGC	TGGATATCCCACCAAACAACTAA	GCTCAAAGCAAAAACAGAGAAAA	60.05	150	Monomorphism
Unigene9549	CAC(3*7)	GTTTATAAGGGGCATCCTGAAACTTCTCCATGGAGCTACATGGAATATTCTCAGTAACAAGAGAGTTGTCTGAAGGTAAATGAT[CACCACCACCACCACCACCAC]TTAAGTTTCTCCTACTTTGTTCTTCCCTCTGTG	GTTTATAAGGGGCATCCTGAAAC	CACAGAGGGAAGAACAAAGTAGG	59.328	138	Monomorphism
Unigene9550	TGT(3*5)	CCGTTGTTATTGTTATAGCCCTGATCAAACTCTCCCAGGTTCTGTGCTTGGTAAAGAAACA[TGTTGTTGTTGTTGT]TAATGACCTGAATTGTAGCTTGGTTCAA	CCGTTGTTATTGTTATAGCCCTG	TTGAACCAAGCTACAATTCAGGT	60.048	104	Monomorphism
Unigene9552	TAACA(5*4)	CCTGTCCATAGATACCAACCAACTAATTTAAAAATTTGTG[TAACATAACATAACATAACA]CCATAAGGACCAAGAGAAAAACTTTGACTTGTTCATTCAACTACAGTAAGAAAAAAGGTATACCTTAAAAATATAGCTGGATCAGAGAGAAACAGG	CCTGTCCATAGATACCAACCAAC	CCTGTTTCTCTCTGATCCAGCTA	60.026	156	Monomorphism
Unigene9586	CTT(3*7)	ACCACCATAACCAGAACAGGAGCCAACACCGCCGCAACAACAACCGCAACCGGTGGG[CTTCTTCTTCTTCTTCTTCTT]CCACCAGGTATTATTCATCTGCCTCA	ACCACCATAACCAGAACAGGAG	TGAGGCAGATGAATAATACCTGG	60.338	104	Monomorphism
Unigene9588	CTT(3*7)	TCCATTTCTTCTTCCTTCTCTCCCCCTCCATCATCACC[CTTCTTCTTCTTCTTCTTCTT]TCAGTTCTTGTTCTGGGATTGTTC	TCCATTTCTTCTTCCTTCTCTCC	GAACAATCCCAGAACAAGAACTG	60.026	83	Monomorphism
Unigene958	GTTCT(5*4)	TTTTACCACCCTCAGAGACAAGACAGCGACTCAGACTGTTCC[GTTCTGTTCTGTTCTGTTCT]TTGTGTTCTGTTCTCTTCTCTTCTGTCCTAGATCTTGAACTCTCTTCTGCAACATCTTCG	TTTTACCACCCTCAGAGACAAGA	CGAAGATGTTGCAGAAGAGAGTT	60.068	122	Monomorphism
Unigene9598	CAA(3*6)	AACAAGCTAACCTCTTACTGAGG[CAACAACAACAACAACAA]CAGCAGACACAGTTGCAACAATCTCCACTGCAGTTGTTGCAACAAAACCTGCCACAGATAGCACCACAACAACAACCGCCTGCCACTCAAATGTTACAGCAAAATCCC	AACAAGCTAACCTCTTACTGAGGC	GGGATTTTGCTGTAACATTTGAG	59.891	149	Monomorphism
Unigene9644	ACA(3*6)	GTTTTTCAACCCAAAACCTACCTCAG[ACAACAACAACAACAACA]ACTCATTACAGAATGGCAACAGAACTTAATTGAATTGGACACACTCTCACTACTGGCATTTTTCATAGTTTGCTAGTCATCTGAATGTGCTTCAACATACACAACAACAGC	GTTTTTCAACCCAAAACCTACCT	GCTGTTGTTGTGTATGTTGAAGC	59.735	155	Monomorphism
Unigene9646	GGTGAA(6*3)	GGATGTTCCTTGATTGTGTTGTTGTTGTGTGTGGTGCTTGTGATGGTGAAGGTGAAGGTGAAGGTGGTGATGATCAGGAGCAAAAGGTTGGTG[GATGATGATGATGATGATGAT]GTTTCTGATAAAGGAAGGGTTGAGGGGGTAATGATGATGGTTAT	GGATGTTCCTTGATTGTGTTGTT	ATAACCATCATCATTACCCCCTC	60.161	158	Monomorphism
Unigene9647	GAT(3*7)	GGATGTTCCTTGATTGTGTTGTTGTTGTGTGTGGTGCTTGTGATGGTGAAGGTGAAGGTGAAGGTGGTGATGATCAGGAGCAAAAGGTTGGTG[GATGATGATGATGATGATGAT]GTTTCTGATAAAGGAAGGGTTGAGGGGGTAATGATGATGGTTAT	GGATGTTCCTTGATTGTGTTGTT	ATAACCATCATCATTACCCCCTC	60.161	158	Monomorphism
Unigene9650	ATGATA(6*3)	CTCACAGGTTGGGTTTTCTTATGATGGGAATGGAAAAGAAGAAACCCATATTTCAGATGATGATGATAATGATAATGATAATGAGGAAGATGAA[GATGATGATGATGATGAT]GAAGAGGAAGAACCAGACAGAG	CTCACAGGTTGGGTTTTCTTATG	CTCTGTCTGGTTCTTCCTCTTCA	60.038	134	Monomorphism
Unigene9651	GAT(3*6)	CTCACAGGTTGGGTTTTCTTATGATGGGAATGGAAAAGAAGAAACCCATATTTCAGATGATGATGATAATGATAATGATAATGAGGAAGATGAA[GATGATGATGATGATGAT]GAAGAGGAAGAACCAGACAGAGGAGTT	CTCACAGGTTGGGTTTTCTTATG	AACTCCTCTGTCTGGTTCTTCCT	59.806	139	Monomorphism
Unigene9652	GAT(3*6)	ACTTTTAAGGAGCCTAAGGGGTTTGGACCTTCTTCTCAAAAGAAAAAGAAGAAGAGCAAGAAGATGAAAAGGGAGTATGTAGAAGATGGAGATGAA[GATGATGATGATGATGAT]GAAGAGGAAGAACCAGACAGAGGAGTT	ACTTTTAAGGAGCCTAAGGGGTT	AACTCCTCTGTCTGGTTCTTCCT	59.806	141	Monomorphism
Unigene9669	TC(2*8)	AGACTAGACGAAGGCAACAACACCAAACCAATCTTTTTTTATGTTTGGATTTCTCTCTCCTCTTCCTTCTTTTGGTATATCTCTTTCCCCTTTTGCTT[TCTCTCTCTCTCTCTC]TTCTCTCTTTTTCTTCTCTTCTTTATTGCTCCAAAACCAAA	AGACTAGACGAAGGCAACAACAC	TTTGGTTTTGGAGCAATAAAGAA	59.994	155	Monomorphism
Unigene9681	CCA(3*5)	ATTTCAGACCCTCCAAGAGATTCCCCAGATGAGCACCTGATGCCAAAAACGAACCGAAATTC[CCACCACCACCACCA]ACAACCGGGTTAGGGCAAACACGAGTC	ATTTCAGACCCTCCAAGAGATTC	GACTCGTGTTTGCCCTAACC	59.598	104	Monomorphism
Unigene9697	AAGAG(5*4)	AGTCACAGGAAAGAATGGATGAAAGGATTGATTGGGGAATTAGGTT[AAGAGAAGAGAAGAGAAGAG]AAGAAAAGAAAAGAAAAGAGAGGGGTAAAGACAGACAGAAAGACAATGCAAGCTAGACTGTGG	AGTCACAGGAAAGAATGGATGAA	CCACAGTCTAGCTTGCATTGTCT	60.855	129	Monomorphism
Unigene9808	CTTT(4*6)	TCTTTTCCAATTTAGGTGCTTCAGTTAGCTTATTTTACA[CTTTCTTTCTTTCTTTCTTTCTTT]GATGCTTATCTTATGCTGCTTTTGCAATCAATTTTGTTTGTATTTTTATCAGGCTCACTACTGAGTGCTT	TCTTTTCCAATTTAGGTGCTTCA	AAGCACTCAGTAGTGAGCCTGAT	59.605	133	Monomorphism
Unigene9886	CAT(3*5)	TCATCACTTGAGTCTTCAACCAAAC[CATCATCATCATCAT]CACCACCCACTCTCTGCAATTCACACACAATTTAACTTTCTCTGCTTCGTTTAGGTTG	TCATCACTTGAGTCTTCAACCAA	CAACCTAAACGAAGCAGAGAAAG	59.605	98	Monomorphism
Unigene9937	AAG(3*6)	AATCACTGAGGAAAAAGACCCTCTCTGGGTTGTTATGGAGCATGGAAAAC[AAGAAGAAGAAGAAGAAG]TGGTGGTGGCAGTGGCGACTTTGAGCCCATTTATGCAAATTTGCTTTGCATGGAAGCGTTGAGTGGAAATTGAAAGAGGAG	AATCACTGAGGAAAAAGACCCTC	CTCCTCTTTCAATTTCCACTCAA	59.749	149	Monomorphism
Unigene9964	TTC(3*8)	TTGCTAACACTAAACCCCAGAGAGAGAGGAGAGGCTTCTTCT[TTCTTCTTCTTCTTCTTCTTCTTC]CATTCCATGGCGTTCTCTCACTACCCGCTCGCAGTTCCCGTTGAACCCTGCGAATATCCAAAACTTCCCATATCCAAC	TTGCTAACACTAAACCCCAGAGA	GTTGGATATGGGAAGTTTTGGAT	60.297	144	Monomorphism
Unigene9997	GAT(3*7)	ATTTGAACTCTCTGGTTGCTGAGGTTGTCTAGTTGATTAACTGCAGAAGCAATTTTACTG[GATGATGATGATGATGATGAT]GCCAGGCTTGTGAGCTTTTCTTGCTTGCAAAATTGTGTAGATTTGTTGTTAGTTCATTGTTTGTGGATTTCAGAA	ATTTGAACTCTCTGGTTGCTGAG	TTCTGAAATCCACAAACAATGAA	59.483	156	Monomorphism
Unigene9999	GGA(3*8)	TTCTGAACCAGTTCAACGAGAATCTCGAGAACGATGGT[GGAGGAGGAGGAGGAGGAGGAGGA]GGTTCGAGTTATCTTCCGTTGGATA	TTCTGAACCAGTTCAACGAGAAT	TATCCAACGGAAGATAACTCGAA	59.977	87	Monomorphism
Unigene4514	AGA(3*7)	TTTGTCTCTTCACTCCTTTCTGCTCCGGTCCTTCCATCTTATATAATCTACCTACTTTGATCTAACCTACTGAAATGCAAAATACACAAG[AGAAGAAGAAGAAGAAGAAGA]TTTGACACCAAAATAGAAAAGTAAAAACGTAGAGACCCTCTCCTCACT	TTTGTCTCTTCACTCCTTTCTGC	AGTGAGGAGAGGGTCTCTACGTT	59.828	159	Monomorphism
Unigene4546	TTG(3*5)	CTGCTAGAGTGGGAGTTCGAGTTGCGCTCCGGCTCCGCAGCCGACGGCGTGGTGGACGCGGTTGCCGGAGCGATCTGCGAGGAAGAGGAAGGA[TTGTTGTTGTTGTTG]GTGGTGGTGGCGGTAGTAGTTTTGGGTTTGTTG	CTGCTAGAGTGGGAGTTCGAGT	CAACAAACCCAAAACTACTACCG	59.85	141	Monomorphism
Unigene4549	GAA(3*5)	GAGGAGGGAAGAGGGAGAGAGGCGAACCGGG[GAAGAAGAAGAAGAA]CAACGGGTCCTCTTTGGAGGAAGCTCTTGGAACAGCGCTGATCTCTTCCCGCACACTATGATCGCAGACATGTT	GAGGAGGGAAGAGGGAGAGAG	AACATGTCTGCGATCATAGTGTG	60.074	120	Monomorphism
Unigene4647	CAC(3*5)	TAGTTCAGATTGTTCACCACCAAAGAAACTTCCAT[CACCACCACCACCAC]CAACACCACCAACTCCTCCTCCTCCTATCCCCAACAAGTCCAAAGTCATCACATCCTCACTCCCTTTAG	TAGTTCAGATTGTTCACCACCAA	CTAAAGGGAGTGAGGATGTGATG	60.005	119	Monomorphism
Unigene4678	TCAACC(6*4)	CCTCATACTCTCACACCAGATCCAGATCTAACCACCCCAATTGCTCCCACATCGAATCCTCTAAGAACACTACACCCCCACACAACAACAATAGCACCAGCA[TCAACCTCAACCTCAACCTCAACC]CCGTCGATCAGGTACCGAGAATGT	CCTCATACTCTCACACCAGATCC	ACATTCTCGGTACCTGATCGAC	60.391	150	Monomorphism
Unigene4696	AGT(3*6)	ATAGTGTCATTGAACCAGGTGCTTC[AGTAGTAGTAGTAGTAGT]AACCTTCTCCATCTCTTCTTTAGGAGGCCTTGAAATTGAGTTTCTACTTCTTCCTGTTGATATATTGTGACATTGAATTTGGAAATCTGCTTGGAGTACAT	ATAGTGTCATTGAACCAGGTGCT	ATGTACTCCAAGCAGATTTCCAA	60.014	144	Monomorphism
Unigene4709	TGAACT(6*4)	CGTGCACCCTAGAGCTTTTATACATGATGCTCTCTCCACTGTTCCCTGTTCGTCCACCACCAGGAACCAAATTTAC[TGAACTTGAACTTGAACTTGAACT]TTCAGGCGACTCCGGAAGACTGGGTGGAGTGAGAGGTTTAATCT	CGTGCACCCTAGAGCTTTTATAC	AGATTAAACCTCTCACTCCACCC	59.888	144	Monomorphism
Unigene4827	GAA(3*5)	AAGAAGAGCTTCCTTTGGAAGTGGTTGCCAAATCGCTTCCAGAACCCACCTTT[GAAGAAGAAGAAGAA]ACAGCATCATCATCCACGCTTCCAAGCACTCTTTTTGAGTTAGCATTAGATCCCACTGTTGCAAGAGCACGATTCATATTTGCAACAGAG	AAGAAGAGCTTCCTTTGGAAGTG	CTCTGTTGCAAATATGAATCGTG	59.661	158	No products
Unigene4829	CATGGG(6*4)	TGCTAGTGATGATGGTTTTGATGAATATGAGAACAGTTTTGATGAATATGATGATGAAGAGGAAGAAGAAGAGGAAGTAATAGCC[CATGGGCATGGGCATGGGCATGGG]AATGGTAATTCAGTGCATCATAAAAAGATGATGCCAAAGATGG	TGCTAGTGATGATGGTTTTGATG	CCATCTTTGGCATCATCTTTTTA	60.311	152	No products
Unigene4891	AGA(3*5)	CACACTCCCTTGCAAGAAATAAACCCCAACATGGTGGCGGAGGAGGAAAGCGTGGTTGGTGAAGGGGAGG[AGAAGAAGAAGAAGA]AGGTAGAGAAGAAAAAGATAAGAGTTATTATGTCAAACTACTACGAACTCATGGCG	CACACTCCCTTGCAAGAAATAAA	CGCCATGAGTTCGTAGTAGTTTG	61.051	141	No products
Unigene5075	GAA(3*6)	AAGAGGAGAACAAAGAGGTGGATGAGGTTGAAGGAAGCGGTTTGAAAAAAGCGTGAAAAACAGGGCGGGAGAGGGTAGGGTTGGAGAGGACTTGAAGAGAG[GAAGAAGAAGAAGAAGAA]GAGGTGGAAGAAGCTAATCTTATAGCAGTTGTTGTGCGG	AAGAGGAGAACAAAGAGGTGGAT	CCGCACAACAACTGCTATAAGAT	60.552	158	No products
Unigene5127	CGG(3*5)	ATTTCGTTCTCCTCGTCGTTATCCCAGCCGCCGAGCTCGATCCTGAGGAAATCGTTCTCTGGAGAACGGCT[CGGCGGCGGCGGCGG]CGACGCGTCATCGTCACGTGCAGATTGCGCGATTAGGCGAAGCACCTGGAGGAACTGCGAGCCAAAGTAG	ATTTCGTTCTCCTCGTCGTTATC	CTACTTTGGCTCGCAGTTCCT	60.927	156	No products
Unigene5128	AT(2*6)	CATTTGGAGATGGCTCTACTAGCTTGTTTTTCCAGTTATTCTGAAATCATAA[ATATATATATAT]AAATACAAGCCAGGAAGTTTTTTCTGCTTTGAAGCTTTAGTTTTTCAAAGCAGCAGTCATC	CATTTGGAGATGGCTCTACTAGC	GATGACTGCTGCTTTGAAAAACT	59.947	125	No products
Unigene5133	AT(2*6)	AAAATGGGAAAGCTAAAGGTGAGAGGAGTTTGGATCGGAGAGATCATGTCAGCTGCATCCTGCA[ATATATATATAT]AATTACTCCTCAGCCAGTTAGTTTTACATGTGAAGGTTGGGAAGAAAAAT	AAAATGGGAAAGCTAAAGGTGAG	ATTTTTCTTCCCAACCTTCACAT	60.102	126	No products
Unigene5250	AT(2*8)	CGAATTATAATGGAGGCTGACTGCTTGAAATCAA[ATATATATATATATAT]AGATGGTATGGCACGGCATGAAAGAGTATCCGTCCAATTTTTGAAATCCCGGAATTAGTAGTATATTGTCTGCCCAGTTATACGATCT	CGAATTATAATGGAGGCTGACTG	AGATCGTATAACTGGGCAGACAA	60.035	138	No products
Unigene5320	CGA(3*5)	CCTCAAAACCCTCAAAAACTCTTCGCCGCTTCCCAATTCCGCCGCTAACGCCGCTGCTGACAGCTCGGGTTTCGTCTTCGTTAAGGACTTCCGACCAGC[CGACGACGACGACGA]CTCCGCCGTTCGCGAAGCCAAGAGTCTCAACGCTATA	CCTCAAAACCCTCAAAAACTCTT	TATAGCGTTGAGACTCTTGGCTT	59.594	151	No products
Unigene5368	CAG(3*5)	ATGTCCGAGGACAAGGAGCGGGCGCTGCAGACGTTCCGCGCGCTGGTGGAGAGCGCGGACAGGAAGTTCGGGCGCGTTCGAGACGTGGAGGCGTACGGCGGCGGCACGAGCCGA[CAGCAGCAGCAGCAG]CACGCGTTCCAGAAGGTGTTCAAGGCGTAC	ATGTCCGAGGACAAGGAGC	GTACGCCTTGAACACCTTCTG	59.788	159	No products
Unigene5381	GAT(3*6)	TCACTACCAGACCAACTCCATTTTCAACCTTATTTTCCCACTCTTTATA[GATGATGATGATGATGAT]ATGACATTAACCTCTTCATTCAACCTTCCA	TCACTACCAGACCAACTCCATTT	TGGAAGGTTGAATGAAGAGGTTA	59.987	97	No products
Unigene542	AT(2*6)	AATGTTGATTGTGATGTGTGCTCACCATGTGCC[ATATATATATAT]GCTTGTTGTGTTTTTTGCATGAATTGAGAAACTGTTGGACGGCAAAGTAACTCCATATATATGTTGACAAGATGTGCATGTGCTAGAC	AATGTTGATTGTGATGTGTGCTC	GTCTAGCACATGCACATCTTGTC	59.824	133	No products
Unigene5432	CCT(3*5)	AAGAAGAACGCAAGAAAGAGGAGGAACCCCCACCACCC[CCTCCTCCTCCTCCT]CGTTCTCAGACTAAATCTGGATCTTCGTCAAACCAGCAACTAGAAAATAAACCTCACTCATCTCTGACTTTAGTGGAGAAACTTCCTGATGCTTCTCTTCTTTTG	AAGAAGAACGCAAGAAAGAGGAG	CAAAAGAAGAGAAGCATCAGGAA	60.008	158	No products
Unigene5463	AGC(3*5)	TCTGGCCCTTTTACTGATATGAATCGAAGTGAAGA[AGCAGCAGCAGCAGC]ACCAACTATGTGAGTTTTGCCACAACCAGGAGGACCATATAAAAGGACATTTGACCGTAACCTCAAAG	TCTGGCCCTTTTACTGATATGAA	CTTTGAGGTTACGGTCAAATGTC	59.92	118	No products
Unigene5492	GGC(3*6)	CTCAATCTCTCGCCAGAAGTCATCGGCTGCGTGGTCGCAGCCGGAGGTAATGCTGCTCTTCCCCGGAGAGTCGGG[GGCGGCGGCGGCGGCGGC]CTGGACTATCATCATGTGGGC	CTCAATCTCTCGCCAGAAGTCAT	GCCCACATGATGATAGTCCA	59.327	114	No products
Unigene5545	CTG(3*5)	AGGAGTGGAGGGTTGATTAAAAGTTGTGGTTGGAAGGATTAGCGGCATGTGTCACAACAACAGAAGAAGTTGCTA[CTGCTGCTGCTGCTG]CATTATTTATTATTGAAACAAGTGGATACGGAAGGTGTTGGATGGGGAAACCTAATAAG	AGGAGTGGAGGGTTGATTAAAAG	CTTATTAGGTTTCCCCATCCAAC	59.962	149	No products
Unigene5592	TGT(3*8)	GCAAAGGAAGGTTTGGAGTAAATCCCCTTGTTGAAGCCTCCATTGAGACCCACCCCAGAATCCAAACCAACACCCAGAA[TGTTGTTGTTGTTGTTGTTGTTGT]AAGTCATGGCAAGAAAAGATCCATTGAGGTTATCGTTGTAATCAGAAGCATGTTC	GCAAAGGAAGGTTTGGAGTAAAT	GAACATGCTTCTGATTACAACGA	59.284	158	No products
Unigene5599	TGC(3*5)	CCTAAACCCTGAGATTGTTGTTGT[TGCTGCTGCTGCTGC]GGCGGTTGCTGTTGCACTTGCATTTCCTCTTCACCTTGTTCATCCTCCAGCGGCAGCCTCTCATAAGTAGCATTGGCGAAT	CCTAAACCCTGAGATTGTTGTTG	ATTCGCCAATGCTACTTATGAGA	60.128	120	No products
Unigene5618	AT(2*6)	GACTAACACGAGCAATATCCCCA[ATATATATATAT]CCATCAGGACACACAGGCCTCCAAATGCTACATATTCTTCCATCTTGTGAAATCTGTTTTCTGCTGCATAATGAA	GACTAACACGAGCAATATCCCC	TTCATTATGCAGCAGAAAACAGA	59.903	110	No products
Unigene5665	TGG(3*5)	AGAAGAAAATGACCGAATCCTTCTTCATGCTTTCTTCTGTTTGAGTTC[TGGTGGTGGTGGTGG]GGGAAAGACTGCACGGAACAACCATGCAGCCAATATTGCTCCGGCAAAGGGGCAAATCCAGTATACAT	AGAAGAAAATGACCGAATCCTTC	ATGTATACTGGATTTGCCCCTTT	59.988	131	No products
Unigene5677	CCCTGA(6*3)	CAGAGACGCATCACACGAAACGCGAGGGAATGCGATCCTCCTCCCTGGCCCTGACCCTGACCCTGACTCATCG[CTTCTTCTTCTTCTTCTTCTT]CACTTCCAAATGCAAAAGAAAAATG	CAGAGACGCATCACACGAAAC	CATTTTTCTTTTGCATTTGGAAG	59.994	119	No products
Unigene5678	CTT(3*7)	CAGAGACGCATCACACGAAACGCGAGGGAATGCGATCCTCCTCCCTGGCCCTGACCCTGACCCTGACTCATCG[CTTCTTCTTCTTCTTCTTCTT]CACTTCCAAATGCAAAAGAAAAATG	CAGAGACGCATCACACGAAAC	CATTTTTCTTTTGCATTTGGAAG	59.994	119	No products
Unigene5679	TCT(3*6)	CATCACTTCAATTTGTTGGTTCATTAAATCACTCTTAACATA[TCTTCTTCTTCTTCTTCT]TCACTTTCTGATACGTACCCATATAGAAGGAAGAAACAAAGCATCTTCTTTCAGAAATCACTCCTCTGC	CATCACTTCAATTTGTTGGTTCA	GCAGAGGAGTGATTTCTGAAAGA	60.012	129	No products
Unigene5695	GCT(3*5)	TCTGGCTTTGAGATCTTTGAAACTTCCCAATGCATTGGCATCTGTTGGAAATGTTCATCCTGAGCTTGTCCTA[GCTGCTGCTGCTGCT]GAATCTGCTGAAATTGCTGAAGCTTAATC	TCTGGCTTTGAGATCTTTGAAAC	GATTAAGCTTCAGCAATTTCAGC	59.558	117	No products
Unigene5698	CCT(3*5)	ATCGGAAAACCTAATCGAAGAAGACTCCTCCGCCCCTTCCC[CCTCCTCCTCCTCCT]ACCACTCCCGCCTCCTCATCCGCCACATCCGACGTTCCCTC	ATCGGAAAACCTAATCGAAGAAG	GAGGGAACGTCGGATGTG	60.046	97	No products
Unigene5721	TCC(3*5)	CATCGGAGTTTGAGGATGTTAAGGTGGGGATTCAGACAGCATCCTCGCCCTTGACGGATGAATAT[TCCTCCTCCTCCTCC]TCTTCTTCTTCTGCTGGCTCCTCTTCACCTGAATCCGATATCACTTTCTTGGATTTCTCGGATTC	CATCGGAGTTTGAGGATGTTAAG	GAATCCGAGAAATCCAAGAAAGT	59.965	145	No products
Unigene5730	GGCTCC(6*4)	CACGTGTACTTCAATTTCAAACGCTATCGCTACCGCAGATAATTTCA[GGCTCCGGCTCCGGCTCCGGCTCC]GTTCTACATGGGTTTGTTACCATTTTGAAATTTAAGGTGTATATCCGTGAATGTTAAGGTGCTGCTGGCATATAGTTTCTT	CACGTGTACTTCAATTTCAAACG	AAGAAACTATATGCCAGCAGCAC	59.832	152	No products
Unigene5780	CGC(3*6)	TACTTCTTCGGCACCAATCTCTACAGCCCGACAACCTTAAACACCGGAAGGTTCCACGCGTTCTTCAACTTCGGCACCAAGAAGG[CGCCGCCGCCGCCGCCGC]CGAAGAAAAAGGAAGTGAAAGTGAAACCCTC	TACTTCTTCGGCACCAATCTCTA	GAGGGTTTCACTTTCACTTCCTT	60.029	134	No products
Unigene5782	TCT(3*6)	ACTTCTCCTCTTCCATTGACTCCCACCATTCCATTTCCTTCCCTCTTC[TCTTCTTCTTCTTCTTCT]TTGCCTCTTCCTTCCCCATCTCCACATCCCCATATTCAAT	ACTTCTCCTCTTCCATTGACTCC	ATTGAATATGGGGATGTGGAGAT	60.631	106	No products
Unigene5789	TCA(3*6)	AGAAGGGCTTCTTCTTCATCATTCTGTCTGGTGTATTTAACTTGTTTATTTGCCTTTCCCTGTCCAATCTCCAATACT[TCATCATCATCATCATCA]AAATCTGGTGGCAAACTGTCATCGTCTTCATCGCTCCAGTCATCAACAACATCCTCAAA	AGAAGGGCTTCTTCTTCATCATT	TTTGAGGATGTTGTTGATGACTG	60.023	155	No products
Unigene5821	TTCTC(5*4)	TCCTGATTCTCACTTTCTTCTCGTTAACTGTTCCAGCACATATT[TTCTCTTCTCTTCTCTTCTC]TCTGTGTTGCCTTGCCACCACACTCACTCACTCTACA	TCCTGATTCTCACTTTCTTCTCG	TGTAGAGTGAGTGAGTGTGGTGG	60.264	101	No products
Unigene5822	CACT(4*3)	TTCTTCTCGTTAACTGTTCCAGCACATATT[TTCTCTTCTCTTCTCTTCTC]TCTGTGTTGCCTTGCCACCACACTCACTCACTCTACAAATCCTTCACACACCATAGTAAGTAAATAAGTAAGTAACTTCCATACCATAGCATCAACATTTAACACCCTTC	TTCTTCTCGTTAACTGTTCCAGC	GAAGGGTGTTAAATGTTGATGCT	59.428	160	No products
Unigene5853	TA(2*6)	ACCGATTAGAAAACAAGGGAAAGTATACTTATATATTC[TATATATATATA]GAGAGAGAAATGAATAGAGATAAATGATCAAGGTCCGTCCCATCTCTGAAAATGCTCTATGAGGTGTTGG	ACCGATTAGAAAACAAGGGAAAG	CCAACACCTCATAGAGCATTTTC	60.014	120	No products
Unigene5864	CCG(3*6)	TCAGAATGCCAAGACTAACTTCCCCACTTCAAAGAACCACCCTCAACCTGACT[CCGCCGCCGCCGCCGCCG]CTGCCACTTCTTCTGCTGCTGCTTCTGACAACGCTTTCTTATCTCC	TCAGAATGCCAAGACTAACTTCC	GGAGATAAGAAAGCGTTGTCAGA	59.906	117	No products
Unigene5867	CTC(3*5)	CTCTCCCTTCTTTCTCCTCTCACCACCACCAACACCAATGACTTCACCGCCTTCTCCAACGCCTCCTCAA[CTCCTCCTCCTCCTC]TTCGTCCTCGCCGCCAGCGCCGCCACGCCCTCCGCCCTCACCTGCACCACGCAGAGGCTCACCGACTCT	CTCTCCCTTCTTTCTCCTCTCAC	AGAGTCGGTGAGCCTCTGC	60.718	154	No products
Unigene5901	GTT(3*6)	AAGATTGTTGTTGTTTTGAGGGACAGAGAAAAGGGTTCCATTGGAATTGGTTATGTTCCAGCCATCATTGAAATCATGAGACTTTGAGGA[GTTGTTGTTGTTGTTGTT]GATGAGATCAGTGGAACTGACATCAAAGTTCCTCCTCTG	AAGATTGTTGTTGTTTTGAGGGA	CAGAGGAGGAACTTTGATGTCAG	60.288	147	No products
Unigene5909	GGC(3*6)	GGGGGAGATACGTGAAGACTCGCGCTGCAGTTGCCAGGGA[GGCGGCGGCGGCGGCGGC]GGAGAGGCCAAGAACTCGTTTGGCGGCTAAACAATTAGAAGAGGAGAAGCCGATCATTGTCATATCCGATCATACGAAGAAGGAA	GGGGGAGATACGTGAAGACTC	TTCCTTCTTCGTATGATCGGATA	59.943	143	No products
Unigene12260	GGA(3*5)	GGTGGGAGTCGTTAGGGTTTGG[GGAGGAGGAGGAGGA]GAAGGAGGGGGCGCTGTTGGATGAGGCCAAGGATATGTGGGGGCGAAATGCGCGTGGTTGCAGCATTTTACAATTT	GGTGGGAGTCGTTAGGGTTT	AAATTGTAAAATGCTGCAACCAC	60.2545	113	No products
Unigene13576	GGA(3*5)	CTACCTCGCTCTCAGATACTCCACCCCGCCACCCGAGGTTTCCAAGTTCTCCGTCACCAAGCTCAACGACGCGCCGGGAACCGGGAAATATGAGGAGTGT[GGAGGAGGAGGAGGA]GAAGAAGGAGAAGAAGAACTGTATTCGGACACG	CTACCTCGCTCTCAGATACTCCA	CGTGTCCGAATACAGTTCTTCTT	59.875	148	No products
Unigene15076	GGA(3*5)	CGGATGAAGACAACGAAGAAGT[GGAGGAGGAGGAGGA]CCGGGAAGAGGATGAGGTGCGAGCGATATTCTCCGGCGGATCGTCGGTGCCATAGCTGAGAGTGAGGTGGAAG	CGGATGAAGACAACGAAGAAGT	CTTCCACCTCACTCTCAGCTATG	60.5515	110	No products
Unigene2715	GGA(3*5)	GAGGAAGAGGAAGAAGAGGAGGCGGACGATGT[GGAGGAGGAGGAGGA]CGAAGATGAAGGAAGGGGGAGCGAGGTGGAGGAAGGGGAGAAGGAGAGGGAAGGGATGAGGAGGTTGGCGAAGGCGATAGAGAGGTTTGGGGAAGTGTATGAG	GAGGAAGAGGAAGAAGAGGAGG	CTCATACACTTCCCCAAACCTCT	60.352	150	No products
CL3180Contig4	GCT(3*5)	GTTTCATCCTGCATATGTGACTGCTGAGAGAATAAAGAAAGCCAAGAATCTAGAGCTGCTTTTGACTGCTGGAATCGGTTCTGATCACGTCGATCTCAAC[GCTGCTGCTGCTGCT]GGTTTAACTGTGGCAGAGGTAACAGGAAGCAATGTGGTTTC	GTTTCATCCTGCATATGTGACTG	GAAACCACATTGCTTCCTGTTAC	59.7195	156	No products
Unigene14602	GCT(3*5)	TTTTGGAGCCGACATATTATGAGAACCTAAGATCAACAACAACCTTTTGCTGCCTCAGCATCTGCC[GCTGCTGCTGCTGCT]CCTTCTTCTTTTTCGCCTTCTCCTTGTAGAACAACAG	TTTTGGAGCCGACATATTATGAG	CTGTTGTTCTACAAGGAGAAGGC	59.897	118	No products
CL3623Contig2	CAC(3*5)	AAGAAAGGGAACGTCAGAAAATCTCTGAGCAATCTCATGTCATCACAT[CACCACCACCACCAC]CAGAAGAACAACAACCCTGTGAGTGT	AAGAAAGGGAACGTCAGAAAATC	ACACTCACAGGGTTGTTGTTCTT	59.9935	89	No products
CL4515Contig1	CAC(3*5)	AGGCTTGATTGATAGGGACAAGTCCCTT[CACCACCACCACCAC]AACCATGTTGGTTGCTTTGGCTTCTGAATTCTGCTCCAAACCAAGGTTTTCAAATATGGTTTTTGTTGCTCC	AGGCTTGATTGATAGGGACAAGT	GGAGCAACAAAAACCATATTTGA	60.2995	115	No products
Unigene17191	ATG(3*5)	GAAGATGAAATGGCATATGAGGATTCTGACATTGATGACT[ATGATGATGATGATG]AATTTGATGATGATGAGTATGATTGGGATGACGGTGGTAGTCATGGAAGTTTAGAAAATTATGAGCATGAGATGTATGATGAAAATCCTAGACGGGAAGAGTTG	GAAGATGAAATGGCATATGAGGA	CAACTCTTCCCGTCTAGGATTTT	60.1525	159	No products
Unigene14414	AAG(3*5)	CTTGTCCTATAGACCAACCCACATGGCATAACATTGTTGTTCCTCTCAGTGACGCGCCTCAGTAGCA[AAGAAGAAGAAGAAG]CTACACGAGGTGTCTTCCATGAATCACAATAATAAGGGGTCCTGAAGTGC	CTTGTCCTATAGACCAACCCACA	GCACTTCAGGACCCCTTATTATT	60.023	132	No products
Unigene18732	AAG(3*5)	ACCCCAGCTAGAAGAAATAAAGCAAGAGGGTGTCGGAAAAGGGACC[AAGAAGAAGAAGAAG]AGCAAAAAGAGTTCTTTTTTTCCCAGGTTTGGTTGTTTCAGAATCGAGCATGATGTTTCAGGGGGAGGTTTTGATATTGAGGTTGTTGATGAGACTGG	ACCCCAGCTAGAAGAAATAAAGC	CCAGTCTCATCAACAACCTCAAT	59.8825	159	No products
CL3721Contig1	AAC(3*5)	CCTCCTAATGCTTCCTCAAACTCCATCGTGGTGCCCGGCAACAAT[AACAACAACAACAAC]ACCTTCGCACACACCAATGTGCACCACCCTCTTCCCTCTCATCCCTCTCCAGCCAACACCATCAATAGGATGTTT	CCTCCTAATGCTTCCTCAAACTC	AAACATCCTATTGATGGTGTTGG	60.294	135	No products
Unigene14138	AAC(3*5)	ATACCACTCATGGATTCACCACTGGTGCAACCTCTAAG[AACAACAACAACAAC]ATAAAGTGCAAGAACGCGAATAGTGGAAGCAAAGCAAGGTTGGGTCCAAGAATCGCGTTCAGAACTCAATCAGAGCTTGAGATCATGGATGATGGATACAAGTGGAG	ATACCACTCATGGATTCACCACT	CTCCACTTGTATCCATCATCCAT	59.862	160	No products
CL1314Contig1	TG(2*7)	CGACGTCGTGTTATGATCTAGTGAT[TGTGTGTGTGTGTG]TTTTTTTTTTTATTTTTTTGTTTTTAATTTTTGTTTGAAGGCAATGG	CGACGTCGTGTTATGATCTAGTG	CCATTGCCTTCAAACAAAAATTA	59.961	86	No products
CL1315Contig1	TG(2*7)	CTGATAGTTCCATTTGGTTTTGGTGGGGAAGGGTCTGAGGAGGTTTACT[TGTGTGTGTGTGTG]TTTTTTTTTTTATTTTTTTGTTTTTAATTTTTGTTTGAAGGCAATGG	CTGATAGTTCCATTTGGTTTTGG	CCATTGCCTTCAAACAAAAATTA	59.9875	110	No products
Unigene13133	TG(2*7)	ACATCTTTTAAACGTTCACCACCCATGAACGAATGAATGTA[TGTGTGTGTGTGTG]CTCTCTTCCTACCCAGCGAGATGAGCAAGAACGTTTCTCCAAAGGATTCGGGCGACAACTCCGTGACCCACTTTGATTTTCTCAAGAAATTTAAACGCTTTTCCC	ACATCTTTTAAACGTTCACCACC	GGGAAAAGCGTTTAAATTTCTTG	59.831	160	No products
Unigene2459	TG(2*7)	CAGTGAAAATGGGAGTGACTTTCTTGGGAGTAAATTGGTCCCTCCTCTCGC[TGTGTGTGTGTGTG]TTATATCTTTCAACCTTTACGCCTGTCGAATGTTGTTTATCAT	CAGTGAAAATGGGAGTGACTTTC	ATGATAAACAACATTCGACAGGC	60.142	108	No products
Unigene13740	GA(2*7)	AAGAAACCGAGATGTTTATGGGTAACAACTAACAAACTTTTGCTTTTCTTCTAGAGATATATTCCAG[GAGAGAGAGAGAGA]AGAGAATATGGCCAACCTTGGATGCGCTTCAAATGAAATCTCACTCCGCTTTTGGTGGAAGGATCTAACACAC	AAGAAACCGAGATGTTTATGGGT	GTGTGTTAGATCCTTCCACCAAA	60.1945	154	No products
Unigene17592	GA(2*7)	TTCTTCAAATTCTCTTTCTTGGCGTCCACCAGTTGCAGAGCCGCAGAGATGGTCTTCGACGAAGTCTGCATTGTTGTCGCCGTTCCTTCGTTCCCTCG[GAGAGAGAGAGAGA]AAGAGGATTATGAACAGTTTTCTGTGCAAATTGAAACC	TTCTTCAAATTCTCTTTCTTGGC	GGTTTCAATTTGCACAGAAAACT	59.3105	150	No products
Unigene8723	GA(2*7)	CGAGTGAATATATGGCAGAGG[GAGAGAGAGAGAGA]TAGTGAGATAGTGAGTTTATAATGAGAACTAAAATGAGAATGAGAATTGCATAAGGTCAGAGAAAGGAAAGTGAAGAATTGTGTTGTGGATTACGATAATGG	CGAGTGAATATATGGCAGAGGG	CCATTATCGTAATCCACAACACA	60.2345	137	No products
CL4619Contig1	CT(2*7)	TTACTAAAGGAGAGCTTTTGGGGGAGAGGGAGAAGAAAGC[CTCTCTCTCTCTCT]GGTGTCGATGATATCCTAGTAAAAGAGAAAACATTCTTCCAAAAATATCTAGTTTCGGGACTCTCTTTCCTTCATTTTATTCTGAGCCA	TTACTAAAGGAGAGCTTTTGGGG	TGGCTCAGAATAAAATGAAGGAA	60.104	143	No products
CL4926Contig2	CT(2*7)	CACATGCAGTGCAAATAGAAAAAAGAAAGCTTAAAACTTTGAGAATAGACTGAGAAAGAGAGAGAAGCATTTTTCAATACTTA[CTCTCTCTCTCTCT]GTCGGTCAATTTTCGATCTGGGTCTCTTTTATTCAGTTCGGAATCTCGTG	CACATGCAGTGCAAATAGAAAAA	CACGAGATTCCGAACTGAATAAA	60.3265	147	No products
Unigene10813	CT(2*7)	TTCTGTTCCCTTATCATCTTCCACTGCTCAACC[CTCTCTCTCTCTCT]AACACGCAAGTTTCAGTTTTTCTGTTTCTGTTCTCTCTACTCAGAACATGGGTTCTGTTGCAGTACAACT	TTCTGTTCCCTTATCATCTTCCA	AGTTGTACTGCAACAGAACCCAT	59.965	117	No products
Unigene11482	CT(2*7)	ACCAAGGGAGTATCCAAAGAAACAAGAATAGGTAGAAGCTGTAATCTCTCTCTCC[CTCTCTCTCTCTCT]TCTCTCTCTCATTCTATATATACAAACTGTGTATTACCACACAGATGTTCTGAAAAGTG	ACCAAGGGAGTATCCAAAGAAAC	CACTTTTCAGAACATCTGTGTGG	59.7285	128	No products
Unigene6499	GGC(3*5)	TGAGTTGGGATCCGATTATTATGGAAAGAGCGGTGGTAATTCGAGGTACGAA[GGCGGCGGCGGCGGC]AGTGATGATGGCTACGGGGATGGGGTGTATGCTTATCAGGGAGGGAAAG	TGAGTTGGGATCCGATTATTATG	CTTTCCCTCCCTGATAAGCATAC	60.327	116	No products
Unigene6533	CAC(3*5)	CTTTCTTCTTCTCTTTCTTCCGCCGCCGGAATATTCCCTCGCCCCACTAAAACCACACCCTCCAACACTTTCCCCTCCTCCACCACCTTCCACCACCACCGT[CACCACCACCACCAC]TCTTTCTTCTTGCGAGTTGCAAATGATGCTGATAGGAGTGAA	CTTTCTTCTTCTCTTTCTTCCGC	TTCACTCCTATCAGCATCATTTG	59.238	159	No products
Unigene6556	CTG(3*5)	GAAATAGCTGTGTCTGAGGTTGCAGTGGTGCCGGTGCCAGGTGTGGCTGAGGTGGCGC[CTGCTGCTGCTGCTG]CGGTGGTGGAGGTTGTTGCTGTGGTGGCTGCGCCGGTGGTGCCTGAGGTGGCTGCTCCTCCTGTTGCAGAGGAATTGTTTCAT	GAAATAGCTGTGTCTGAGGTTGC	ATGAAACAATTCCTCTGCAACAG	60.528	156	No products
Unigene6610	GCC(3*5)	CACACACTCAGGCTTCTTCTTTCGCTACTCCACTCCCGCACGTGCCTTTCTTTCGCGCCACCGCTTCCTCACGTGCCGCCCCGGCGGAATCTCTCCAT[GCCGCCGCCGCCGCC]AATGAATTCCGTCGCATCTGGACTGCGAAACTCC	CACACACTCAGGCTTCTTCTTTC	GGAGTTTCGCAGTCCAGATG	60.801	147	No products
Unigene6621	CAT(3*5)	ACGTTGAGTTGAGTTGAGATGGTTTTTTACTTTATATTCCTTTATTTTACTTTGTTTTTGTTCTGTTTTC[CATCATCATCATCAT]GATATAGATACATACACACCCTTTTCCTTTTTTTGTTCTTTTGCACACTTTTCTTTTCTGTTG	ACGTTGAGTTGAGTTGAGATGGT	CAACAGAAAAGAAAAGTGTGCAA	59.473	148	No products
Unigene6651	GA(2*9)	GTACCGCTGAATTGAATTTTCTGAAGAACT[GAGAGAGAGAGAGAGAGA]GGAAAGAAAAATGGCCTATGCACAGGGTTTTGCTTCCAATTTCAAATTGGGTTTTGTGTTTTCTTCTGGTTCGCAATCACAACAGAGACAGCCTTTGATGTTTC	GTACCGCTGAATTGAATTTTCTG	GAAACATCAAAGGCTGTCTCTGT	59.809	152	No products
Unigene6825	AT(2*8)	TGAGAAAAACAAGGGAATCAAAAAGAAGAAGAAATGGATTCCTATTCCAATCAAATTTTTCTTAAAATTTCTATTTCGATGAACTGACGCTTAACCTGGTTATATAG[ATATATATATATATAT]GGAAAATGGCGGACCGTGTAATAACCATTCCTGTTT	TGAGAAAAACAAGGGAATCAAAA	AAACAGGAATGGTTATTACACGG	59.215	159	No products
Unigene6889	TGG(3*6)	CTGATGGCTTTTTCACTGGTACTGT[TGGTGGTGGTGGTGGTGG]TAGAGTAAGGAATTTCTCAATGTCCTTTGCTCCAGTTTGAGCAAACTCTTTGACAAGCATGTTCATATATCCAGCTAAAGACTGCTTGAAGTTCTGTGAGCAGCTTCTGTCT	CTGATGGCTTTTTCACTGGTACT	AGACAGAAGCTGCTCACAGAACT	59.881	155	No products
Unigene7084	CCAATC(6*3)	ATGATCCCAACTCACAATTCAAATGTCCAATCCCAATCCCAATCGAACCAGGACCCTAACCTTTTTCTT[CAACAACAACAACAA]TTTATCCAACCACAACCTTTTCAGCAAACACTACAACC	ATGATCCCAACTCACAATTCAAA	GGTTGTAGTGTTTGCTGAAAAGG	60.082	122	No products
Unigene7085	CAA(3*5)	CAACTCACAATTCAAATGTCCAATCCCAATCCCAATCGAACCAGGACCCTAACCTTTTTCTT[CAACAACAACAACAA]TTTATCCAACCACAACCTTTTCAGCAAACACTACAACC	CAACTCACAATTCAAATGTCCAA	GGTTGTAGTGTTTGCTGAAAAGG	60.082	115	No products
Unigene7108	GCA(3*5)	CAAATCCTCCATTTGAAGAAACAGCACCAAAACCAACACCAGGG[GCAGCAGCAGCAGCA]CCGGCAAATCCACCACCAGAAAATCCACTACCAGTG	CAAATCCTCCATTTGAAGAAACA	CACTGGTAGTGGATTTTCTGGTG	60.807	95	No products
Unigene7145	GAA(3*6)	TGCAAGAAAGAAACTGAAAGCATTACAACTGAGACATAAAACAAAACCTATAGAATATAATAAACTCATACATAGCCATGGCTGCCACCAGAT[GAAGAAGAAGAAGAAGAA]GAGATTAATCTAAAGGAAGCTTTTGATGTGTTTGACAAGGACAATGA	TGCAAGAAAGAAACTGAAAGCAT	TCATTGTCCTTGTCAAACACATC	59.89	158	No products
Unigene7154	GTG(3*7)	AGAATTGAAGGTGGGAGTCGTGGGAGGCGGCGGC[GTGGTGGTGGTGGTGGTGGTG]GGACATTAGGTTTGCAATGGCTTTTCCGGCGAGCTTGCTTCGGCGCTTTAGCATGACGTTGAGGTCCATCATGAGTTTGCCCTTGGATATACCTTTTCT	AGAATTGAAGGTGGGAGTCGT	AGAAAAGGTATATCCAAGGGCAA	60.202	154	No products
Unigene7158	CAT(3*5)	GCTTTCGCTTGTTATTTGATCTC[CATCATCATCATCAT]CAGCTTTAGCTTCAGCAATTTCCCCAGGCTTTTTGTCAAATAGGCCTTTAAACTGTTTTCTAGCCTTGTTCTCCACTTCCTGTTCCTTCTGCTTCAGTTTTTGAAG	GCTTTCGCTTGTTATTTGATCTC	CTTCAAAAACTGAAGCAGAAGGA	60.042	144	No products
Unigene7161	GTT(3*6)	AACTGTGATCGTCCTTTCCTTTTGTGATTCACATCTAAAGAGAAAGAGAGAGGGA[GTTGTTGTTGTTGTTGTT]GAGTTCTTAGGATGTCTGAATTGGTGGCCCGAACGGGTCGGCATCAGCAGCGATACGAACATGGGTATCGACTAATC	AACTGTGATCGTCCTTTCCTTTT	GATTAGTCGATACCCATGTTCGT	59.281	150	No products
Unigene3573	TTA(3*5)	AAATGTTGTTGGAAGAATCTGGATTATTATTTGCTTCAACCATTGCACCCTTCAAAGGCAAGGGAATATTCTCCACCACT[TTATTATTATTATTA]TTCTCCACTTCTTCTTTGTGCTTT	AAATGTTGTTGGAAGAATCTGGA	AAAGCACAAAGAAGAAGTGGAGA	59.573	119	No products
Unigene3582	TA(2*6)	AAATTAACGGAGGTATGACGGAGAAAACGGGGACGGAGATGATCGCTGCTATATAATTAAGAGTGCCACCTGTTTGTTAATTAG[TATATATATATA]TTCCTAACTAGAGTTTAATGTGAAGGTTACGTTACACGAAAGCAATAAATGGTGTGGTTTGTTT	AAATTAACGGAGGTATGACGGAG	AAACAAACCACACCATTTATTGC	60.036	160	No products
Unigene3605	AG(2*6)	TACCAAAATTCGACCATTTGAACGAAACTCACTGAGCTTTGTACAAAATTCCAATCATATTAGAGGTTCACAAGGCGAAGGATTTGCACATTTCTGAAAATGAAAAAAGGAAAAAAGAAAAAA[AGAGAGAGAGAG]AATCATTTACATTGCATGAGCATG	TACCAAAATTCGACCATTTGAAC	CATGCTCATGCAATGTAAATGAT	59.873	159	No products
Unigene3653	ATC(3*7)	ATAGCATCCATTTGGGAGGTAATGGTAGATGTTAATAGGTAATTCATTTTTCTTCCTCCCAAAACTTACCGCAAT[ATCATCATCATCATCATCATC]TACAACCCTGTGTACATAATTTAAAGTGAAAAACCAAAAAAATGCATAGCTGCTTCTGAG	ATAGCATCCATTTGGGAGGTAAT	CTCAGAAGCAGCTATGCATTTTT	60.056	156	No products
Unigene3668	GTT(3*5)	AAAAAGTGAGACATGTTAACGCCAAGCAGATGCGACCGTCAGTGTTCTTCCCATCCAGCCAGAGCAAATCCCACCGTTCTCTTCCTTCACTATCAGTCCCGAGTTGACTCG[GTTGTTGTTGTTGTT]GGGAGTGGCGGTGAGTCGTGATTTTATTGACTCG	AAAAAGTGAGACATGTTAACGCC	CGAGTCAATAAAATCACGACTCA	59.28	160	No products
Unigene3693	AGC(3*5)	GAGGACGGTGAGGATGGTCCAGA[AGCAGCAGCAGCAGC]AGAGATTGCGGTGGGAGCGCTGGCCGCGGCGGTGGTAGTGGGATTGCGGTCGGTAAACTTGACGGTTGGGGTTGTACAGTTCGGACTTCACG	GAGGACGGTGAGGATGGTC	CGTGAAGTCCGAACTGTACAAC	59.702	130	No products
Unigene3700	GTT(3*6)	GTCCGAGAAGTTTTTCTCATCCTCCTTGTGAC[GTTGTTGTTGTTGTTGTT]CTTCTCCTGAACAGTTGAAGGTCTGGGCAGCCAAAGCTTCAGTAGTCGGAGATGCAAAAAT	GTCCGAGAAGTTTTTCTCATCCT	ATTTTTGCATCTCCGACTACTGA	60.143	111	No products
Unigene3727	AGA(3*5)	AGCCTCTATTGTGAAGGAGGAAGAGAAGAAGGTAGAAGAAAAGAAAGAAGAGGAGAAGAAGGAAGAGAAAAAAGTTGACGAGGAAAACAAGGAACAAGT[AGAAGAAGAAGAAGA]TAACAAAACTGAAATCAAGCGAAGTGAG	AGCCTCTATTGTGAAGGAGGAAG	CTCACTTCGCTTGATTTCAGTTT	59.941	142	No products
Unigene3757	GCG(3*5)	CTCTCACCCCCTTCCTCTCTAACCCCCTCGCAGGCGGAGGAAACA[GCGGCGGCGGCGGCG]GAGCTGGTGGAGATGGAGGATGGTTCGGCGGAAATGGAGGCGGCGGCGGAGAAAACGGAGGGTTCTTGTCTAGAAT	CTCTCACCCCCTTCCTCTCTAAC	ATTCTAGACAAGAACCCTCCGTT	59.559	136	No products
Unigene3761	GCA(3*6)	CAGGAAGAATCAACGTATCTTCGC[GCAGCAGCAGCAGCAGCA]CCGACTCCACCTGCTACTAACAGACCACCGCTAAGCCTCAAGATTCCAGCTCCTGTTCCTTCCTTAGACTCTCCCATCCAT	CAGGAAGAATCAACGTATCTTCG	ATGGATGGGAGAGTCTAAGGAAG	59.975	123	No products
Unigene3874	TCG(3*5)	GATTTTAGGTTACCGCCATTGTCGTCGTCGATA[TCGTCGTCGTCGTCG]AGTCTGAGTGAGTTTGCGATTGTCCTTGCAAACCACGACATGGTTTGGTTTGATTGATT	GATTTTAGGTTACCGCCATTGTC	AATCAATCAAACCAAACCATGTC	59.979	107	No products
Unigene3910	GAG(3*5)	GATCTTCCAAGAAGAAAGAGGGACAA[GAGGAGGAGGAGGAG]AGAAGAGGGAGGGATAGGAGTGTTTGTTCGAGTTCAAGTCGCAGCAGAGTCGCGCGCTCGCTCTCTCCTTGTAACAGAG	GATCTTCCAAGAAGAAAGAGGGA	CTCTGTTACAAGGAGAGAGCGAG	59.84	120	No products
Unigene3916	TGC(3*5)	GTGAATTGCGTGTGGTGGAGGCCAT[TGCTGCTGCTGCTGC]TTGTGCTGCTGTTGGAGCTGTGGCTGTGTCGCGGCGAAGGGAGGAGGTTGACGCCGCCGCGGTGCTCTTGGTACCTTCGAGGGGATTTGGACTCCATCGTTGACT	GTGAATTGCGTGTGGTGG	AGTCAACGATGGAGTCCAAATC	60.37	145	No products
Unigene3966	CAA(3*6)	TTCAAGCTCAATATCCATCCAATCTTCTCTTTCTAAACAGGAACAACGGCCAAGAACTCCTTCAGTATTCATTGCAG[CAACAACAACAACAACAA]GGTTCTCTTTTCACCCAACCCCATATGCTATACAACAACAACCACGACA	TTCAAGCTCAATATCCATCCAAT	TGTCGTGGTTGTTGTTGTATAGC	59.976	144	No products
Unigene3967	CAA(3*5)	ACCACGACAATGGAAGTAACAACGTCGT[CAACAACAACAACAA]TAATAATTCTCGCAAGAGGGGCAGAGAAGACTCCACTGTTGCAAACAACACAATCAC	ACCACGACAATGGAAGTAACAAC	GTGATTGTGTTGTTTGCAACAGT	59.994	100	No products
Unigene3975	CA(2*6)	TGTTTCACAAGTGCGTAGAAGAAAATCCTAACAAGCGTCCCACAGCTGAAGAAATCCATAAAATGCTGCTTG[CACACACACACA]AAGATCGATTACAAGTTTAATTTATAGGAAGTTTTAGATGGGTTACTCTGGTGGCCCTGTCCTAGCGAAATATATT	TGTTTCACAAGTGCGTAGAAGAA	AATATATTTCGCTAGGACAGGGC	59.879	160	No products
Unigene3984	TCC(3*5)	TCGTTAACCCGTAGCTAAGAACA[TCCTCCTCCTCCTCC]CCGGGATCGGAGCCCTTGGGGACGCGGAACGAGAAGAAGTAGTGTGAATCGTCGACTTTCA	TCGTTAACCCGTAGCTAAGAACA	TGAAAGTCGACGATTCACACTAC	59.299	99	No products
Unigene4010	CGG(3*5)	CGCTCTTCATTGTTCTGAGTTGCCGGGGGAGGAGGAGGGGGCGAAACAGGAGGAGGTGGCGGCGGCGGCGACAA[CGGCGGCGGCGGCGG]AGGTGGCTGGTTGTTATACTGGTTATTAGAGGGATAGTAGGCGGG	CGCTCTTCATTGTTCTGAGTTG	CCCGCCTACTATCCCTCTAATAA	59.868	134	No products
Unigene4063	AAT(3*5)	TTCGTTTATAATATGTTTTGGG[AATAATAATAATAAT]ATACTTGAGTTTTTTATATTTTTCTCATTATTAATAACGAACTTGACTGTGGATTTGT	TTCGTTTATAATATGTTTTGGGA	ACAAATCCACAGTCAAGTTCGTT	59.957	95	No products
Unigene4093	CGC(3*5)	TCAATCGTCTCCGATCACAACGCGTCGGCCTCGATTCCGGTCGCCATGCCGGTGCATCCGCGGTTCTCGCGGTTCGGCCGAATCCGCAACGGCGGTTTCGACCGCG[CGCCGCCGCCGCCGC]CGAGAAGTCCGGTGGAGAGC	TCAATCGTCTCCGATCACAAC	GCTCTCCACCGGACTTCTC	59.936	141	No products
Unigene4101	AG(2*6)	AGAATAGGATTGGCGAAAGAAAGAAAGGTGAATGTGAATCGGAGCGTTTGATGGTCTAAAGTTGTGTGGTGGTGGC[AGAGAGAGAGAG]AAAATCAATCGAATAAATCTGGCA	AGAATAGGATTGGCGAAAGAAAG	TGCCAGATTTATTCGATTGATTT	59.83	112	No products
Unigene4102	TCC(3*5)	CGCTTAACCATGTCTTTCTCTTGGGCCTCCGCCCTCAGGATCACCA[TCCTCCTCCTCCTCC]TTGCGGCCGTCATCACCGCGTGCTTCACTCTACCAATCGAGAAGATGATGAAGGATTTCTTATTATGGGTCGATCACG	CGCTTAACCATGTCTTTCTCTTG	CGTGATCGACCCATAATAAGAAA	60.207	139	No products
Unigene4116	AAT(3*6)	GCCCATTTGGATAAGAAACCATATAGAA[AATAATAATAATAATAAT]AACACAAGTAGAGAGTGAAACAAAGGATAATACTTGGATTGCTATGAAATTTGCAAGGCTCTGACCCGAGCAGTCAGTTCCCTGACTTGGCTTCTTAAT	GCCCATTTGGATAAGAAACCATA	ATTAAGAAGCCAAGTCAGGGAAC	60.018	145	No products
Unigene4120	AATA(4*5)	TTGGAAGCATTAATATCCCCTTTCTCAACTAAAATATAT[AATAAATAAATAAATAAATA]CCCTTCCTCCAGCCAATATACCTCCACCTCCAGCCAATCTCGCTAAGACCAAACACCGAAAGCAACAAGTAAA	TTGGAAGCATTAATATCCCCTTT	TTTACTTGTTGCTTTCGGTGTTT	60.082	132	No products
Unigene4129	TCT(3*5)	ATGACAGTGTGGGAAAGACAGAGGGCGAGGATGAAGTGGCAAGAAGAGCAAGGCTACTTTTCTGCGTTCGACGCGCTTTTC[TCTTCTTCTTCTTCT]TCATCTCTTCATCTTCAAGATTCCTTCTTGCATCCTTCT	ATGACAGTGTGGGAAAGACAGAG	AGAAGGATGCAAGAAGGAATCTT	59.754	135	No products
Unigene4130	GAGCCC(6*4)	ATAAGCCTTCTGTTCATGGGTTTGATGCAAGTTCTTCAATTTTAAGGACTTTTAGTTGTCCACCCGCTTTGGTG[GAGCCCGAGCCCGAGCCCGAGCCC]AGGCCCACTGGCTCCTCGATTGGGAAAGAGAGTTCCAAGAAAAGGAAACCTGAGAAGCTTC	ATAAGCCTTCTGTTCATGGGTTT	GAAGCTTCTCAGGTTTCCTTTTC	59.894	159	No products
Unigene4136	ATTCTG(6*4)	GATTTGTTGTATTGGAGGAACCAGCAGCAGCGGCAGCGGCAGCGGCGGCACC[ATTCTGATTCTGATTCTGATTCTG]AATCTGAATCTGACTCTGATCGGTGGATCCTC	GATTTGTTGTATTGGAGGAACCA	GAGGATCCACCGATCAGAGTC	61.018	108	No products
Unigene4137	TGC(3*5)	AAGTACAAGGACGTAGCTGATGCAGCACAGGCAGCATTCGAGTCAGCAGCATA[TGCTGCTGCTGCTGC]AAGAGCAGCAGTGGAACTCTCCCGATCTCAGTCACATGATCCTGATGATCATGATAGTCCAGGCCCTCAAACAAGAAAAGTGGAGGATG	AAGTACAAGGACGTAGCTGATGC	CATCCTCCACTTTTCTTGTTTGA	60.5	157	No products
Unigene4142	GAG(3*5)	GGAAGAAGACGAGAATGAGGACTAC[GAGGAGGAGGAGGAG]TACGAGTACGACGAAGAGAGAGCGGTGGGACCTCTGAAGGCTCTGAAAGTGAAG	GGAAGAAGACGAGAATGAGGACT	CTTCACTTTCAGAGCCTTCAGAG	59.818	94	No products
Unigene418	ATC(3*5)	ATGACATTCAGATTTCAGCCACTCTCTCAAGTTTATTTCATTGCTACCAGACACTACAGTTTCTTCCACTAAAGGCTTATT[ATCATCATCATCATC]AACATTTGATCTCCTCAGTGTATCAGATTGAAACGTGGC	ATGACATTCAGATTTCAGCCACT	GCCACGTTTCAATCTGATACACT	60.427	135	No products
Unigene4201	TTTTAT(6*4)	ACATTTCGGAGTATTTTGTCCTGCGACAAAGTAGC[TTTTATTTTTATTTTTATTTTTAT]TTTTTTGCACTTGAAATGCAGAACCAGCATTGTTGAAGAGTTCGTTTTGATTGG	ACATTTCGGAGTATTTTGTCCTG	CCAATCAAAACGAACTCTTCAAC	60.028	113	No products
Unigene4215	GAA(3*6)	CAATTTTCTGCAACAAACACAAAAGTCTCAGAAGAGGAACAACAACGC[GAAGAAGAAGAAGAAGAA]GGAAGAACAACATGTTGAGGCTTGCATCTAAGAG	CAATTTTCTGCAACAAACACAAA	CTCTTAGATGCAAGCCTCAACAT	59.926	100	No products
Unigene4252	AGC(3*5)	ATCTCAGAAGCCATTCTTTTCCTCACCATTTTCCTGTCGCAATGAATGATGCCATGTAGGTTGTTGTGTTGTTCGTCGTTGCTCATGTTGCTGGAGTTAGAGGCACTTGTGAGAGGACT[AGCAGCAGCAGCAGC]AGTTCCAGTTGCGTTGTTAACATT	ATCTCAGAAGCCATTCTTTTCCT	AATGTTAACAACGCAACTGGAAC	60.321	158	No products
Unigene4253	CTT(3*5)	GAACCGTGACAACATCAACAATAGCACCGCCACCAACAACGTAAGAACCAGTGGTGGAAATATTGTCGACGTGGTTG[CTTCTTCTTCTTCTT]CTCCTTCCATGGACGACACTTCAGCCGCCACAAGTGGTTGGATCGACGGTATATTGAAG	GAACCGTGACAACATCAACAATA	CTTCAATATACCGTCGATCCAAC	59.75	151	No products
Unigene4258	GGAACA(6*4)	CACTGGAATCACAGATTTCTCCTCAGCCACATCCTTTGGAGCCTCT[GGAACAGGAACAGGAACAGGAACA]GGTTCAGCAGCAGGTGGTGCTGTCTCTGACTCTACTG	CACTGGAATCACAGATTTCTCCT	CAGTAGAGTCAGAGACAGCACCA	59.72	107	No products
Unigene4293	GGC(3*5)	GACTTCCGCTTGGAGATCTTGCCTGTGGGCTGCGGGCCTCGGCGTCGGGGAGCAGAGTCCTGGTCGGAGCCGGAGAGGCTGGAGACGGTGGGAGT[GGCGGCGGCGGCGGC]AGTGTCGGGAGTGGCGACAAAGGGAGTAAAGTCGTTGTCTTCC	GACTTCCGCTTGGAGATCTTG	GGAAGACAACGACTTTACTCCCT	60.049	153	No products
Unigene4343	AGC(3*5)	CATCAGAGCCACTACATGAAGA[AGCAGCAGCAGCAGC]AGGCGCTTCTCGACCAAAGTAACACGAGTTCTGGAAATTTGGTTCAAACCAGTGGCGGCTTAACTGCTTCGGGTACCAGTA	CATCAGAGCCACTACATGAAGAA	TACTGGTACCCGAAGCAGTTAAG	59.731	118	No products
Unigene4349	CT(2*9)	GCTTCTCTTCACTGTTGCAGAATCCAACCACAAAATCCTCAAACCGTGCGAGCAAATTAACGCACACGAAGAAGCAACACCAATTCCCAAAAC[CTCTCTCTCTCTCTCTCT]GTATCTCTCTCTACCTTGGAAGGACCCTTTCAACCAATCTCTCTT	GCTTCTCTTCACTGTTGCAGAAT	AAGAGAGATTGGTTGAAAGGGTC	59.995	156	No products
Unigene4368	GAT(3*5)	GAAAGGAAACAGAGGAAGGAAAAGAAGAGAATAGAAGAGAAGAA[GATGATGATGATGAT]TAAGAAGTAATCACGGAGAGAGAAAATAAGAGAGAGTCAAATTAAATAAATAAGAGTTGTGTTGTGTTATGTTCCAGC	GAAAGGAAACAGAGGAAGGAAAA	GCTGGAACATAACACAACACAAC	59.461	137	No products
Unigene4380	TGC(3*5)	GAAGGATTAGGGATAGTTGGTGG[TGCTGCTGCTGCTGC]TGATGCTGCTGCTGCTGGTGGTGTCTTGAAAAGCTTATTGAAATCAAAATGGGTTGTTTGTGGTTGTTGTTGTTGAGGTTGCTGCTGCTGCTGTTGATTTAGATTCCCAGATGAAGCCATA	GAAGGATTAGGGATAGTTGGTGG	TATGGCTTCATCTGGGAATCTAA	59.943	159	No products
Unigene22331	TCAAAA(6*4)	TCAACTAGTAGCAGCTCCTCCACCACCACCACAACCCCAGGAATTTCCAAACCCAGACC[TCAAAATCAAAATCAAAATCAAAA]TCATTTCCATGCACATCCAAGTCCCCAACCTCAATTGAAGGTAACTGTTCCAAGACAAACAAGCTTCGGTAATCA	TCAACTAGTAGCAGCTCCTCCAC	TGATTACCGAAGCTTGTTTGTCT	60.176	158	No products
Unigene2256	CAT(3*6)	AAAAACTTTCTCCAATCGGTCTCATGCAGCATGAAAGACTCGATTAGCTTGTCACAATCTCTAAAGATCATTTCATAGTTATCCAAGAACCCCTTGC[CATCATCATCATCATCAT]CACAAGAACTATCACCACAAAAGGC	AAAAACTTTCTCCAATCGGTCTC	GCCTTTTGTGGTGATAGTTCTTG	60.048	140	No products
Unigene22787	CAA(3*6)	GGGAAAAAGAAGCAAACTTCAATCACTTCAACCGCTTCAACCACACATTCATCAAAACCAAACCAACCCCTTCACCAATACAG[CAACAACAACAACAACAA]CCCCAGAAAGTCCTACTACATCACAAGAGACCTCAAAAACTCACCCTCAAACAC	GGGAAAAAGAAGCAAACTTCAAT	GTGTTTGAGGGTGAGTTTTTGAG	60.061	155	No products
Unigene23059	GAT(3*5)	TACCATTTCAACAAGGAGGAAAAGATGGAA[GATGATGATGATGAT]CATGGTGGATACTGGTCTTCAGCTGCTGCAGAAGAAATCAGGTGGGATACCATGTTCCAGGATCTAAAGCCAAATTGATAAATTTTTTTTCCTTTCTGGGGTTGATTCTAT	TACCATTTCAACAAGGAGGAAAA	ATAGAATCAACCCCAGAAAGGAA	60.186	156	No products
Unigene23142	CTT(3*5)	GATTGGAAGATCGGAAAGTGACAATG[CTTCTTCTTCTTCTT]GATCTTGATCTTCCTCTTCCTCTTCTTGGATAGGGTTCCATT	GATTGGAAGATCGGAAAGTGAC	AATGGAACCCTATCCAAGAAGAG	59.854	83	No products
Unigene23335	CGC(3*6)	GGTTCAAACTCAAAGCCCTAACTCGCTGCCGTGTGACTCAGCGCCGACTCTCCGATGATCATGGAGCTACCCGATTCCACCGGCGGCGACCGCAACCTTAACG[CGCCGCCGCCGCCGCCGC]CCCAGCACAACAACCACCACCAGGAC	GGTTCAAACTCAAAGCCCTAACT	GTCCTGGTGGTGGTTGTTGT	60.735	147	No products
Unigene23570	CAG(3*6)	TCAAAGAACTGAAAAACAGCACACATGCAACCAGAAGGTGCTTGTGTTTCAGCAT[CAGCAGCAGCAGCAGCAG]CACCACCACCACCTCCTCCAACAACTACACCTCTCTTTGATGATCTTCCA	TCAAAGAACTGAAAAACAGCACA	TGGAAGATCATCAAAGAGAGGTG	60.615	123	No products
Unigene249	AT(2*11)	GTAAGTAACTGTAAATCCCCGGCTGAGAAATATA[ATATATATATATATATATATAT]AATCTTATATGATAAATTCGTATGAAGGCCAC	GTAAGTAACTGTAAATCCCCGGC	GTGGCCTTCATACGAATTTATCA	60.214	88	No products
Unigene2718	AT(2*9)	TAATGCCTCTTTGTTTTTCAGGAAAAAAA[ATATATATATATATATAT]GTGTTAGATGTTTTTAGTTATATTGATTGGTTAATCAATGAGTTAGTTAGTAGTAGTGATTAACGTCAGTGTAATTTGGGAAAG	TAATGCCTCTTTGTTTTTCAGGA	CTTTCCCAAATTACACTGACGTT	59.462	131	No products
Unigene2754	CGT(3*5)	GATTGTCAAACGCGCATACATGGATGCCGCCATTGCCTTCTTCTCCGTTCCAAACGA[CGTCGTCGTCGTCGT]TCAGGACGGTGGTTCCTGTCAGGGCCTTGATCTGTGGGCCCCACGCCTCGTGCGTCGCAGCCAACCCTATGATGAGGAGCACTTT	GATTGTCAAACGCGCATACAT	AAAGTGCTCCTCATCATAGGGTT	60.373	157	No products
Unigene2765	AATAA(5*4)	AATTCTAGGGTTTGCATCAATCAGCGTTTGATGCACCAAAACCCAAAAAAAAAAAAAAGCATATGTTCTTTTCTATACAAGTTGAGGAATTCAAGAGAAGAAAAGG[AATAAAATAAAATAAAATAA]GAGAGAAACAAGAACAATATTCAACGGAGG	AATTCTAGGGTTTGCATCAATCA	CCTCCGTTGAATATTGTTCTTGT	59.424	156	No products
Unigene2774	AGTT(4*5)	ATCCCCTCACAGCAATTAAAAATCCAAACAAACAAAACAAAGACTGAGAAACTAAACCAAAACGCGCAAGGGTTAGAG[AGTTAGTTAGTTAGTTAGTT]ACCACCGCAGCAAAAGCAACAGTAGCAGCAAGAG	ATCCCCTCACAGCAATTAAAAAT	CTCTTGCTGCTACTGTTGCTTTT	60.247	132	No products
Unigene2783	GCA(3*5)	TGTTGTTACCTCATTCACAGCAGTCACAGCCACTGGGTTCACAACAGCAATTAATGCCTCAGATTCACACTCAGCCCACACAGTTGCAACAGCAATTGGGCTT[GCAGCAGCAGCAGCA]GCCAAATCCCTCACAACGTGATATGCAGCAAAGAATT	TGTTGTTACCTCATTCACAGCAG	AATTCTTTGCTGCATATCACGTT	60.043	155	No products
Unigene279	CGC(3*5)	GATGTCGAGACCGTAGAAGGAGGAGCTGCGAGAAAGGGTGGAGAAGGGGGTGTAGACGAGATTGCGGTAGG[CGCCGCCGCCGCCGC]CAAAGGTGAGGTGGCCGGTGGAGCTAGCGGTGGAAGGGAGGCAGTAGGAGAAGATTTTGTTGTACTTTGAGGCG	GATGTCGAGACCGTAGAAGGAG	CGCCTCAAAGTACAACAAAATCT	59.716	160	No products
Unigene2817	CAT(3*5)	GAAAATTCTGTCAAGATTCCGTGTAAGTAAGGGAAAAAGTATTCATCAA[CATCATCATCATCAT]CACCATCATCATGGCCGTGTCAACAACGCTTTAAGGATTCGTCTGATTTTTGCATTA	GAAAATTCTGTCAAGATTCCGTG	TAATGCAAAAATCAGACGAATCC	60.318	121	No products
Unigene2869	CAA(3*5)	GTAACCAGGGACCAATTCTCAGTTGGGATGCACAACCCTCAATCCCAACCG[CAACAACAACAACAA]CCTCAACTTCATCAAAACATGCGTATGGACTATGCT	GTAACCAGGGACCAATTCTCAGT	AGCATAGTCCATACGCATGTTTT	59.938	102	No products
Unigene2870	GGT(3*6)	GAATGTATCTGCACCGGAAAAGGTTTCCACA[GGTGGTGGTGGTGGTGGT]GGCGGCGGCCAAAGCAGCTCACCGTCAAGGGGCACTCTGAGTGAGTCTTCAGGTGGGGTCGGGAGTGGGAGCCCACTGAACCAAAGCACAGGAGACTGCATGAACAATA	GAATGTATCTGCACCGGAAAAG	TATTGTTCATGCAGTCTCCTGTG	60.183	158	No products
Unigene2948	TC(2*9)	ACATAAATTGCTTTGCTGCTTTTGGAAGGAATTAATCTTTTTGGATTTCTCACCCCATTCGCTTTCACCCATG[TCTCTCTCTCTCTCTCTC]TACTCTACTCAGATATATGTTTCTAAAGTTTATTATTCCGACGCCATCTCTA	ACATAAATTGCTTTGCTGCTTTT	TAGAGATGGCGTCGGAATAATAA	59.967	143	No products
Unigene2966	GAG(3*5)	GTTGAGGAAGAAGAAGAGGGAGAGGAAGAAGATGGACGCCATGGA[GAGGAGGAGGAGGAG]AAGGGTGGATCTGAGGATTGAGAATGGGTGGAAGGTGGGGGTGGGTTTAGTGGGTTTTCTCATGGTG	GTTGAGGAAGAAGAAGAGGGAGA	CACCATGAGAAAACCCACTAAAC	59.791	127	No products
Unigene2973	ACAAAC(6*4)	AGACAAGCCAATTAAACCATGAAAACCACAAAGGATGTTACATTAAACACCACACAACACA[ACAAACACAAACACAAACACAAAC]ACATAGCTATTATTCTGCAACTAATAGATCATAAGAACTGTCTCTGCTTCATCATTTCTTCTGCACCTC	AGACAAGCCAATTAAACCATGAA	GAGGTGCAGAAGAAATGATGAAG	60.256	154	No products
Unigene2998	CAG(3*5)	TCTCAAGTGCTTCAATGTCTTCAAGACCACAGCAACTGGACTCGCAACAAACTGTACAGCAA[CAGCAGCAGCAGCAG]ATGCAACAAAATCAACACACACTCATTCAACAGCAGAATTCCCAGTTCCAGAGATCTCCTATGATGCTTG	TCTCAAGTGCTTCAATGTCTTCA	CAAGCATCATAGGAGATCTCTGG	60.235	147	No products
Unigene2999	CAG(3*6)	ACAAGTCTTCAGCTCTCCAGATGCAGATGTTCCAACAACAA[CAGCAGCAGCAGCAGCAG]CCACAAATGCAAAGGAAAATGATGGTGGGACTTGGAACCAATGTGGGAATGGGTAACTTGAGAAACAA	ACAAGTCTTCAGCTCTCCAGATG	TTGTTTCTCAAGTTACCCATTCC	59.403	127	No products
Unigene3022	AAG(3*6)	TGGAGAAGTGGTGACCATATAAAAACTATATTTTATGCGTGTAAAGTAAAGGA[AAGAAGAAGAAGAAGAAG]ACACGATTGTTAAAGAGAAAATTAAAGGTGAAGATAAGAAAAGAGAAAAAGGAAAGAAAAAGAATGTGAGTGTTGATTCAAAGAGGA	TGGAGAAGTGGTGACCATATAAAA	TCCTCTTTGAATCAACACTCACA	59.766	158	No products
Unigene3039	TCG(3*5)	GGCGGTGGTGGAATAGTAA[TCGTCGTCGTCGTCG]TCATTGTCGGGGTCAGAGGTTGCGACGTTGACGCAAGAAAAGCGTTCCAAGGAAGAGAAGAAGGCGGAAGAGAC	GGCGGTGGTGGAATAGTAAT	GTCTCTTCCGCCTTCTTCTCTT	60.497	108	No products
Unigene3079	AGGTTT(6*4)	ATTGAGATAGTTGTCCATCCAGCAACAGCAAGCGTTGTTTCACGACACTAAACTAAACCTACGGCGGCTCTCTCTGCCACAATCCA[AGGTTTAGGTTTAGGTTTAGGTTT]TTAGCCATGTCGGGTCTCTACAACTCCAACTTCTCTCCG	ATTGAGATAGTTGTCCATCCAGC	CGGAGAGAAGTTGGAGTTGTAGA	59.929	149	No products
Unigene3124	ACA(3*5)	AACCATAGATTGCTCCTTCACAATGTGATGATGTCTCTAGATTGAAACATAC[ACAACAACAACAACA]ACCACGTGTCTCAGAGGACAATACAATCAATGGTCTCACACACGATCTAG	AACCATAGATTGCTCCTTCACAA	CTAGATCGTGTGTGAGACCATTG	59.671	117	No products
Unigene10222	TGATGC(6*4)	TGCTTGTTGGTTTCATGTAATTGGGTGAAACATCTGTTGTTCTGAACAAAGGTTGCTGCTTCTGAGG[TGATGCTGATGCTGATGCTGATGC]TGCAGTGGTTGGAGTTTGAAGAGGAGGTGGCTTTCCTGGTTGAGACAAGCTTCTCCTTGAA	TGCTTGTTGGTTTCATGTAATTG	TTCAAGGAGAAGCTTGTCTCAAC	60.047	152	No products
Unigene10223	TGA(3*6)	ACAAGCTTCTCCTTGAAGGTGT[TGATGATGATGATGATGA]TTGAAGAGCCTCAAGATCAGAAAGGTTTATTGACCTTGATTTTCTCATTTTCTTCTTCATATCAGCCCC	ACAAGCTTCTCCTTGAAGGTGTT	GGGGCTGATATGAAGAAGAAAAT	59.833	109	No products
Unigene10225	AG(2*9)	TACTGAGAAACGTGAACATGGTGTGCATCATGTTTACGATGTGATAAGTGGTAGC[AGAGAGAGAGAGAGAGAG]AAGGAATTGGAATTGAAGTTGTAATAGAGATAATGAAGAAAGAAGAAAGGTCAGCGGCATAAATATATGA	TACTGAGAAACGTGAACATGGTG	TCATATATTTATGCCGCTGACCT	59.87	143	No products
Unigene10253	TGC(3*8)	CTCCTCCAAGAAGGTATGGTTCTCCTTCAAGGTATCCTGG[TGCTGCTGCTGCTGCTGCTGCTGC]AAGTTCTTATAGACTTGGTGCTTCCTCAGATC	CTCCTCCAAGAAGGTATGGTTCT	GATCTGAGGAAGCACCAAGTCTA	59.899	96	No products
Unigene10302	CAC(3*6)	AGCAACAGCACTACCACCATTATCTCTGATCAATTCAACAACATAAGTGGCAGTGACCACGGAACAA[CACCACCACCACCACCAC]TCTATGTTAGTAACAACCCTGCAGTAAGTGACCATGTTGGTTCA	AGCAACAGCACTACCACCATTAT	TGAACCAACATGGTCACTTACTG	59.944	129	No products
Unigene10303	CAC(3*5)	CACCAGCGCTTCTTCTTTACTTAGAGGAATGTGTAGTTCCAAAGCTGAAAATGGT[CACCACCACCACCAC]AATAATCTTCAAGGGTTGATGAACTCTATTGCCAATGG	CACCAGCGCTTCTTCTTTACTTA	CCATTGGCAATAGAGTTCATCA	59.96	108	No products
Unigene10311	CAA(3*6)	CAACAACGAAGGCAATAACTTCTTCACAACCTCAAGCGCTCCTTCTCTCTTCAG[CAACAACAACAACAACAA]CGTTGTCAGCTCAAACGTCAATGCCAATGCACTGTCTCACATGTCCGCAACTGCACTGCTTCAGAAAGC	CAACAACGAAGGCAATAACTTCT	GCTTTCTGAAGCAGTGCAGTT	59.817	141	No products
Unigene10315	CCA(3*6)	ATCGAAAGAGGTTTATTGGGTTCCCAATACACAGCTCCACGCATGTAAGACGGCAACCCGCCACCT[CCACCACCACCACCACCA]GATTGGCTATGAAATGGAGAAACAGACTCCA	ATCGAAAGAGGTTTATTGGGTTC	TGGAGTCTGTTTCTCCATTTCAT	59.99	115	No products
Unigene10400	AGAA(4*4)	CACTCTGGTTCTCATGTTGTGAGAATCCGAGGAATGAGGTTGTTACTTGCTCAGAAAAGA[AGAGAGAGAGAG]AAAAAGAAAATGTGTAGAGATAGAAAGAAAGAAAGAAAAGTGAAGTTCAGAGTTGCAGAACAACAACACCAAGAAATGG	CACTCTGGTTCTCATGTTGTGAG	CCATTTCTTGGTGTTGTTGTTCT	60.301	151	No products
Unigene10421	ATTTAG(6*4)	TGTGAGACCTCAGACAAGTTGA[ATTTAGATTTAGATTTAGATTTAG]AATTAGACTCGTGTCTTTTTTTTGAAATACTTGATGGCTCAGTATATTCAGACAAAGAGCTTTTCTGTCTGCTACCTTTTG	TGTGAGACCTCAGACAAGTTGAA	CAAAAGGTAGCAGACAGAAAAGC	59.61	127	No products
Unigene10430	GCA(3*5)	ATTACGTGCAGAGGCATTTGATGCAACAGCC[GCAGCAGCAGCAGCA]GTGGCTGAGAAGAGACGCCAATGCCGTCGACGAGGTCGAGAAGACCGTTCAGTCTGAAGCCGTGGATTCGAGTTCGCAAGATTGGAAAGCAAGACTCAAGATTC	ATTACGTGCAGAGGCATTTGAT	GAATCTTGAGTCTTGCTTTCCAA	59.885	150	No products
Unigene10604	CGG(3*5)	GATTCGGGAGGCTTGTTCTAGCCGGCGACACCTTCGACGGCGAC[CGGCGGCGGCGGCGG]CGTCTTTTGCCGGCAGTGGGACGTGCAGTGACGGCGGTTGCTGTTGGAGTCGTGGTGGTGGTCTGCGGTGATGAGGAAGGAGCTGTTTGTGTTTGTGAAG	GATTCGGGAGGCTTGTTCTA	CTTCACAAACACAAACAGCTCCT	60.735	159	No products
Unigene10625	CAG(3*7)	TCTCAGCATCTCCTTCAAAAATCACACAATCGCGAAGATCAAACA[CAGCAGCAGCAGCAGCAGCAG]CACACTTATCAAGATACGGTTTTACTTCAAAGTGATCAGCTTCATCAAAGGCAACACTCTGGTTTA	TCTCAGCATCTCCTTCAAAAATC	TAAACCAGAGTGTTGCCTTTGAT	60.048	132	No products
Unigene10734	AGA(3*6)	GAACAGAACCACGAAGAAGAGAAACTTCTCTAGGGAACTCCATTTGATCACTGAACTGCAATG[AGAAGAAGAAGAAGAAGA]AAACATCTCACAGTGAAAGAAAACCAAATCGCACGGAAAACCCCTTCTTCCCCGTTGAGTGAAGTCGAAGAGAAG	GAACAGAACCACGAAGAAGAGAA	CTTCTCTTCGACTTCACTCAACG	60.585	156	No products
Unigene10756	CTT(3*7)	CTGCTCTTCTTGTGGTCTGAACTGAGCATTCTGATG[CTTCTTCTTCTTCTTCTTCTT]CCTTTTTCCAAATGAAGAGGTTATATTTCCTATCTATGAAGATGGGTTGTAGCCAG	CTGCTCTTCTTGTGGTCTGAACT	CTGGCTACAACCCATCTTCATAG	60.028	113	No products
Unigene10801	TC(2*8)	CATTAACACCATTGGGAGCTTAGTTAGGGCCAGTGCCATAAGGAGGGAGATGAACAAACTTAATGCATGAGTCATCA[TCTCTCTCTCTCTCTC]TATCTCTCTATCTCCGATACATTTATAATTCTTTTTTTGCATTATGTATTTCCTAGCGAACATCGTC	CATTAACACCATTGGGAGCTTAG	GACGATGTTCGCTAGGAAATACA	60.503	160	No products
Unigene10805	CA(2*8)	CAAAAGAGGGTAAGAGCAGATCACGTGAAGATGGGGCTAGCTAGGCTCAAAAGGCAGTGCCAAGTTTTGCAAGCTGG[CACACACACACACACA]CCATGATTAACATAGAATGAGTTCACAAAAACCATCAACTACCATGTGC	CAAAAGAGGGTAAGAGCAGATCA	GCACATGGTAGTTGATGGTTTTT	60.163	142	No products
Unigene10806	TAG(3*6)	GGAGTCTAAAGGTGGGAAAAAGAAGTC[TAGTAGTAGTAGTAGTAG]TAAATCATTGTTCTACGAAGCTCCCCTCGGCTACAGCATTGAAGACATTCGACCAAACGGTGGCATCAAGAAATTCAGATCTGCTGCTT	GGAGTCTAAAGGTGGGAAAAAGA	AAGCAGCAGATCTGAATTTCTTG	60.035	134	No products
Unigene10808	TCA(3*7)	TCTAGTCATCATCTTCCTCCTCGGCACTGCCC[TCATCATCATCATCATCATCA]TTCACCTCGGATACTGACTTCTCAGACTCTTCTTCATCTCCACCAGTAGGACCTTCCGCCTGTTTCTTGTTGTAGGCTCTCATGCTTTTCTC	TCTAGTCATCATCTTCCTCCTCG	GAGAAAAGCATGAGAGCCTACAA	60.035	145	No products
Unigene10817	TGT(3*5)	TGTGAGGACTGAGATGTGACTG[TGTTGTTGTTGTTGT]TTTTTTTATTTGAATAAGGATGTTATATTTAGTACGCAAGTAGGAGTTGTTGGGTAGAAGGGTATGTTCACGGTGTTAA	TGTGAGGACTGAGATGTGACTGT	TTAACACCGTGAACATACCCTTC	60.156	116	No products
Unigene10832	CTGCTC(6*4)	GAACAGTTCTGTTGGAACCAATGGGGCTGCTG[CTGCTCCTGCTCCTGCTCCTGCTC]CTGCTGCTGCGGTTCAGATTGAGGAGGTGAAAGTTCAAAGTGGTTTCGTGGATCCGAGATGGGTTTCTGGAACATGGGACTTGACCCAGTTTCAGAAAAATG	GAACAGTTCTGTTGGAACCAATG	CATTTTTCTGAAACTGGGTCAAG	60.022	158	No products
Unigene10838	AAG(3*5)	GCAGCTCTAGCTCTTCAAGTGAGGAGGAAGGAGAAGATGGAGAGAAA[AAGAAGAAGAAGAAG]GAGAAGAAGAAAATAGAGGACACAAGTGTTCCGGTGGAGAAAGTTGAGGTGGTGGAAACTGAGGAAAAGAAGGGGTTTCTTGACAAG	GCAGCTCTAGCTCTTCAAGTGAG	CTTGTCAAGAAACCCCTTCTTTT	60.025	149	No products
Unigene10861	TGA(3*5)	GGGCTTCTCATCGTCATACAACGG[TGATGATGATGATGA]CATGTGGCAACATGATATGGGAAATGGGGTTCTAACTTTTCTGCAGTGGAAAGGTTGAGAAGATCGCTTGGAGTGTGATAGAGAGGCGTTTCTG	GGGCTTCTCATCGTCATACAAC	CAGAAACGCCTCTCTATCACACT	59.957	133	No products
Unigene10870	TTAA(4*5)	GCCTTGTTGGAAATTAAGAACCTAGC[TTAATTAATTAATTAATTAA]GCTAGGTTCTTAATTTCCAACAAGGCTATGGTGTTTGAGGAAGAATAATAATTTCCATGTTAAAGAGTGCTGGTCTTGTCTTGCAGCTCCCTAATTTAG	GCCTTGTTGGAAATTAAGAACCT	CTAAATTAGGGAGCTGCAAGACA	59.926	145	No products
Unigene10878	AGC(3*5)	GAGTCTTGGAGCTCTGAGAACAACAACTTCCACA[AGCAGCAGCAGCAGC]ACCCAGCCATGCACATGAACATGCAAAAACAGCCATGCAAATTGGGAGGAGGAATGTTTC	GAGTCTTGGAGCTCTGAGAACAA	GAAACATTCCTCCTCCCAATTT	60.522	109	No products
Unigene10883	AGA(3*6)	GGGGTTGTGACTTTGAATAATGAATAAGCC[AGAAGAAGAAGAAGAAGA]GTGCAGGGAACTGGATTTTTTGTGTGGCGGCAGAAAGAATCATCTGAAGTTTTTATTTCTTGGTTCTCATGGCAC	GGGGTTGTGACTTTGAATAATGA	GTGCCATGAGAACCAAGAAATAA	60.358	123	No products
Unigene10916	TTC(3*5)	AAGAAGTCTGGATCATTCCCATCATTTGGGATAGGCAAACCCAAAGATGA[TTCTTCTTCTTCTTC]TCCTGAAGACAAAGATGCCTCTTCCAATTCCAACCCCTTTCGTTTGGACTTCGGAAAGATACCTGATGTCACT	AAGAAGTCTGGATCATTCCCATC	AGTGACATCAGGTATCTTTCCGA	60.012	138	No products
Unigene10922	AAG(3*6)	CAAATCACAGGTGGTCTGGTTACTA[AAGAAGAAGAAGAAGAAG]AACCTCGTGCATGCGTTTACATGCATGCAAGCACGCTACATCCAAGACGAAAATCAC	CAAATCACAGGTGGTCTGGTTAC	GTGATTTTCGTCTTGGATGTAGC	60.021	100	No products
Unigene10942	TCT(3*6)	AGTTTCAAGCTAAGTACCCCGTCGTTGGTCGCGTTATCAATTGATTTTCTCC[TCTTCTTCTTCTTCTTCT]TCCCTTTCCATCACCATCTCTTTGTTTCT	AGTTTCAAGCTAAGTACCCCGTC	AGAAACAAAGAGATGGTGATGGA	59.99	99	No products
Unigene10962	GGA(3*5)	TCATCAGCTTGCTGGAAGTTTTGGGAGGAGAGGTGGTGGCGGAGGAGGTCGAAGGAGGGGCTGGTTTGGGAGGT[GGAGGAGGAGGAGGA]AGAAGAAGAGGGTGTGGTTTGGGAGAGGGAAAAGGAAGTGATGTGAGAGTTAGAAGAAGTGTGGTGGGA	TCATCAGCTTGCTGGAAGTTT	TCCCACCACACTTCTTCTAACTC	59.668	158	No products
Unigene10970	AG(2*8)	GGTGAGAGAAGACTTGTAGGCAGAAGAGGGAGCAGAGAGAAGGCAGAGAAGGGTGAGAGAGAGCGGGAGAAGGAGGGAAGAGGAAGCCATGGC[AGAGAGAGAGAGAGAG]GTGAGAGTTGAGAGTGAGAGCAGTTGGT	GGTGAGAGAAGACTTGTAGGCAG	ACCAACTGCTCTCACTCTCAACT	59.606	137	No products
Unigene10971	GTT(3*6)	GGTTTGAGAGTATCGGTGTTGAGTCGCCGCGGCTTGTTGAAATATA[GTTGTTGTTGTTGTTGTT]GGGTTTGGGGTTTGGGTTGTGTTTGGGTGGGATAAGAGAAGGGTGGGAATTA	GGTTTGAGAGTATCGGTGTTGAG	TAATTCCCACCCTTCTCTTATCC	59.705	116	No products
Unigene11063	CTAATT(6*4)	TCCACCTCTCTCACTTCAAACTCCCCAGCCCCCTTTTCCTATGACCCAATTCCATTTCCAAATCACCAATC[CTAATTCTAATTCTAATTCTAATT]CCAATTCCATTCTTCCCTTCCTCCATTCAATTTCCTCCTCATGAAGAGGGATTACCAAGACAGCT	TCCACCTCTCTCACTTCAAACTC	AGCTGTCTTGGTAATCCCTCTTC	60.142	160	No products
Unigene11090	GGC(3*5)	GTACCACAGATGGTGGTGTCTGCACTGAGTGGTCCTTGGGATGCTTTGTTTGGCGGCGGCAACTTGCCGGCTTTCATGGTGGG[GGCGGCGGCGGCGGC]GCTGAGCGCTATAATGGCGATTGTGTTGCTGCCAACTCCAAAACCAGCTGATGAAG	GTACCACAGATGGTGGTGTCTG	CTTCATCAGCTGGTTTTGGAGT	60.661	154	No products
Unigene11091	TTC(3*6)	CAATGTTCCTTTTGCAATCTTTTCTTTATTACTTACACTTTTATCTCTTCCT[TTCTTCTTCTTCTTCTTC]TTGTTGCTGTGGCTCTTTGCACCTCTCAAAATTCTATGTGG	CAATGTTCCTTTTGCAATCTTTT	CCACATAGAATTTTGAGAGGTGC	60.014	111	No products
Unigene11102	GAAGAT(6*4)	GGTCCACGGAAAATAATTAACAAAAAAGAATGACAGCAATAATTAAG[GAAGATGAAGATGAAGATGAAGAT]GGAGATGATGATGATGACGTGGCGAAGGCATCAGTTGTCAAGACGAGATTCC	GGTCCACGGAAAATAATTAACAA	GGAATCTCGTCTTGACAACTGAT	59.635	123	No products
Unigene11103	GA(2*9)	AAGAAAGAGGTAACTCCGAATGCTGCTTATGTGTTTGTGTTTGTGTCTGACTGAGAGCTGATGCGAGGTGAGCCCTGAAGCTTCAAGGTAACGAAAAAGGGTTGATATAAAGGATCC[GAGAGAGAGAGAGAGAGA]AAAAAATACAGGTTGGTGTTGGTTG	AAGAAAGAGGTAACTCCGAATGC	CAACCAACACCAACCTGTATTTT	60.062	160	No products
Unigene11146	TGC(3*5)	TGGGAGTGTTTGTGTCTATGATGGAATCCCTGCAGAAAAGGTGCATGAAATAATGCTTAT[TGCTGCTGCTGCTGC]CAAGTCTACTGAAATGAAGAAGATTGGGACCCAATCTACCCTCATTTCACCTGT	TGGGAGTGTTTGTGTCTATGATG	ACAGGTGAAATGAGGGTAGATTG	59.402	129	No products
Unigene11174	GCA(3*5)	TACCAGAGAATGAATGAAGCACACAAGAAAAATTAT[GCAGCAGCAGCAGCA]GCTTCTTCAGGTTTCTTAGTAGTGTCCTCCTTCAGTTTCTTCCAAT	TACCAGAGAATGAATGAAGCACA	ATTGGAAGAAACTGAAGGAGGAC	59.995	97	No products
Unigene11189	GAA(3*5)	ACTGCTCCAAGCTCTGTGAATTTCAGCCCAG[GAAGAAGAAGAAGAA]CGTGTGTTTCGACGCGCCTAAGCTTTCGGTGCGTTGTGCCAAGGCTTCGGCGGAGGGAAGCGGCGATGCAATCGATGATGGAAAGGCTCGAACTGGGTTCACTACTCCT	ACTGCTCCAAGCTCTGTGAATTT	AGGAGTAGTGAACCCAGTTCGAG	61.051	155	No products
Unigene11194	TTG(3*6)	GTTTCTTAAGCGGGTATTTTGGTGTGATTATTACCTTCTTCTTTC[TTGTTGTTGTTGTTGTTG]GCTATGGAGGTTTCGGTGATTGGAAGCTCTCAAGCGAAGCTCGGAGCCTCCGATTTGCCATCTAGGGAAGTGGGACTTTGTAATTT	GTTTCTTAAGCGGGTATTTTGGT	AAATTACAAAGTCCCACTTCCCT	59.329	149	No products
Unigene11198	GAA(3*6)	AAGACGTGTGGACTGAGAATGTTGGGGGCAT[GAAGAAGAAGAAGAAGAA]GGAGGTATTTGAAAGTTGAAAGTCGTGGTGGTTTGAAAATGATTTAAAATTACGGAAAGTGGCTTAGGATAAAG	AAGACGTGTGGACTGAGAATGTT	CTTTATCCTAAGCCACTTTCCGT	60.033	123	No products
Unigene11233	AGC(3*5)	CACGTCCTTAAACAACAACCATTTCTCCACGTCCGCCAAAACCCCACGCGCTTCCGCCTCGTCACCGCCGCACTCCAAAACCAACAAGA[AGCAGCAGCAGCAGC]TTTCAAAGACACCGAAGACGAGTCCTATGGTGAAGTCAAA	CACGTCCTTAAACAACAACCATT	TTTGACTTCACCATAGGACTCGT	60.047	144	No products
Unigene11319	AG(2*9)	GGAGAGAAAGAGAAAGGGAGAGAGA[AGAGAGAGAGAGAGAGAG]AAAGAGGAAAAAAGCTGAGAAAGTTGAATGGATCCCGAGAAGGATTTGCCTTCAAAGCTATGGCTATTCACTTTAATCACTTCTGAAACTGCCACAACTTGTTGGTAACT	GGAGAGAAAGAGAAAGGGAGAGA	AGTTACCAACAAGTTGTGGCAGT	60.013	153	No products
Unigene11323	CCG(3*5)	TTCTTTTTGCAGTCAATGGTACAGCCACCGCCA[CCGCCGCCGCCGCCG]TAGCCCTTGCCGGAGCGGCTGAAGGAGGAGAAGCACTTGGCTGGACACGTGACCTTCTTCTGGTAACAAG	TTCTTTTTGCAGTCAATGGTACA	CTTGTTACCAGAAGAAGGTCACG	60.205	118	No products
Unigene11442	TCCTTC(6*4)	GTGATTACTTGGCTCGTGAATTTCCACAATGCGCAACCCATTTCCCTTCTTCTTT[TCCTTCTCCTTCTCCTTCTCCTTC]ACCTTCTCCTTTTTCTCAGCATCTCCACTTTCCACCTGAAACGTGTACTTCCTAGAGCTCCCACTG	GTGATTACTTGGCTCGTGAATTT	CAGTGGGAGCTCTAGGAAGTACA	59.95	145	No products
Unigene11614	CTC(3*6)	TACCCTGGTTACTATTCTGGTG[CTCCTCCTCCTCCTCCTC]CGAGACCCTTCTTCGACCGTTACGCTGGGCCCAGTGGGCCTTCCGCTCCGCTTGATTATTCCACTTCCTACGACC	TACCCTGGTTACTATTCTGGTGC	GGTCGTAGGAAGTGGAATAATCA	59.385	115	No products
Unigene11641	TTCTT(5*4)	CCATTAACCACCCTCTTTTTGATCAAAAATAACTC[TTCTTTTCTTTTCTTTTCTT]TTCCCTCTTTAGTTTTGAATAATTTGGGTCCTTTTCTGTTGA	CCATTAACCACCCTCTTTTTGAT	TCAACAGAAAAGGACCCAAATTA	59.865	97	No products
Unigene15454	TCA(3*5)		TCGTACCATCTTCCCACCATTTA	GTAGGTGGTATCGAGTTGAT	60	132	No products
Unigene11777	GTTGGT(6*4)	AGTTGGTGGAGGAGTTGAAGGAGGTGGC[GTTGGTGTTGGTGTTGGTGTTGGT]GTGGGTGTGGCTGGTGCTGGTGTAGGTACAGC	AGTTGGTGGAGGAGTTGAAGGAG	GCTGTACCTACACCAGCACCAG	62.046	84	No products
Unigene9482	TC(2*6)	CTCTCCCAAATCCCACTATCTTTGGATTCGCCACCTTTATTTTTTGCGTACCTGCACCTTATTCTCTCTT[TCTCTCTCTCTC]CGTTCCCCATTTGGAACTCTATCGATCTGG	CTCTCCCAAATCCCACTATCTTT	CCAGATCGATAGAGTTCCAAATG	59.9135	112	Non-specificity
Unigene9803	TC(2*6)	GATATTTTCTTCGGCGATTTTTCTGACTGCTCCATCGCTACCCACCTAAG[TCTCTCTCTCTC]TTCCCACTTTGCTATCTATATATATCCAAACTCTTAAACCCTGTTCCGTGT	GATATTTTCTTCGGCGATTTTTC	ACACGGAACAGGGTTTAAGAGTT	60.292	113	Non-specificity
Unigene16209	TGA(3*5)	TACGAGTTCCTGCGTGTAAAAGTGTTATCAATCTT[TGATGATGATGATGA]TGGCGATGGTGATCTTCAATGGATACGCTGATGATTTCTCATGGATTTGTCTGAAACATTTTAAGTTCACTTCTTTCTGTTCACAAACGACC	TACGAGTTCCTGCGTGTAAAAGT	GGTCGTTTGTGAACAGAAAGAAG	60.21	142	Non-specificity
Unigene17736	TGA(3*5)	CAGAAGCTCAAGAGCTGAAAGAGAGGCTGGAGCAGCAGAACAAGAAGGAGAGTTTTGG[TGATGATGATGATGA]GTGGTGTCACTGTTTTGCATCTCAACATAAGGGGAGATGCCATGATGATGAGGATGATGATAGTTGTCCATAGCTGGG	CAGAAGCTCAAGAGCTGAAAGAG	CCCAGCTATGGACAACTATCATC	59.976	151	Non-specificity
Unigene4055	TGA(3*5)	GAGTATGAAGATGATTGGGATGGTGAAGATGAGCT[TGATGATGATGATGA]TGGTATTATATACGTAGATGATGATGACGATGATGACATGGATTCAAGAAATGAGACATCTGCAAA	GAGTATGAAGATGATTGGGATGG	TTTGCAGATGTCTCATTTCTTGA	59.7775	116	Non-specificity
Unigene5380	TGA(3*5)	TAACCTCTTCATTCAACCTTCCAAGCATAGAGAAACAAGCAAAACTCTGATGACCCACTAACACTAAATCCCTCTACTGATCCAGAACCCCTTGTCTGATCAGAAGATAAGGGAGG[TGATGATGATGATGA]TAATGAAGGTGATGAAGATGACATTG	TAACCTCTTCATTCAACCTTCCA	CAATGTCATCTTCATCACCTTCA	59.986	157	Non-specificity
Unigene5684	TGA(3*5)	CTGATGCCAGTTCTTCAGAGAGTGAAGATGATCTTCCTGCAGCTTCTGAAGATGATGATTC[TGATGATGATGATGA]TGGTTCAGAGGATGCGGGATTTCTTCTTGCAAAGGATGAA	CTGATGCCAGTTCTTCAGAGAGT	TTCATCCTTTGCAAGAAGAAATC	59.898	116	Non-specificity
Unigene7942	TGA(3*5)	GTTTAGTCTTGGGCTTTGAACCTGAAGTTGAACGACCTTTAGAAGC[TGATGATGATGATGA]TGGCTCTGCATGAAAATCTGGATAATTGGAAGGCAAAGCACTAGCTTCTACAATTTTTGTATTGCATTGCTGCACATATCTCACCAAAATGA	GTTTAGTCTTGGGCTTTGAACCT	TCATTTTGGTGAGATATGTGCAG	60.0305	153	Non-specificity
CL1490Contig1	TCT(3*5)	CCACTTCCTTCATACATCTGTCATGATCCAAAAGGCCTTCCTTCACCCAAGCACAAGGTAGAGAAGAATTCATCAAAAACTGTG[TCTTCTTCTTCTTCT]CCTCAACGCAAAAGGGGTGGTTCTGCTTCGGAAAGATCAAATTCTA	CCACTTCCTTCATACATCTGTCA	TAGAATTTGATCTTTCCGAAGCA	59.659	145	Non-specificity
CL1742Contig3	TCT(3*5)	AGCCATCAATCAAGTCAGTCAATGGTCTAGTAAATCTTGGGACAATCTTGGATGAAGTCAGGGATTTGAAACCATGGACTTTGTCATCC[TCTTCTTCTTCTTCT]ATCCTACTAGTACCCCCAGGGTTTTCATCTACAGCAATGGCAATATGATCA	AGCCATCAATCAAGTCAGTCAAT	TGATCATATTGCCATTGCTGTAG	60.0085	155	Non-specificity
CL2687Contig2	TCT(3*5)	ACAACAGATTAAATTCCCACACGCTCCCTTTCTCCATGTTTCTAATTCAGGTTTCTTCTTCGTTTTCTCTTTTCCACTTCTATCACTTCCTTTTCTTATCCATCGCCCTTC[TCTTCTTCTTCTTCT]TCATTTTCAGGATCTCTTCTCCCT	ACAACAGATTAAATTCCCACACG	AGGGAGAAGAGATCCTGAAAATG	60.119	150	Non-specificity
CL3087Contig1	TCT(3*5)	TGAGATGGGTCTTGTAGGAAGAAGTGGGAGTGGAGGGATGGGCACACACACAGAAGCATGGGCGCATGGTAGACGCATACACACGTAGAGAATCCATTACGTAAAACTAACTTCTAC[TCTTCTTCTTCTTCT]TCCTTCTCCTCGTCTTTTCTCTTT	TGAGATGGGTCTTGTAGGAAGAA	AAAGAGAAAAGACGAGGAGAAGG	59.835	156	Non-specificity
CL3783Contig4	TCT(3*5)	ACAGAAGGACTCGGAGGTAGAAGGAAACGATACCTTGAAAGTAGATAGATG[TCTTCTTCTTCTTCT]TCAATGGCTGCTCCCAGTGAAAAGTGGACTGACCGTCTTCAATTCTCCTCATTGTT	ACAGAAGGACTCGGAGGTAGAAG	AACAATGAGGAGAATTGAAGACG	59.972	122	Non-specificity
Unigene11283	TCA(3*5)	AGCAACTTCTTCAATTCCCCTACCAGGTTCTTCCCGATTATCGTGAGTGGTCATTGTACTGGGTGAATGTCCTGTGCTGGTAACT[TCATCATCATCATCA]TCGTCGTCATCATTATCATCCTCAGTGGAATAACCATCACTGTCA	AGCAACTTCTTCAATTCCCCTAC	TGACAGTGATGGTTATTCCACTG	59.962	145	Non-specificity
Unigene12161	TCA(3*5)	CATCCTCCTCTTCTGTGTCACTC[TCATCATCATCATCA]TCGCCTGCAGCATCAAAATCCAAGCCTTCACCCCCTCCCATGTTCAGCTTAGAAAAA	CATCCTCCTCTTCTGTGTCACTC	TTTTTCTAAGCTGAACATGGGAG	60.0415	95	Non-specificity
Unigene13462	TCA(3*5)	CACTACGATCCAACTTCTGCATTAGTATTGCTCGAGAACATGCATTCAAGGACAAGCCACCTCCT[TCATCATCATCATCA]AAATCACCAGTATTTCCTCCAACCTCTTGCATTCCAGTTTGATCAGTAACAGCCGATACCTTGA	CACTACGATCCAACTTCTGCATT	TCAAGGTATCGGCTGTTACTGAT	60.291	144	Non-specificity
Unigene14276	TCA(3*5)	ATCGTTCCTTTGACGTGTGTAGTCAGCACTGCCATTT[TCATCATCATCATCA]TGGATTTCATATCCTTCCTCCGGAAGCATGCTATATATAAGATTCTTCACTGTTCCCATGGTA	ATCGTTCCTTTGACGTGTGTAGT	TACCATGGGAACAGTGAAGAATC	60.1065	115	Non-specificity
Unigene14492	TCA(3*5)	TCTTCTCATCTTCCCACCATTTACAAACACTTGAAACCAAACTCTTCTCCATTCC[TCATCATCATCATCA]TCCTCGTGGCTTCTCCAAACGCATTCCAGAACAGCCACTAGAACCAAGAGTG	TCTTCTCATCTTCCCACCATTTA	CACTCTTGGTTCTAGTGGCTGTT	59.9065	122	Non-specificity
Unigene15319	TCA(3*5)	CTTCACTTAGAACCTTGCCTGAAACCCATGCATGGCCTCAATCTGAAGATGC[TCATCATCATCATCA]TGGGGTTGGATCATGCATACCCATCATTGATCTCATGGATCCTAATGCCATGGAACTCATA	CTTCACTTAGAACCTTGCCTGAA	TATGAGTTCCATGGCATTAGGAT	59.8245	128	Non-specificity
Unigene8755	TCA(3*5)	TTCACGCTGTCAAGTTACTCAAACCTCAATTTCAACCATGTTTCGCTCCCTTTCAGAAAATGCATTCCAATTTTGAGCCTCTGCATAG[TCATCATCATCATCA]ACAACAACAACCCATTCCTTCAGATTCT	TTCACGCTGTCAAGTTACTCAAA	AGAATCTGAAGGAATGGGTTGTT	60.0995	131	Non-specificity
Unigene9062	TCA(3*5)	TGGAGTTTCTCTGATTCTCTTTCAATTCCTCTCTTGAG[TCATCATCATCATCA]TGTCTTATACAAGGCTTTGAATTGCATTCTGCAAACTGCAGTAGTAAGCTTTTTTTATAGGTATCTGCAACTGCATTGTG	TGGAGTTTCTCTGATTCTCTTTCA	CACAATGCAGTTGCAGATACCTA	59.8605	133	Non-specificity
Unigene11064	TAT(3*5)	CCGTTTCTCTTTTAGTGTTTTGATTTTCCTTTCTCTA[TATTATTATTATTAT]ATTATTATTATTACTATTATATAATTTGTTTAATTCTTCTCAAGTTGGATG	CCGTTTCTCTTTTAGTGTTTTGA	CATCCAACTTGAGAAGAATTAAACAA	58.8205	103	Non-specificity
CL4972Contig2	TAC(3*5)	GTTATCAGCTGGTACTTTGGCTGAAGTGAATCCAAGCATGGAAACTCCAACCATGCAGGAGAAGGAGAATGGGAAAACTAATCATAATAG[TACTACTACTACTAC]TTCACCAGAAGGAAATGTGCAAAAGCAAGAATG	GTTATCAGCTGGTACTTTGGCTG	CATTCTTGCTTTTGCACATTTC	59.9795	138	Non-specificity
Unigene17084	TAC(3*5)	AACCAACGAGTTCCTTCTATGTGCCTGTCTACAACAAT[TACTACTACTACTAC]TTCTACATGGATGGCAACCCTTTTGGAAACGTGCCACCCCCACCAATACAAGTCCCTGATAACTTCCCTCAC	AACCAACGAGTTCCTTCTATGTG	GTGAGGGAAGTTATCAGGGACTT	59.7305	125	Non-specificity
Unigene8360	TAC(3*5)	CTGTGAGAGTCCAAGGTAGATGCATGCTGTG[TACTACTACTACTAC]AACAGAAAATTCAGTAAGACCAAGACCAGATGGCTTGATCTTCCTCGGGAATTCCAAAATGACATGAATTATGAGATTGGTCGGAGT	CTGTGAGAGTCCAAGGTAGATGC	ACTCCGACCAATCTCATAATTCA	60.0825	133	Non-specificity
CL3492Contig2	TAA(3*5)	AAAAACATCGGTGAAATCAAGTGGGAACTTAGGCCTGGTGGCATGCTTGTTCAGAAGAGGGAGAG[TAATAATAATAATAA]CCAAAGTTCTGGGGAGGGAGTCATTGCTGTTAGAGTTTCCACTGTCTCAAAATGG	AAAAACATCGGTGAAATCAAGTG	CCATTTTGAGACAGTGGAAACTC	60.1445	135	Non-specificity
CL1213Contig1	GTT(3*5)	TCCATGAAATAGTACCCTACCCCAGTGTTGTTGTTATCATC[GTTGTTGTTGTTGTT]GTGGTTATTCTCGAGCATGATAGAAGGAGTTCCACTGTTACTGCAGTTGGGAATGAAGAGACAGTTTG	TCCATGAAATAGTACCCTACCCC	CAAACTGTCTCTTCATTCCCAAC	60.167	124	Non-specificity
CL1515Contig1	GTT(3*5)	TGCAATGAATGTCATTTTTCAATATTTTAGATG[GTTGTTGTTGTTGTT]GAAGTGTAACCCACATTGAAGCTTAAAGCACAGTTTAGGACACAGGTGATTGGTGGTGGTGAGTATGAAAC	TGCAATGAATGTCATTTTTCAAT	GTTTCATACTCACCACCACCAAT	59.6955	119	Non-specificity
CL2194Contig2	GTT(3*5)	CTTGAGGGTTGATGTTGTTCTTCATGGTAAAGTTCAAGGAAATTTTCATTTGAGTTCCTTG[GTTGTTGTTGTTGTT]GCTGCTGCTCCTGAATTGGTGCTAATGCTAAT	CTTGAGGGTTGATGTTGTTCTTC	ATTAGCATTAGCACCAATTCAGG	59.7895	108	Non-specificity
CL3006Contig5	GTT(3*5)	ACACAAAACCTGAAACAACATCCGTGAGATTTGAATCATCCAAACGTTCTGAAGGGCTGTCTGAGGACCGGTAATCATA[GTTGTTGTTGTTGTT]GCTGTTGTTGTCCCAGCTGGATTCATCGGTAAGAGGAAAACAAAA	ACACAAAACCTGAAACAACATCC	TTTTGTTTTCCTCTTACCGATGA	60.0845	139	Non-specificity
CL4583Contig1	GTT(3*5)	GCTTATGTTGTAAACGTGAGGCTGAGGTTGTTGTTGTTGCTGTCTAACCCCATTAAC[GTTGTTGTTGTTGTT]GCTGCCATAATTGGGCTGGTGTAAAGGACTCTTTCTAATGTTTTTTCCCGTTTTGTTCACTCCCAAACTATCATTATGCCTG	GCTTATGTTGTAAACGTGAGGCT	CAGGCATAATGATAGTTTGGGAG	59.806	154	Non-specificity
CL4959Contig2	GTT(3*5)	TTATCACCAACTTCACCTTCCACACTCCACCACTATTGTATCTGGGGACCACTTCTGGTTCCGTGTACAC[GTTGTTGTTGTTGTT]ATTGTTGCTTTTGTCGCACGTGGACATTCGGTAAGGAGTTAAGGCCACATCGGATAATT	TTATCACCAACTTCACCTTCCAC	AATTATCCGATGTGGCCTTAACT	60.188	144	Non-specificity
Unigene5965	GCC(3*5)	TGGAGAGTACCGAATTAGACGAGGCATTCAGCGCAGCGACGGCGTTCGTG[GCCGCCGCCGCCGCC]GATCGGCTATCGCAGAAAGTGTCGAGCGACGTGCAGCTCCAGCTTTACGGGTTGTACAAGATTG	TGGAGAGTACCGAATTAGACGAG	CAATCTTGTACAACCCGTAAAGC	59.946	129	Non-specificity
Unigene5978	CCA(3*5)	CCCGATCATTTTGCTCCT[CCACCACCACCACCA]CCGCATCATCATGCTCCACCGGATCCATTTCATCCTCCACCGCCACCCCTGCATAACCATCCTC	CCCGATCATTTTGCTCCTC	GAGGATGGTTATGCAGGGGT	61.106	97	Non-specificity
Unigene5983	ACCGCA(6*4)	AACAGGTCATTAACCTTCTCAACCGCACCGGCCACGCCCGCTTCCGCCGTGCACCGCCCCAACCCCAACCCCAGGCCCC[ACCGCAACCGCAACCGCAACCGCA]ACCACAACCACAACCTCAACCCCAACAAGGCTTTACTTTGGATTTCGTTAAACCCA	AACAGGTCATTAACCTTCTCAACC	TGGGTTTAACGAAATCCAAAGTA	59.77	159	Non-specificity
Unigene6018	TGC(3*6)	TAGTTGTTGTTTTTGCTTGGGATGGCTCAGGTTCAGGTTCAGCCTCAGAATGCGATGCCCGGTCCCAACGG[TGCTGCTGCTGCTGCTGC]TGGAGGAAACCAGTTCGTGACGACGTCGCTTTACGTCGGAGATCT	TAGTTGTTGTTTTTGCTTGGGAT	AGATCTCCGACGTAAAGCGA	59.978	134	Non-specificity
Unigene6019	AG(2*6)	GATAAGCAAGTGTATGTGGGACCCTTCCTTCGCAAGCA[AGAGAGAGAGAG]TGCTATTGACAAGGCAAAATTCAATAATGTTTTTGTAAAGAATCTAGCAGATTCGACTAGTGATGATGAATTGAAGACAATTTTTGGTGAATTTGGAA	GATAAGCAAGTGTATGTGGGACC	TTCCAAATTCACCAAAAATTGTC	60.082	148	Non-specificity
Unigene6036	TGG(3*6)	CATGGAGTTGTTGGGTATGGAGGTGGTAGTGGCGGAGGACAGGGTGGGGGAGTAGGATATGATGGTGGATA[TGGTGGTGGTGGTGGTGG]AAGTGGTGGTGGTGGCGGTGTGGCTTATGGTGGTGGGGGAGAGCATGGTGGTGGTTATG	CATGGAGTTGTTGGGTATGGAG	CATAACCACCACCATGCTCTC	60.39	148	Non-specificity
Unigene6052	AG(2*8)	TACACCAAACCAAAACAAAAAGGCAA[AGAGAGAGAGAGAGAG]TGTTACAAACACAGTGTTTGAGAGTGAGAGTGTGAGTGAGTGAGGAA	TACACCAAACCAAAACAAAAAGG	TTCCTCACTCACTCACACTCTCA	60.08	89	Non-specificity
Unigene6053	GTGA(4*3)	CAAAACAAAAAGGCAA[AGAGAGAGAGAGAGAG]TGTTACAAACACAGTGTTTGAGAGTGAGAGTGTGAGTGAGTGAGGAAAATGGGTTTCACCTTCACCACCATGACCCTGAACTTGCTCCTCCTCATAGCTA	CAAAACAAAAAGGCAAAGAGAGA	TAGCTATGAGGAGGAGCAAGTTC	59.19	132	Non-specificity
Unigene6054	TTC(3*5)	CGACTCTGTAACCTCTCCTTGAACAATGCCAAAATCGAGCTAGTCCCTTTCCCCAAAACAACT[TTCTTCTTCTTCTTC]TCTGCTTTCGAGTTCTCCTCTACTTTCAGATTCTCACCATTTTCCTTAGCACCTTTTATCACCTCATTCA	CGACTCTGTAACCTCTCCTTGAA	TGAATGAGGTGATAAAAGGTGCT	60.014	148	Non-specificity
Unigene6065	ATC(3*7)	GGTTTGTTTCTTTATTCTCTGGGAAATAGGCAT[ATCATCATCATCATCATCATC]CTCTGTCTTCAGCTCACGTTTCTCAGAGACTAGCTTAGTTTTGATAGATGCATCTGAAGCTGAGACCTTGGGCTTCTTAACAGAAGGTT	GGTTTGTTTCTTTATTCTCTGGGA	AACCTTCTGTTAAGAAGCCCAAG	60.165	143	Non-specificity
Unigene6066	CAT(3*5)	CATGGTTACTGCTAGTTCCCAAATTGATACTACGAGGTAACTTTTTTGCCAAAGGGA[CATCATCATCATCAT]CAGAGTCTTCATAAGATTTCTTGACAACAGACGTCACTTTGTTATTATGGTTAGAATTTTTCAACCTAAAACTCAACGG	CATGGTTACTGCTAGTTCCCAAA	CCGTTGAGTTTTAGGTTGAAAAA	59.58	151	Non-specificity
Unigene6086	ATG(3*7)	GTTCTTACTCTGTTTCCGACTGGGGATGATTGATTGAATGAAGTTTGGTCATATATGATGATCATGATACGATGAT[ATGATGATGATGATGATGATG]GTAATAGTATGGTACTATTTGATCTTCTGGTATGTGTCACTGTGTCC	GTTCTTACTCTGTTTCCGACTGG	GGACACAGTGACACATACCAGAA	59.945	144	Non-specificity
Unigene6089	AAC(3*6)	CACCCACGTCACAAATTCAGCCGCACATCCCTCACCACTTT[AACAACAACAACAACAAC]CATGCCCCTTTTCCTCCACCACACCCAACAACACCAACAACCCATTCACTCTCTTCTTCTCCT	CACCCACGTCACAAATTCAG	AGGAGAAGAAGAGAGTGAATGGG	60.246	122	Non-specificity
Unigene6109	AT(2*11)	AACCCGGTATGAAAGAATGAAGTCCCCGCCCACCCCCGAATTAAGTTGCACAGTTGTAACGATGATGA[ATATATATATATATATATATAT]GTAACAGTAACACCCTTATTATTGTTGTTCACCTCGACATCCTCACGAACATGAACATGAACACGAATTG	AACCCGGTATGAAAGAATGAAGT	CAATTCGTGTTCATGTTCATGTT	59.783	160	Non-specificity
Unigene6147	GAA(3*6)	ACATTCCAGAATTCAACAAGGTGGAATGCTGGGGCCCACTGAGGGATGCATACGGTGGGGCCCCAGAAGAGAGG[GAAGAAGAAGAAGAAGAA]AGTGTTGGAAGCAAGGAGGGGTTGGCGATTCCACAGCCATGCCAAGAAGAATGCGAGTGTTGCTTT	ACATTCCAGAATTCAACAAGGTG	AAAGCAACACTCGCATTCTTCT	60.432	158	Non-specificity
Unigene6158	TA(2*6)	GTTTCCATAAAGACCCTTGTTCAAGAAGTTAAAAGTGGTACGGGATATAAAATAATCAAATCCCTTACATACATAATAGACTAC[TATATATATATA]GATATATACACACACACATACACACACTGTGATGAAGGGAGTCAAGTG	GTTTCCATAAAGACCCTTGTTCA	CACTTGACTCCCTTCATCACAGT	60.591	144	Non-specificity
Unigene6205	CTT(3*5)	TTCTAGAAAATCAAGAAGCGCAGTAATTGGATCCCTCTCATCTACTCCTAGATTCTACAACTCTCACTTTCGTTCTCACA[CTTCTTCTTCTTCTT]CACCCTCAGGTTTTGCCTCCTCCACTTCCAGCTTCTCTTCTGGT	TTCTAGAAAATCAAGAAGCGCAG	ACCAGAAGAGAAGCTGGAAGTG	60.053	139	Non-specificity
Unigene6208	TCT(3*5)	AATCCCAAACCAAAAACTTTCTCTTCAATGCCAC[TCTTCTTCTTCTTCT]TCCTTTCTCACTGACACTTTCTTCACCGAATGGATCCGGCCGCCATCATCAACGCCGCCGCCGCCAACACAACGTCCTACAACCTCTCGGAGATCT	AATCCCAAACCAAAAACTTTCTC	AGATCTCCGAGAGGTTGTAGGAC	60.144	145	Non-specificity
Unigene6209	GGT(3*5)	GTAGCATTGGCCACAAAAAGAGGCGCGACGCCGAGGAGGAGGAATCCGCTAAGGGCGTCTCCACCAGCAATGGCGTGAAGGAG[GGTGGTGGTGGTGGT]GATGGGAAACGGGTTAAAACAACAGGGAACCAGAAGA	GTAGCATTGGCCACAAAAAGAG	TCTTCTGGTTCCCTGTTGTTTTA	60.022	135	Non-specificity
Unigene6218	GT(2*6)	GGGATGGTCTTCTTCAAGCTAGTGCTTCACAGACAAATTAAGCTTTCTTGGAGTTGTAAATAACATA[GTGTGTGTGTGT]CTTTTGTGTGAACTTAGAATGTCTGTATCTTTTCGTGTTTCTATTTTGTATGTGTTCA	GGGATGGTCTTCTTCAAGCTAGT	TGAACACATACAAAATAGAAACACGA	59.875	137	Non-specificity
Unigene6223	TTC(3*6)	AAACCAAAAGAGGGTAACCCATATCTTCATCCACCTAATATACTCTCACGAACCGTTCT[TTCTTCTTCTTCTTCTTC]GTCTTCCCTTTGAACCCTAAATTTCTC	AAACCAAAAGAGGGTAACCCATA	GAGAAATTTAGGGTTCAAAGGGA	59.842	104	Non-specificity
Unigene6317	TCA(3*6)	GGCTCAATTATTGTAGAGCCTCATTTGAT[TCATCATCATCATCATCA]AGATTAATGATGTATTGTGGCCTAAATTTTCTTGGTCTAGTGGTAATGTTATGAGCCACTAATTGGTCTGATACAAACATGTGTATATAGGGCAATGTGTTTGAACATC	GGCTCAATTATTGTAGAGCCTCA	GATGTTCAAACACATTGCCCTAT	60.129	156	Non-specificity
Unigene6330	ATG(3*5)	TTTGGTGATTTGATAACAACCGTCCACGTGTACTGCGAGCGAGGGAGAGAGATGTCGTTATGTATAATGTTATGAAT[ATGATGATGATGATG]ATCTGTCTTCTAATTTAAGATAAAACTTAAAAAGTCGGTTTGTCTCGTGTAGAAGGGATTGAAATG	TTTGGTGATTTGATAACAACCGT	CATTTCAATCCCTTCTACACGAG	60.008	158	Non-specificity
Unigene6386	CCT(3*5)	CAGCGAAATACCCAATTGTTAAATAGTGTCATCTGCCAAACCCTAAAAAAC[CCTCCTCCTCCTCCT]TTCTCCCTCCGTCCCCTCCAAAATATTAATCACA	CAGCGAAATACCCAATTGTTAAA	TGTGATTAATATTTTGGAGGGGA	59.575	100	Non-specificity
Unigene6407	CCA(3*6)	ACGCCACTCATTATCTATCTTCGCTGCGCCTCTCACCCTAAACACCACCACCGCCGTCG[CCACCACCACCACCACCA]TCATGGCCACCAGTTTCCAACTCTCCGATGCTTCTCACTCTCTTCCAATTT	ACGCCACTCATTATCTATCTTCG	AAATTGGAAGAGAGTGAGAAGCA	59.535	128	Non-specificity
Unigene6460	GTT(3*5)	CAGTGGTTCTCTTCGTTCAAGATCGCGCTCGAATCGCTGTCGGAAGAACCGTCTTTGAAGTCCACCGGGAACAGCGAAGCGCCTACGAAACAACC[GTTGTTGTTGTTGTT]GGCGTTGAAACACTCGTACTTCAACTGATCCTCG	CAGTGGTTCTCTTCGTTCAAGAT	CGAGGATCAGTTGAAGTACGAGT	59.824	144	Non-specificity
Unigene3209	GTGTTA(6*4)	TAGTGTTTTTGTGTTGGTGTTG[GTGTTAGTGTTAGTGTTAGTGTTA]CTTCTCTTTTAGAGGTGAAGGGTAGAATGGCGAGTAAGCGGAAAAATGGTGCGAAGGGAGAGATTGTGGATGGTTCCAAGATTA	TAGTGTTTTTGTGTTGGTGTTGG	TAATCTTGGAACCATCCACAATC	60.068	130	Non-specificity
Unigene3253	GAG(3*5)	GCAGTAAGAAAAGAAGTGCAGGAAAAATCTCCTCAAAGAGGGGAAGGAAAATACACACAGAACAACTGGAAGAGGAGGAGGAAGAGGTCAAACTA[GAGGAGGAGGAGGAG]GAAGAGAAGGAGAAGGTGGATAGAGATGG	GCAGTAAGAAAAGAAGTGCAGGA	CCATCTCTATCCACCTTCTCCTT	59.975	139	Non-specificity
Unigene3293	GGC(3*6)	GAAAACTCGCCAAAAAGAAAAAGGGGCAGGTTCTGGCCTTATGCCGTCGGAGT[GGCGGCGGCGGCGGCGGC]AGCTTCTAGCTTTGCTCTCAAGTCTTTCCTTAATATCTTTCCCGATGGGGACTTGGGAATAGCATGAACAAAA	GAAAACTCGCCAAAAAGAAAAAG	TTTTGTTCATGCTATTCCCAAGT	59.891	144	Non-specificity
Unigene3324	TCAAA(5*4)	CAGAATCCATTGAAAGATCGAAGAGATGAATTGATAAATGGGTTATGTAAAAAAT[TCAAATCAAATCAAATCAAA]TCACCACCTTCAACAGATTCAACGAACACTTTTCTTTTCC	CAGAATCCATTGAAAGATCGAAG	GGAAAAGAAAAGTGTTCGTTGAA	59.675	115	Non-specificity
Unigene3331	GAT(3*7)	ACAGGGATGAGAAACTGATGAGAACGCAGTTGAAATA[GATGATGATGATGATGATGAT]GGAGGGCTGTAATCATCTGATCTACTTCTTTTATGGCTTTTTTTTACTCCTTTCTTCCCTTCCCCTTTCATGATGAAATCTGTAACGCGTTTTACA	ACAGGGATGAGAAACTGATGAGA	TGTAAAACGCGTTACAGATTTCA	59.711	154	Non-specificity
Unigene3361	GAA(3*6)	GCATTGTTGACCCTATTTCAGTCGCTCACAAGGTAGTGCTAATTTGAAAGTTACTAAGTAAGGCAGTAGTAGAAGAAAGAGTTAGAT[GAAGAAGAAGAAGAAGAA]GGGTCAAAGCACAAAGCAAGAAACT	GCATTGTTGACCCTATTTCAGTC	AGTTTCTTGCTTTGTGCTTTGAC	59.982	130	Non-specificity
Unigene3379	GA(2*6)	CAATATCAAAACAGTGCCTCCTCTTGAGGCCATGGTTCGT[GAGAGAGAGAGA]AGATTGAGATTTGGAAGAGAAGAGAGAAAGTGTATTTAGAGATTGAGAATTTTGGGGAGAATATATAGAGAGGGGAAATTTAGGGAAGGAAGTTATGGAGC	CAATATCAAAACAGTGCCTCCTC	GCTCCATAACTTCCTTCCCTAAA	59.982	153	Non-specificity
Unigene3442	GA(2*6)	GGTTGTAAATCTTGTTGGAGCACCCACCC[GAGAGAGAGAGA]GCTTGAGCAACCTCAGATTGGCCAGCACTCAATTACCTGAACGCTCCAGGGAAAAAATTAAAAGAATATGTCCTAGCTTCTAAGTTGCAAAACTCCATTTCACTTCTTC	GGTTGTAAATCTTGTTGGAGCAC	GAAGAAGTGAAATGGAGTTTTGC	59.299	150	Non-specificity
Unigene3446	AAT(3*5)	TCTTCCTCTCATGATGGTGTCTTGTTTTTTGTTTTAGCTTATGTTTTTGTTGTTCCTGAAAATCCGCAGAAACAG[AATAATAATAATAAT]ATATATAAAGGACGCAATTGGATAACGTTGATGAAGTTTGGGTTGAGGAAAGAAATGGTTTTGGTTGT	TCTTCCTCTCATGATGGTGTCTT	ACAACCAAAACCATTTCTTTCCT	60.134	158	Non-specificity
Unigene3473	ATG(3*7)	TCAGAAGAAGGTATCGAAATGGAGCATGTGTGGAGAGGTTAATA[ATGATGATGATGATGATGATG]GAAGTGCGATGTAATTGTAGATGTTAAGGTTGGAATGGAATCGGGAAAACTTGTGAGAAAGGTTGTGAAAGAAGTTGGAAGACG	TCAGAAGAAGGTATCGAAATGGA	CGTCTTCCAACTTCTTTCACAAC	60.192	149	Non-specificity
Unigene3479	GAA(3*5)	GAGTCAAGACTCAGAAACCGAAAACTCTGCTCCACAGAAGCAGGGACCGAAGACGTACCCTTCAAGTT[GAAGAAGAAGAAGAA]GATGATGACGATAACTATGGTAATTATGATGATAATGACGACTACTCAGCCC	GAGTCAAGACTCAGAAACCGAAA	GGGCTGAGTAGTCGTCATTATCA	60.517	135	Non-specificity
Unigene3496	CAT(3*5)	ATCATTTGTCATTCGTGTGTCTGTCTCATGGTTCTCCTGCAAATCAGGACCTGGTACTC[CATCATCATCATCAT]CTGGAACAGCTTCACCATTGAGATCAAATTC	ATCATTTGTCATTCGTGTGTCTG	GAATTTGATCTCAATGGTGAAGC	59.965	105	Non-specificity
Unigene3509	GCG(3*5)	AAATTGAAAAGAGATTCACGCTGGCGGTGAAGAACGTTTCT[GCGGCGGCGGCGGCG]GAGCAGCTTGGCGTCACGCTGATTTCCGATGAGGAAAACATTGCGGGTGTTGAAATCCCCGACACCGCGCATCAAATTAGCACCGATTCATG	AAATTGAAAAGAGATTCACGCTG	CATGAATCGGTGCTAATTTGATG	61.548	148	Non-specificity
Unigene3547	CTA(3*5)	GCGTCGAACAGAGATCTTAATTGTACTAGCAATGCTACAACTATGGTTACTCCTACTGCTACTGCTACTAACACTACCG[CTACTACTACTACTA]ATAACAATCATAACAGTGGTTATAGCAATAACATACCGAGTTTGATTGAGGA	GCGTCGAACAGAGATCTTAATTG	TCCTCAATCAAACTCGGTATGTTA	59.899	146	Non-specificity
Unigene3548	GGA(3*6)	GCAACAGATATTGGAGTTGGAAGTGTACTCGAAGCGGTTGGAGCTGGTGCAGGATCAGATCAAAGCTGCGATGGAGGAGTTGCGGTCCGGTGGT[GGAGGAGGAGGAGGAGGA]GTTTGAGCACACACGCCTTTTAGTTTGTTCTT	GCAACAGATATTGGAGTTGGAAG	AAGAACAAACTAAAAGGCGTGTG	59.751	144	Non-specificity
Unigene4200	TTTTAT(6*4)	ACATTTCGGAGTATTTTGTCCTGCGACAAAGTAGC[TTTTATTTTTATTTTTATTTTTAT]TTTTTTGCACTTGAAATGCAGAACCAGCATTGTTGAAGAGTTCGTTTTGATTGG	ACATTTCGGAGTATTTTGTCCTG	CCAATCAAAACGAACTCTTCAAC	59.726	113	Polymorphism
CL2002Contig1	TGTTAC(6*4)	CACCTTAACAAAAGCTGCTCCTATGTTTATGTTCCCACTGTTGCTGCTGCTACCTTTTACCCCCTCTTTGATGT[TGTTACTGTTACTGTTACTGTTAC]TACCCTTTTGAACATTGTTGTTAACGATGTTCTTTCTGAATGACCTC	CACCTTAACAAAAGCTGCTCCTA	GAGGTCATTCAGAAAGAACATCG	60.041	145	Polymorphism
Unigene4708	TGAACT(6*4)	CGTGCACCCTAGAGCTTTTATACATGATGCTCTCTCCACTGTTCCCTGTTCGTCCACCACCAGGAACCAAATTTAC[TGAACTTGAACTTGAACTTGAACT]TTCAGGCGACTCCGGAAGACTGGGTGGAGTGAGAGGTTTAATCT	CGTGCACCCTAGAGCTTTTATAC	AGATTAAACCTCTCACTCCACCC	59.635	144	Polymorphism
CL4898Contig2	GCTGAC(6*4)	AAACATTTTTCTTAAACCGCCACCGCGGCGATGATGGGGAG[GCTGACGCTGACGCTGACGCTGAC]GGTGAAGATGGCACCGATCTAAGATTCTGAAAGTAATCCCTAATATCCACGCC	AAACATTTTTCTTAAACCGCCAC	GGCGTGGATATTAGGGATTACTT	60.1115	118	Polymorphism
CL4580Contig2	GCAGTC(6*4)	GATTTAGGATGCATCAGTCCAACGGTTCCGATTCCTCGTT[GCAGTCGCAGTCGCAGTCGCAGTC]GACGGAACAGAATGTTCCGCGGCAGCCGGCGGGGTCTCCGGCGATGGCGCGGCCGCAGCAGTGGCTCCCGTTGCAGTATCCAG	GATTTAGGATGCATCAGTCCAAC	CTGGATACTGCAACGGGAG	59.5535	147	Polymorphism
CL150Contig2	GCACGA(6*4)	AGCAGAGATGAAGAAAACGATGTCGTATAGTGGATGTAGCAGTAGCAGTAGTAGCAGAGCAGAGACATTAGAAAGTCACGT[GCACGAGCACGAGCACGAGCACGA]AGCTTCGCAGAGGTTGGTGGAGGTTTCGGTGAGGTCGAATGTCATGAAAAG	AGCAGAGATGAAGAAAACGATGT	CTTTTCATGACATTCGACCTCAC	60.164	156	Polymorphism
Unigene4211	CCAGAA(6*4)	TCCTCTCCACCTCCTAAACAAACCCCACCCGTCACAGACCCCACCCGAC[CCAGAACCAGAACCAGAACCAGAA]CCGGAACCTTCCCCGGCCATAACTGACTCCACATCCGCCGCCACCCCCTCCAAGCGCTGGAAAGACATTTTCAAAAAG	TCCTCTCCACCTCCTAAACAAAC	CTTTTTGAAAATGTCTTTCCAGC	60.0865	151	Polymorphism
Unigene16847	CAACCC(6*4)	TCAAAGCTCAAACCTAAACCAAAAGCGGAACCTGGCCCCAAAACTGAACCT[CAACCCCAACCCCAACCCCAACCC]GAACCATCCATCTCCAAACCAGAGCCTCAAGAATTCGTTGCGACTGTAAAAAAGAACGAAGATGGCGTAGAAACAGTGTC	TCAAAGCTCAAACCTAAACCAAA	GACACTGTTTCTACGCCATCTTC	60.1665	155	Polymorphism
CL275Contig1	ATTTCC(6*4)	CAGTACGATTTCTGAATGTCACGCTCATTCACACA[ATTTCCATTTCCATTTCCATTTCC]TGAAGCCATTGTCGAAGATACAAAGAGCAGAGCAGAGCAGAAGATA	CAGTACGATTTCTGAATGTCACG	TATCTTCTGCTCTGCTCTGCTCT	59.88	105	Polymorphism
Unigene11213	ATTCCA(6*4)	CTGAAGATCATCATCCCAATTCCAATTCCG[ATTCCAATTCCAATTCCAATTCCA]CTTCCAATTCCGATGTCGATCGCAACTTCGATGATTCCTATGTTGCCAATCAGATTTT	CTGAAGATCATCATCCCAATTCC	AAAATCTGATTGGCAACATAGGA	60.868	112	Polymorphism
Unigene11595	AAGGAA(6*4)	GCAATTGACCTAGACAACCTCACAACAATGGATGGAGCAACAGTAGCGTCGGAAGAAGGGGTTGTG[AAGGAAAAGGAAAAGGAAAAGGAA]GAGGAGGAGAGTGAGAAGGAGAGGGTGAT	GCAATTGACCTAGACAACCTCAC	ATCACCCTCTCCTTCTCACTCTC	60.1565	119	Polymorphism
Unigene10812	TGA(3*7)	CTCTAGCTTTGTTCGTCGTTGATGTGTTTGTTGATTCGATATCTGGGAGGGTTGGCTGT[TGATGATGATGATGATGATGA]CGATGGTATTCATGATTATGATGATTATTTTGTGATTCATTGTTTTGGTGTTCACACGTGTAT	CTCTAGCTTTGTTCGTCGTTGAT	ATACACGTGTGAACACCAAAACA	60.1	143	Polymorphism
CL2728Contig2	GCT(3*7)	TCATCAAAGATGTTTCCTTCCATAGTGATTCCTTGCCCACGAATGAAGTTGTCCTGTG[GCTGCTGCTGCTGCTGCTGCT]GCATGCCATGCTGGCGAAGACAGGGATTCTCTGCAGCCATGCGATTACATGAACTTAT	TCATCAAAGATGTTTCCTTCCAT	ATAAGTTCATGTAATCGCATGGC	60.034	137	Polymorphism
Unigene13454	ATG(3*7)	AAGATCCTTGCACTGAAATTGAAGTTTCTGCTGTAGAAAACGGCGTGAAAGAGAATGATTACA[ATGATGATGATGATGATGATG]ATTGGGAAGGGATTGAGAGGAGTGAGTTGGAGAAAG	AAGATCCTTGCACTGAAATTGAA	CTTTCTCCAACTCACTCCTCTCA	60.08	120	Polymorphism
Unigene5616	AGC(3*7)	CTACACTTTCATCATCACCGTCCGTTTCTTCACCGTCATCGTCTCCCACATCTTCACCAATCAGACGGCTTAAAATG[AGCAGCAGCAGCAGCAGCAGC]GATTGACTCTCCGTGATGGCGGCATCCACAGCAGTGTTTATTTT	CTACACTTTCATCATCACCGTCC	AAAATAAACACTGCTGTGGATGC	60.6015	142	Polymorphism
Unigene8092	GAGT(4*5)	ACTATCACACCCAAAAGCACACTGCTTTCTCTGATATACACACGCTAACACTAAAGTAGTCTTTGAGACTGAAGGAAAAAAAGAAATGGGAATG[GAGTGAGTGAGTGAGTGAGT]GAGAAAGAAAGAAACTAGTTTGGCTCTTCTTCTTCACTGCTCTTG	ACTATCACACCCAAAAGCACACT	CAAGAGCAGTGAAGAAGAAGAGC	59.9675	159	Polymorphism
Unigene3540	CTGAT(5*4)	GAGTTCAGCCTTGAGAGACTG[CTGATCTGATCTGATCTGAT]CTGTAAATTGAATGATATGAACTGGGTGCAATGATATCATCAACTCCTCTTTTCTGTTTTCTCTTGCTGTCGTCAAAT	GAGTTCAGCCTTGAGAGACTGC	ATTTGACGACAGCAAGAGAAAAC	60.2645	119	Polymorphism
CL2572Contig1	AGAA(4*5)	GGAAAAGAAACTCTAGCTTGGCAAAGAG[AGAAAGAAAGAAAGAAAGAA]AGAGTATGAAGCAGTTGTTGTTTTGGGTGGGGTTTTGAATGTTGAAAGGGTTAAGAAATAAGAAGATGCAATGGGGAT	GGAAAAGAAACTCTAGCTTGGCA	ATCCCCATTGCATCTTCTTATTT	60.6225	126	Polymorphism
Unigene9045	AACAA(5*4)	CCCAGAAAGCACTATTAACCAG[AACAAAACAAAACAAAACAA]AAAAAGTAGTGTTATTGTTGTGTGCAACTAGATGAGAAAAAGGTGGCGATTTGGGGAATTTGATCCCTTTGATCGAGATGGGAAAAGAGAAATGAAAGTGAAGGATAAGAAGGGGA	CCCAGAAAGCACTATTAACCAGA	TCCCCTTCTTATCCTTCACTTTC	59.8165	158	Polymorphism
Unigene15775	TTC(3*6)	ATTTGCACTTTTCGACTCCAGTAAGTTCTCCTCATCAATCCCTTTGTTCTTA[TTCTTCTTCTTCTTCTTC]TTTTTATCCTTTCCTCCACCTTCTGCACTTTCTGACTCCTGTAAACTCTCTTCAACTTCCATTCCTTGGCACGATAACTTCTCTTCTTC	ATTTGCACTTTTCGACTCCAGTA	GAAGAAGAGAAGTTATCGTGCCA	60.041	159	Polymorphism
Unigene5773	TTA(3*6)	GTCATGCAACGATATTAAGCTCCACAAATTTTTTTAACCCTGATGGG[TTATTATTATTATTATTA]TTTTTATTTTCTTTTGGGCTTGGGTAACTCATCATGTATCCTGCC	GTCATGCAACGATATTAAGCTCC	GGCAGGATACATGATGAGTTACC	59.8765	110	Polymorphism
Unigene15736	TGT(3*6)	ACTTTGCATGAAGAACCTCTCAGGAGCCTCTCCAAAAGCTTCCTATCTATGACACTGTCGTCCACTGCCAACACATGAAAATGTTGCTCCTGCGGTTGCAGA[TGTTGTTGTTGTTGTTGT]AACTGTAGTTTTCTGGTATCCACAAACTCCATATCAGGG	ACTTTGCATGAAGAACCTCTCAG	CCCTGATATGGAGTTTGTGGATA	60.009	159	Polymorphism
CL2115Contig1	TGG(3*6)	TAGTGCTGCTGGTAATTCTGGATCCCGTTGGCCTGCACCCAGAAACGATCATCGTTCTGGGTA[TGGTGGTGGTGGTGGTGG]ACGCCCAGGTGGATGGGGAAATAGAAGTGGTGGATGGGATCGTGGCAGGGAAGTCAACCCCTTTGAAGAAGAG	TAGTGCTGCTGGTAATTCTGGAT	CTCTTCTTCAAAGGGGTTGACTT	60.1555	154	Polymorphism
Unigene17353	AC(2*9)	ACACTTCCTAGGTGATTGTAGCGAAGTGGACGTAAATTTGCATGCACTGTGGTGGATAGCATAGG[ACACACACACACACACAC]GCATATACATACATACGTGAGGTGTGAGAGTTAAGGTTGGGTGAT	ACACTTCCTAGGTGATTGTAGCG	ATCACCCAACCTTAACTCTCACA	59.8195	128	Polymorphism
Unigene10711	TC(2*8)	AACTCAGAGACAAAACTCACCCA[TCTCTCTCTCTCTCTC]ACCCCACACTCAGATCCCAGAAGAGCTTCTTCAAGAAAAAGCGCGTTTGAAGAAGCTAAAACGAGTGG	AACTCAGAGACAAAACTCACCCA	CCACTCGTTTTAGCTTCTTCAAA	60.0675	107	Polymorphism
Unigene14297	TC(2*8)	TCATTCTTGTTCTGTGCTTCTCATTATTATTGCCTTCTCCTT[TCTCTCTCTCTCTCTC]ACCTCTGCATTTCTTGTCCCATTAAT	TCATTCTTGTTCTGTGCTTCTCA	ATTAATGGGACAAGAAATGCAGA	59.951	84	Polymorphism
CL2511Contig5	CA(2*8)	ATTACATCACTCGACACCCAATCAAACCTTCACCAAACATACTCATTCATTCACTCACTCACT[CACACACACACACACA]ACCACTGTCCTTTCAACCACGCAATGGCTGAGCTACCTAGCTCAGAAGCATCGTCA	ATTACATCACTCGACACCCAATC	TGACGATGCTTCTGAGCTAGGTA	60.7755	135	Polymorphism
Unigene6203	CTCAA(5*4)	CTCCTCCTACTACTCTTCCCGACGCAACTGTATAGTATAGCTACCTTCTTCACCTCAC[CTCAACTCAACTCAACTCAA]CTCAGCCACCAAACCACCACCTTCCTCTCTTT	CTCCTCCTACTACTCTTCCCGAC	AAAGAGAGGAAGGTGGTGGTTT	60.381	110	Polymorphism
Unigene6211	CTT(3*6)	CTGTCGGAGAAATTGTAGTTTGGATCATCTGGGTCATGAC[CTTCTTCTTCTTCTTCTT]CTGTGTCTTCTTGGTGTTGTGATTGTTG	CTGTCGGAGAAATTGTAGTTTGG	CAACAATCACAACACCAAGAAGA	60.06	86	Polymorphism
Unigene6270	GTT(3*6)	AAGTTGCAGAAGCAGAAGTGTTCGGGTTGTTAGTGTTGTCGTTGTTGCTGTTGTTAAC[GTTGTTGTTGTTGTTGTT]TCCTTCTTCACGAGACAAAACGAGA	AAGTTGCAGAAGCAGAAGTGTTC	TCTCGTTTTGTCTCGTGAAGAAG	60.936	101	Polymorphism
Unigene6222	GGT(3*5)	TGTGTCAAACTCAACAACTTCTGACTTACTTCCTTTTGAGTCTGA[GGTGGTGGTGGTGGT]GGGGGTGGTGACAGATACATGCTCATTAAGATAATTTGTAAACTTCAAAGGAGTTGGAGCACTTCCTCCTTCTTGGATTGCAGATATG	TGTGTCAAACTCAACAACTTCTGA	CATATCTGCAATCCAAGAAGGAG	60.102	148	Polymorphism
Unigene6346	ACC(3*7)	CTATGTCCACCACAACTTCATCAACCACTCCAAAACCAGCGACACCACTTTTCTCCACT[ACCACCACCACCACCACCACC]ACAACCCTGCAACTTTTTCTTCTTTTCCACCTTCCCCTCCCTTGAGAGAAGAACTAC	CTATGTCCACCACAACTTCATCA	GTAGTTCTTCTCTCAAGGGAGGG	59.774	137	Polymorphism
Unigene6311	CCA(3*6)	AAGGTAGCTGAGGGTCAACTCTTGGAACCCCGAGCTCCCAACAACAACCTCGGTGGGTTTTGGACGAAGAACCCCATCAACACCT[CCACCACCACCACCACCA]CAACCCACCTGTGAATCTCTCAGAAATAAAACACCTTTCTCATCTGGGTACTCCTT	AAGGTAGCTGAGGGTCAACTCTT	AAGGAGTACCCAGATGAGAAAGG	60.009	159	Polymorphism
Unigene6298	TCTCTG(6*4)	GCTTTAAACAGGGGAACCATTATGGTAGTACTGTCATACTCATAAAAATAAGAAAAAAATGTTACCTC[TCTCTGTCTCTGTCTCTGTCTCTG]TGGCTTATGATGGAAACGTTTCATGTGGTTACTTGATGCTTTGTTTTG	GCTTTAAACAGGGGAACCATTAT	CAAAACAAAGCATCAAGTAACCA	59.216	140	Polymorphism
Unigene6357	CTCTGT(6*4)	CTCATCAGAGCTTTTAATCCGAATCACATTGCCAGGGTCAGAGACACACTCTTCCTCGGA[CTCTGTCTCTGTCTCTGTCTCTGT]GGCTTATGATGGAAACGTTTCATGTGGTTACTTGATGCTTTGTTTTG	CTCATCAGAGCTTTTAATCCGAA	CAAAACAAAGCATCAAGTAACCA	59.216	131	Polymorphism
Unigene6375	GAT(3*5)	GATGTGGTTGAGGTTCATGAGATTGAGGATAGTGATGATGAGGATGGAGTGGAATATGATGAG[GATGATGATGATGAT]GAGGACGATGAGGAGGAGGTGGATAATGATGAGGGTGATTTTGC	GATGTGGTTGAGGTTCATGAGAT	GCAAAATCACCCTCATCATTATC	59.698	122	Polymorphism
Unigene6277	CAT(3*5)	AGCACCATTTCTGATAAGTTCCAATCTCTTCTGGGG[CATCATCATCATCAT]TCACGTGTTAAAGAAGTTCAAGATGTTGTTGATAGTGTTGAGAACAAATGCACTGTGGTGGTCGATGACAGTGCACACATAAGTGAGGTTGTGTCCGATGT	AGCACCATTTCTGATAAGTTCCA	ACATCGGACACAACCTCACTTAT	59.809	152	Polymorphism
Unigene6300	CTC(3*6)	AAAACTCGACCACTCCCACTCAGCCTCTCCGCCGCCCTTCACCGCCCTCGACGTTGACTT[CTCCTCCTCCTCCTCCTC]TTCCGTCGCATCCAAAAAAGAACGCTCCCGGAGCGCCCGCCAGCTTTCCTGGGTATGCCTTCTC	AAAACTCGACCACTCCCACTC	GAGAAGGCATACCCAGGAAAG	60.082	142	Polymorphism
Unigene6258	TCT(3*5)	ATTTACTCACAAACAAACACGCCCTAACACCCTCTTCA[TCTTCTTCTTCTTCT]TGTAATTTCAGTGTAACATGACCTCACTCGTTACTATCTCACACTATCATTCATGAATCCTACTACCACTCAACCCC	ATTTACTCACAAACAAACACGCC	GGGGTTGAGTGGTAGTAGGATTC	60.122	130	Polymorphism
Unigene6224	AG(2*9)	AAGGCCATTGTTTGTAGTTTGAAAAGC[AGAGAGAGAGAGAGAGAG]ATTCACTCACTCACACAAATTTCCTTTGTTTTGAAAAGAAGAGATATACGTAAATGGAGAGAGAAAGAGAGAAGAGAAGATGAAACACAGGGTGTTGAAC	AAGGCCATTGTTTGTAGTTTGAA	GTTCAACACCCTGTGTTTCATCT	60.316	145	Polymorphism
Unigene6249	ATC(3*5)	TAAGCTTCTGGGGTTGTTGTAAAGTTGAAGGCTTTGGGGTCTGATCCATTGGG[ATCATCATCATCATC]AAATGGCGAAGCCAGGGGTGTTGGAATCTGATCCAGGGGTGATGGTGAAGAAGGCCATAGAGTTGAAG	TAAGCTTCTGGGGTTGTTGTAAA	CTTCAACTCTATGGCCTTCTTCA	59.9	136	Polymorphism
Unigene6195	GGA(3*6)	CTCACGAGACAATTTCGGCTCCGGAAGATGAGGCGCCATCGCCAGCGGAGTCGGC[GGAGGAGGAGGAGGAGGA]GGTGGTGGCTGCTCCGGCGAGGGTGCATCGACGGCGGCAGAAGAGGAGAAGGCGAAGGAAGAGTAAGAA	CTCACGAGACAATTTCGGCT	TTCTTACTCTTCCTTCGCCTTCT	60.031	142	Polymorphism
Unigene6192	AG(2*9)	CTATCAACCCTAATCTCGAAGC[AGAGAGAGAGAGAGAGAG]TAATACGCAATGGAAGTGACAAACGCAAGGCTCGGTGAGGAAGGTGCAGGGTACCACAATGCGGAAGCGTGGCAGATAATGCAAACCCTAACAC	CTATCAACCCTAATCTCGAAGCA	GTGTTAGGGTTTGCATTATCTGC	59.917	134	Polymorphism
Unigene6219	GAT(3*6)	GATATGCCACTTTCACCTCTGACTGATCACACGAGCTGTCTATGCCCAGAAGCTCATACAAGTCAAAGTCTATCACAGAA[GATGATGATGATGATGAT]GCCTTGCATGTGAGGATGGAGGTGGATGCATTAGACTTTGAA	GATATGCCACTTTCACCTCTGAC	TTCAAAGTCTAATGCATCCACCT	60.014	140	Polymorphism
Unigene6327	CCA(3*5)	GAGATAGAGAATTGAAGACCGCCCCGTCAAAATTCGAAGAGCCATTTCAAAATTGGAAGCTAAG[CCACCACCACCACCA]GACCCAGGTTTGTACTCGTACCTGCTCCCGCTCCTACTGTATCCGTAGCTGTACTGAGAATAGTGGTTGCTTCTGC	GAGATAGAGAATTGAAGACCGCC	GCAGAAGCAACCACTATTCTCAG	60.438	155	Polymorphism
Unigene6333	CGA(3*7)	CGACCATGGTGTACAAAGACAACGGCCG[CGACGACGACGACGACGACGA]ATATTCCTCTCTCCCTCCGCTACTCAAGCGCCTCCCCAAGGACTTCGGCGGCGGAGCGCCGCTGGACTACGATGACGATGATGACGAT	CGACCATGGTGTACAAAGACAAC	ATCGTCATCATCGTCATCGTAG	59.985	137	Polymorphism
Unigene6683	GAC(3*6)	GTTCTGATGCACGCTCATCTTCTCCTCGTGCTGTGGCTGCACCGTGCTGACACGTGGCATCGCGAAACACCGTTCGTCGATCGTCGGCAGCGATTCCAGAACGTCGTCCAGGTGG[GACGACGACGACGACGAC]GAACCGTTGCTGTATTGAGTGTGTT	GTTCTGATGCACGCTCATCTT	AACACACTCAATACAGCAACGGT	60.874	158	Polymorphism
Unigene6214	TGA(3*6)	ACCTGAAAGTGGTAAGGGAGAAGGGAGTGAGGAGGATGGTGGTGGTGG[TGATGATGATGATGATGA]TTGCAATGGAGGGGACGAGGGGTGTGATTGGATTGAGAATGTGA	ACCTGAAAGTGGTAAGGGAGAAG	TCACATTCTCAATCCAATCACAC	59.851	110	Polymorphism
Unigene6265	TGG(3*5)	AGCAACAAGAAGAGAAGGTCTCCTGTTTCTCGCAGCAGCATTGACGATGGAATGCTGTCCTTCACCTCCGGCGTCATTCTACCGGCTTCGAATGTAAAATCGGGTGC[TGGTGGTGGTGGTGG]TGCCGGGGGCGGTGATTCCGAAAACTCGGATC	AGCAACAAGAAGAGAAGGTCTCC	GATCCGAGTTTTCGGAATCA	60.014	154	Polymorphism
Unigene6390	TTG(3*5)	TGGTGAAGATTGTGATACTAGGGA[TTGTTGTTGTTGTTG]TTATGTCCAACAGCTTTGCCACAAAGCAACACATTGTTGGGAATATCATATTCATTATGAAGGCTGCGCTCAGAAGTCCAAACCCTCAGATA	TGGTGAAGATTGTGATACTAGGGA	TATCTGAGGGTTTGGACTTCTGA	60.116	131	Polymorphism
Unigene6770	GT(2*8)	TGGGATATCTCTCTGGATGAAAAAAATAAATCATAATCGCTTTACTTTTACGCCTCTTC[GTGTGTGTGTGTGTGT]CTGCTGTGAAACCTACTTCTGAGCGAACAGAGA	TGGGATATCTCTCTGGATGAAAA	TCTCTGTTCGCTCAGAAGTAGGT	59.712	108	Polymorphism
Unigene6857	TCT(3*5)	CACAACAGTGTCTGGAACATCATCA[TCTTCTTCTTCTTCT]TTTCCACTTGATGCTGATGGTGGAGGCTGGTCAACAACAATAGGTTGTCTTTTGAGCTCTTGC	CACAACAGTGTCTGGAACATCAT	GCAAGAGCTCAAAAGACAACCTA	60.069	103	Polymorphism
Unigene6347	TCT(3*6)	TGTTTTGGATCTCGATAATGCTTCCCCG[TCTTCTTCTTCTTCTTCT]TCCTCTGCTGCTTCCTCCTCTCCCTCCTCATCCGCTAACAATTCCGACGCTGAGGAAGTCGGTACTTTCGATGATGAAA	TGTTTTGGATCTCGATAATGCTT	TTTCATCATCGAAAGTACCGACT	60.014	125	Polymorphism
Unigene6213	AGA(3*7)	TGCAACATAGTCAAAAAGAATAAGGT[AGAAGAAGAAGAAGAAGAAGA]GTTACAAGAAGGCAGTGCCAGCGCGAGCATGGTGCAGCAAATGGTGCGCAATGTGGTCTCTGGCCTGCATGGAAGAAGCAGAGCGAATGGAGTTTT	TGCAACATAGTCAAAAAGAATAAGG	AAAACTCCATTCGCTCTGCTT	60.387	143	Polymorphism
