# Supplementary material for: De novo transcriptomic analysis of cowpea (Vigna unguiculata L. Walp.) for genic SSR marker development
Source: BMC Genet. 2017 Jul 11;18:65. doi: 10.1186/s12863-017-0531-5 (PMC5504845; doi:10.1186/s12863-017-0531-5)
Supplement: Supplementary file 6 — The putative proteins identified by BLASTX of 54 unigene sequences containing polymorphic genic SSRs. (XLS 35 kb) [file 12863_2017_531_MOESM6_ESM.xls]

## Sheet: Sheet1
Additional file 6: The putative proteins identified by BLASTX of 54 unigene sequences containing polymorphic genic SSRs
Locus	Leguminosae	GenBank (Accession No.)	E-value
Unigene4200	Phaseolus vulgraris hypothetical protein (PHAVU_002G052700g) mRNA, complete cds	XM_007157158.1	9e-14
CL2002Contig1	No hit
Unigene4708	Phaseolus vulgraris hypothetical protein (PHAVU_007G075700g) mRNA, complete cds	XM_007143422.1	2e-32
CL4898Contig2	Phaseolus vulgraris hypothetical protein (PHAVU_011G057900g) mRNA, complete cds	XM_007131934.1	1e-12
CL4580Contig2	No hit
CL150Contig2	No hit
Unigene4211	No hit
Unigene16847	No hit
CL275Contig1	No hit
Unigene11213	Phaseolus vulgraris hypothetical protein (PHAVU_005G002800g) mRNA, complete cds	XM_007148573.1	2e-35
Unigene11595	No hit
Unigene10812	Phaseolus vulgraris hypothetical protein (PHAVU_002G149200g) mRNA, complete cds	XM_007158329.1	5e-42
CL2728Contig2	Phaseolus vulgraris hypothetical protein (PHAVU_006G011200g) mRNA, complete cds	XM_007146021.1	1e-22
Unigene13454	No hit
Unigene5616	No hit
Unigene8092	Phaseolus vulgraris hypothetical protein (PHAVU_006G128600g) mRNA, complete cds	XM_007147425.1	2e-32
Unigene3540	No hit
CL2572Contig1	Phaseolus vulgraris hypothetical protein (PHAVU_006G171900g) mRNA, complete cds	XM_007147935.1	2e-20
Unigene9045	No hit
Unigene15775	No hit
Unigene5773	Phaseolus vulgraris hypothetical protein (PHAVU_011G071400g) mRNA, complete cds	XM_007132104.1	3e-33
Unigene15736	Phaseolus vulgraris hypothetical protein (PHAVU_009G127000g) mRNA, complete cds	XM_007137375.1	4e-63
CL2115Contig1	Glycine max two-component response regulator ARR9-like (LOC100801334), mRNA	XM_003523385.2	2e-56
Unigene17353	Phaseolus vulgraris hypothetical protein (PHAVU_007G177500g) mRNA, complete cds	XM_007144635.1	5e-32
Unigene10711	No hit
Unigene14297	No hit
CL2511Contig5	Glycine max dehydration-responsive element-binding protein 3-like (LOC100778201), mRNA	XM_003530525.2	5e-07
Unigene6203	No hit
Unigene6211	Vigna radiata var. radiata pentatricopeptide repeat-containing protein	XM_014637479.1	1.2
Unigene6270	Vigna radiata var. radiata regulatory protein NPR5-like	XM_014659114.1	0.074
Unigene6222	Glycine max tubby-like F-box protein 5	XM_003550337.3	0.39
Unigene6346	Vigna radiata var. radiata zinc finger protein WIP2	XM_014639851.1	0.005
Unigene6311	Vigna radiata var. radiata protein OBERON 3	XM_014654109.1	0.005
Unigene6298	No hit
Unigene6357	Glycine max homeobox-leucine zipper protein ANTHOCYANINLESS 2	XM_014769206.1	4.6
Unigene6375	Vigna radiata var. radiata acidic leucine-rich nuclear phosphoprotein 32-related protein	XM_014654061.1	0.29
Unigene6277	Vigna radiata var. radiata uncharacterized LOC106767419	XM_014652309.1	0.005
Unigene6300	Phaseolus vulgaris hypothetical protein (PHAVU_010G024700g)	XM_007134101.1	3
Unigene6258	Glycine max formin-like protein 5 (LOC100782988)	XM_003541826.3	12
Unigene6224	Phaseolus vulgaris hypothetical protein (PHAVU_002G047800g)	XM_007157100.1	0.29
Unigene6249	Vigna radiata var. radiata U-box domain-containing protein 9 (LOC106758072)	XM_014640981.1	0.019
Unigene6195	No hit
Unigene6192	Vigna radiata var. radiata ankyrin repeat and SAM domain-containing protein 6	XM_014661342.1	1.2
Unigene6218	Phaseolus vulgaris hypothetical protein (PHAVU_003G004300g)	XM_007153010.1	1.2
Unigene6327	Vigna radiata var. radiata chaperone protein dnaJ 72	XM_014649139.1	1.2
Unigene6333	Vigna radiata var. radiata serine/threonine-protein kinase dst1	XM_014635211.1	0.005
Unigene6683	No hit
Unigene6214	Phaseolus vulgaris hypothetical protein (PHAVU_009G169600g)	XM_007137902.1	4.6
Unigene6265	Vigna radiata var. radiata transcription factor MYC2	XM_014654400.1	0.074
Unigene6390	Vigna radiata var. radiata L-ascorbate oxidase homolog	XM_014654023.1	0.025
Unigene6770	Vigna radiata var. radiata probable sucrose-phosphate synthase	XM_014653480.1	1.1
Unigene6857	Phaseolus vulgaris hypothetical protein (PHAVU_001G095100g)	XM_007161684.1	0.074
Unigene6347	Vigna radiata var. radiata protein KAKU4 (LOC106762297)		0.005
Unigene6213	Vigna radiata var. radiata putative nuclease HARBI1	XM_014642921.1	0.12
